# Supplementary material for: ESCDL-1, a new cell line derived from chicken embryonic stem cells, supports efficient replication of Mardiviruses
Source: PLoS One. 2017 Apr 13;12(4):e0175259. doi: 10.1371/journal.pone.0175259 (PMC5391029; doi:10.1371/journal.pone.0175259)
Supplement: S1 File — (XLSX) [file pone.0175259.s006.xlsx]

## Sheet: S1_File
ProbeID	GeneSymbol	PrimaryAccession	Profile	cES HMBA vs cES. 548	cES HMBA Virus vs cES HMBA. 18	CESC HMBA vs CESC. 1092	CESC HMBA Virus vs CESC HMBA. 425	Total_lists	cES HMBA vs cES, 548	cES HMBA Virus vs cES HMBA, 18	CESC HMBA vs CESC, 1092	CESC HMBA Virus vs CESC HMBA, 425	RefSeqAccession	GenbankAccession	UniGeneID	EntrezGeneID	GeneName	EnsemblID	TIGRID	GO	Description	GenomicCoordinates	Cytoband
A_87_P007767		BX264364	UnUn	5.5345094147	0	3.4906754361	0	2	1	0	1	0	XM_001233027	BX264364	Gga.40179	NA			TC428392		BX264364 AGENAE Gallus gallus multi-tissues normalized and once-subtracted cDNA library (gcal) Gallus gallus cDNA clone gcal0014.g.09 3prim, mRNA sequence [BX264364]	chr1:049993214-049993272	NA
A_87_P005977	PASD1	XM_004940851	Unnn	4.9267767599	0	0	0	1	1	0	0	0	XM_004940851	XM_004940851		422384	PAS domain containing 1				PREDICTED: Gallus gallus PAS domain containing 1 (PASD1), transcript variant X7, mRNA [XM_004940851]	chr4:17547437-17547378	NA
A_87_P035129	KRT15	NM_001001312	Unnn	4.5257305797	0	0	0	1	1	0	0	0	NM_001001312	NM_001001312	Gga.3391	408040	keratin 15	ENSGALT00000006108	TC388925		Gallus gallus keratin 15 (KRT15), mRNA [NM_001001312]	chr27:4199138-4198773	NA
A_87_P029853			UnUn	4.466720662	0	2.9434890544	0	2	1	0	1	0				NA							NA
A_87_P033011		DR429962	UnUn	4.1992025016	0	2.5555390654	0	2	1	0	1	0	XM_003640370	DR429962	Gga.33753	NA			TC404122		nax24c10.y1 Chicken eye (embryo). Unnormalized (nax) Gallus gallus cDNA clone nax24c10 5', mRNA sequence [DR429962]	chr1:49997569-49997510	NA
A_87_P001112		TC397335	UnUn	4.1950168553	0	4.1071933288	0	2	1	0	1	0				NA			TC397335			chr1:50017428-50017487	NA
A_87_P017517		CR354143	UnUn	4.0844851172	0	2.7478066681	0	2	1	0	1	0		CR354143	Gga.13204	NA			TC403035		Gallus gallus finished cDNA, clone ChEST383i22. [CR354143]	chrUn_random:18840420-18840361	NA
A_87_P003936		BX274416	UnUn	4.0126423394	0	3.7399591382	0	2	1	0	1	0		BX274416	Gga.47530	NA			TC433490		BX274416 AGENAE Gallus gallus multi-tissues normalized and once-subtracted cDNA library (gcal) Gallus gallus cDNA clone gcal0013.j.14 5prim, mRNA sequence [BX274416]	chr1:49951930-49951989	NA
A_87_P033012		DR429962	UnUn	3.88005276	0	2.4934632706	0	2	1	0	1	0	XM_003640370	DR429962	Gga.33753	NA			TC404122		nax24c10.y1 Chicken eye (embryo). Unnormalized (nax) Gallus gallus cDNA clone nax24c10 5', mRNA sequence [DR429962]	chr1:49997348-49997317	NA
A_87_P014823		CR389432	Unnn	3.5382809578	0	0	0	1	1	0	0	0		CR389432	Gga.18035	NA			TC391495		Gallus gallus finished cDNA, clone ChEST183m1. [CR389432]	chr28:1715851-1715792	NA
A_87_P030057		ENSGALT00000031281	Unnn	3.516220464	0	0	0	1	1	0	0	0	XM_001232817	BU312095	Gga.10820	NA		ENSGALT00000031281	NP9678896		sodium channel, voltage-gated, type V, alpha subunit [Source:HGNC Symbol;Acc:10593] [ENSGALT00000031281]	chr2:5547112-5547171	NA
A_87_P007504		CN220967	UnnD	3.4959604421	0	0	-3.2519495296	2	1	0	0	1	XM_425758	CN220967	Gga.52229	NA			TC440632		WLA028C11.ab1 WLbrain Gallus gallus cDNA 5', mRNA sequence [CN220967]	chr22:152157-152098	NA
A_87_P009942	SCD5	EU275768	Unnn	3.3665172511	0	0	0	1	1	0	0	0	XM_420557	EU275768	Gga.41967	422598	stearoyl-CoA desaturase 5		TC423938		Gallus gallus stearoyl-CoA desaturase 5 (SCD5) mRNA, partial cds. [EU275768]	chr4:47838734-47838793	NA
A_87_P026437		BU453148	Unnn	3.3502278945	0	0	0	1	1	0	0	0		BU453148	Gga.16183	NA					603215529F1 CSEQRBN14 Gallus gallus cDNA clone ChEST201j8 5', mRNA sequence [BU453148]		NA
A_87_P003954	DOK5	ENSGALT00000012627	Unnn	3.3162326362	0	0	0	1	1	0	0	0	XM_417502	XM_417502		419336	docking protein 5	ENSGALT00000012627	TC397819		Uncharacterized protein [Source:UniProtKB/TrEMBL;Acc:E1C0X0] [ENSGALT00000012627]	chr20:12216676-12216617	NA
A_87_P035500		TC377517	Unnn	3.3061754603	0	0	0	1	1	0	0	0	XM_420557	XM_420557		NA			TC377517	GO:0001409(guanine nucleotide transmembrane transporter activity)|GO:0004616(phosphogluconate dehydrogenase (decarboxylating) activity)|GO:0004768(stearoyl-CoA 9-desaturase activity)|GO:0005509(calcium ion binding)|GO:0005783(endoplasmic reticulum)|GO:0005792(microsome)|GO:0006098(pentose-phosphate shunt)|GO:0006633(fatty acid biosynthetic process)|GO:0006723(cuticle hydrocarbon biosynthetic proc…	Rep: Stearoyl-CoA desaturase 5 - Gallus gallus (Chicken), partial (94%) [TC377517]	chr4:47839308-47839367	NA
A_87_P030110		ENSGALT00000031281	Unnn	3.2676789413	0	0	0	1	1	0	0	0	XM_001232817	BU309236	Gga.3091	NA		ENSGALT00000031281			sodium channel, voltage-gated, type V, alpha subunit [Source:HGNC Symbol;Acc:10593] [ENSGALT00000031281]	chr2:5549407-5549450	NA
A_87_P006294		TC443950	UnUn	3.2676374172	0	4.6919761252	0	2	1	0	1	0				NA			TC443950			chr1:49972743-49972684	NA
A_87_P030346		BU299544	Unnn	3.1995449823	0	0	0	1	1	0	0	0		BU299544	Gga.23394	NA			TC396709		603610648F1 CSEQCHN56 Gallus gallus cDNA clone ChEST599p11 5', mRNA sequence [BU299544]		NA
A_87_P035265	CDKN2A	NM_204434	UnDU	3.1816369865	0	-2.1992589453	2.1193329433	3	1	0	1	1	NM_204434	NM_204434	Gga.5008	395077	cyclin-dependent kinase inhibitor 2A (melanoma, p16, inhibits CDK4)		TC376295		Gallus gallus cyclin-dependent kinase inhibitor 2A (melanoma, p16, inhibits CDK4) (CDKN2A), mRNA [NM_204434]		NA
A_87_P018748		CR338916	Unnn	3.1544887589	0	0	0	1	1	0	0	0		CR338916	Gga.42519	NA			TC436339		Gallus gallus finished cDNA, clone ChEST977a21. [CR338916]	chr7:28533374-28533315	NA
A_87_P003364		TC405736	Unnn	3.1322306354	0	0	0	1	1	0	0	0	XM_414600	XM_414600		NA			TC405736		PREDICTED: Gallus gallus fms-related tyrosine kinase 4 (FLT4), mRNA [XM_414600]	chr13:13475904-13475962	NA
A_87_P010744	PCDH17	ENSGALT00000027383	Unnn	3.1135699744	0	0	0	1	1	0	0	0	XM_417021	CR733366	Gga.9503	418825	protocadherin 17	ENSGALT00000027383	TC396835		Uncharacterized protein [Source:UniProtKB/TrEMBL;Acc:F1NXI0] [ENSGALT00000027383]	chr1:167681891-167681832	NA
A_87_P034109		BU126270	Unnn	3.1078839271	0	0	0	1	1	0	0	0		BU126270	Gga.23759	NA			TC400489		603151748F1 CSEQCHL19 Gallus gallus cDNA clone ChEST159p12 5', mRNA sequence [BU126270]	chr1:126835714-126835655	NA
A_87_P003934		CO422260	UnUn	3.0909865427	0	2.8713797686	0	2	1	0	1	0	XM_001233094	CO422260	Gga.51783	NA			TC441415		GGEZHT1025H11.g HT1 Gallus gallus cDNA clone GGEZHT1025H11, mRNA sequence [CO422260]	chr1:50010947-50011006	NA
A_87_P035055	WNT9A	NM_204981	Unnn	3.0735230629	0	0	0	1	1	0	0	0	NM_204981	NM_204981	Gga.491	395829	wingless-type MMTV integration site family, member 9A	ENSGALT00000008675	TC376739	GO:0005102(receptor binding)|GO:0005578(proteinaceous extracellular matrix)|GO:0016055(Wnt receptor signaling pathway)|GO:0032331(negative regulation of chondrocyte differentiation)|GO:0061072(iris morphogenesis)|GO:0061303(cornea development in camera-type eye)|GO:0072498(embryonic skeletal joint development)	Gallus gallus wingless-type MMTV integration site family, member 9A (WNT9A), mRNA [NM_204981]	chr2:2535662-2535721	NA
A_87_P026660		BU448213	Unnn	3.0682836062	0	0	0	1	1	0	0	0	XR_212135	BU448213	Gga.26377	NA					603765821F1 CSEQRBN13 Gallus gallus cDNA clone ChEST691j6 5', mRNA sequence [BU448213]	chr4:19195627-19195568	NA
A_87_P004041		TC430142	UnUn	3.0642480312	0	3.4596175362	0	2	1	0	1	0				NA			TC430142	GO:0000149(SNARE binding)|GO:0000786(nucleosome)|GO:0000788(nuclear nucleosome)|GO:0001642(group III metabotropic glutamate receptor activity)|GO:0002119(nematode larval development)|GO:0003674(molecular_function)|GO:0003677(DNA binding)|GO:0005516(calmodulin binding)|GO:0005543(phospholipid binding)|GO:0005575(cellular_component)|GO:0005576(extracellular region)|GO:0005634(nucleus)|GO:0005694(ch…	Rep: Histone H2B 8 - Gallus gallus (Chicken), complete [TC430142]	chr1:49964065-49964132	NA
A_87_P035708	MGAT3	NM_001012693	UnUn	3.0133624447	0	2.0829510013	0	2	1	0	1	0	NM_001012693	NM_001012693	Gga.1768	418013	mannosyl (beta-1,4-)-glycoprotein beta-1,4-N-acetylglucosaminyltransferase				Gallus gallus mannosyl (beta-1,4-)-glycoprotein beta-1,4-N-acetylglucosaminyltransferase (MGAT3), mRNA [NM_001012693]	chr1:52533335-52533276	NA
A_87_P016229	THBS4	ENSGALT00000023900	Unnn	2.9897976987	0	0	0	1	1	0	0	0	XM_424763	CR386821	Gga.1980	396306	thrombospondin 4	ENSGALT00000023900	TC379356		Uncharacterized protein [Source:UniProtKB/TrEMBL;Acc:F1NBP0] [ENSGALT00000023900]	chrZ:21435792-21435733	NA
A_87_P008864	MAP1B	ENSGALT00000024188	Unnn	2.9780452767	0	0	0	1	1	0	0	0	XM_004937370	X67778	Gga.2129	396174	microtubule-associated protein 1B	ENSGALT00000024188	NP346237		Uncharacterized protein [Source:UniProtKB/TrEMBL;Acc:E1C1Q2] [ENSGALT00000024188]	chrZ:26204679-26204620	NA
A_87_P004045			UnUn	2.925342534	0	2.9988748305	0	2	1	0	1	0				NA						chr1:049977176-049977238	NA
A_87_P017474	PRPS2	NM_001006264	Unnn	2.9105261752	0	0	0	1	1	0	0	0	NM_001006264	NM_001006264	Gga.7766	418639	phosphoribosyl pyrophosphate synthetase 2	ENSGALT00000026780	TC380412	GO:0000287(magnesium ion binding)|GO:0004749(ribose phosphate diphosphokinase activity)|GO:0005524(ATP binding)|GO:0006015(5-phosphoribose 1-diphosphate biosynthetic process)|GO:0009156(ribonucleoside monophosphate biosynthetic process)|GO:0009165(nucleotide biosynthetic process)|GO:0016301(kinase activity)|GO:0042803(protein homodimerization activity)	Gallus gallus phosphoribosyl pyrophosphate synthetase 2 (PRPS2), mRNA [NM_001006264]	chr1:126838228-126838169	NA
A_87_P001140		TC398743	Unnn	2.9045310405	0	0	0	1	1	0	0	0				NA			TC398743		Rep: SJCHGC05707 protein - Schistosoma japonicum (Blood fluke), partial (6%) [TC398743]	chr4:69089042-69089101	NA
A_87_P008345		TC401841	Unnn	2.8971393615	0	0	0	1	1	0	0	0				NA			TC401841			chr1:108248764-108248824	NA
A_87_P017582	LOC421054	ENSGALT00000044016	UnDn	2.8776815771	0	-2.1791133797	0	2	1	0	1	0	XM_003640802	CR354044	Gga.13411	421054	transmembrane protein 200C-like	ENSGALT00000044016	TC398909		transmembrane protein 200C [Source:HGNC Symbol;Acc:37208] [ENSGALT00000044016]	chr2:102946763-102946822	NA
A_87_P038442	PCDH17	ENSGALT00000027383	Unnn	2.8702472788	0	0	0	1	1	0	0	0	XM_417021	XM_417021		418825	protocadherin 17	ENSGALT00000027383	TC388253		Uncharacterized protein [Source:UniProtKB/TrEMBL;Acc:F1NXI0] [ENSGALT00000027383]	chr1:167680611-167680601	NA
A_87_P009711	WISP1	NM_001024579	Unnn	2.869472663	0	0	0	1	1	0	0	0	NM_001024579	NM_001024579	Gga.7551	420322	WNT1 inducible signaling pathway protein 1	ENSGALT00000026149	TC376880		Gallus gallus WNT1 inducible signaling pathway protein 1 (WISP1), mRNA [NM_001024579]	chr2:147640541-147640600	NA
A_87_P008334	HUNK	ENSGALT00000025595	Unnn	2.8556106415	0	0	0	1	1	0	0	0	XM_003640478	XM_003640478		418493	hormonally up-regulated Neu-associated kinase	ENSGALT00000025595	TC405298		Uncharacterized protein [Source:UniProtKB/TrEMBL;Acc:E1BQB2] [ENSGALT00000025595]	chr1:108247698-108247758	NA
A_87_P017951	PTER	ENSGALT00000014205	Unnn	2.8535757916	0	0	0	1	1	0	0	0	XM_418628	CR353418	Gga.13173	420525	phosphotriesterase related	ENSGALT00000014205	TC426110		Uncharacterized protein [Source:UniProtKB/TrEMBL;Acc:E1BWG7] [ENSGALT00000014205]	chr2:20063389-20063330	NA
A_87_P018267	SLC9A5	ENSGALT00000045460	Unnn	2.8465452544	0	0	0	1	1	0	0	0	XM_004944104	CR352946	Gga.14209	100857416	solute carrier family 9, subfamily A (NHE5, cation proton antiporter 5), member 5	ENSGALT00000045460	TC393982		Gallus gallus finished cDNA, clone ChEST402o15. [CR352946]	chr11:1311052-1310993	NA
A_87_P017821		CR353620	Unnn	2.8461045995	0	0	0	1	1	0	0	0	XM_004937371	CR353620	Gga.38158	NA			TC437219		Gallus gallus finished cDNA, clone ChEST117a22. [CR353620]	chrZ:26193569-26193510	NA
A_87_P005936		TC414103	Unnn	2.8429586452	0	0	0	1	1	0	0	0				NA			TC414103			chr2:2541891-2541950	NA
A_87_P005950	RALGAPA2	XR_211889	Unnn	2.839864704	0	0	0	1	1	0	0	0	XR_211889	XR_211889		421240	Ral GTPase activating protein, alpha subunit 2 (catalytic)				PREDICTED: Gallus gallus Ral GTPase activating protein, alpha subunit 2 (catalytic) (RALGAPA2), transcript variant X10, misc_RNA [XR_211889]	chr3:3721728-3721787	NA
A_87_P033681	FAM5C	ENSGALT00000007757	Unnn	2.8275845911	0	0	0	1	1	0	0	0	XM_426633	BU140433	Gga.26539	429077	family with sequence similarity 5, member C	ENSGALT00000007757	TC379497		Uncharacterized protein [Source:UniProtKB/TrEMBL;Acc:E1BXX2] [ENSGALT00000007757]	chr8:8730386-8730443	NA
A_87_P015794		CR387471	Unnn	2.8195450631	0	0	0	1	1	0	0	0		CR387471	Gga.14585	NA			TC390666		Gallus gallus finished cDNA, clone ChEST488o16. [CR387471]	chr1:104386297-104386356	NA
A_87_P019802		CO763970	Unnn	2.8017287475	0	0	0	1	1	0	0	0		CO763970	Gga.31507	NA			TC404514		brain_EST07162 Brain cDNA Library Gallus gallus cDNA 3', mRNA sequence [CO763970]	chr1:153712460-153712519	NA
A_87_P010552	WNT16	ENSGALT00000043022	Unnn	2.7708190323	0	0	0	1	1	0	0	0				427856	wingless-type MMTV integration site family, member 16	ENSGALT00000043022	TC384399		Protein Wnt [Source:UniProtKB/TrEMBL;Acc:Q3L248] [ENSGALT00000043022]	chr1:25032218-25032159	NA
A_87_P037979	MAP6	NM_204919	Unnn	2.7360466184	0	0	0	1	1	0	0	0	NM_204919	NM_204919	Gga.26452	395753	microtubule-associated protein 6		TC376977	GO:0000226(microtubule cytoskeleton organization)|GO:0005516(calmodulin binding)|GO:0005737(cytoplasm)|GO:0005874(microtubule)|GO:0008017(microtubule binding)	Gallus gallus microtubule-associated protein 6 (MAP6), mRNA [NM_204919]	chr1:199734030-199734088	NA
A_87_P009458	PON2	L47573	Unnn	2.7250102299	0	0	0	1	1	0	0	0		L47573	Gga.23753	395830	paraoxonase 2		TC382760	GO:0004063(aryldialkylphosphatase activity)|GO:0004064(arylesterase activity)|GO:0005576(extracellular region)|GO:0016020(membrane)|GO:0046872(metal ion binding)	Gallus gallus paraoxonase-2 (PON2) mRNA, complete cds. [L47573]	chr2:23811835-23811779	NA
A_87_P032914		TC410940	Unnn	2.7234253947	0	0	0	1	1	0	0	0				NA			TC410940		Rep: Zinc ABC transporter, permease protein - Beggiatoa sp. PS, partial (11%) [TC410940]	chrZ:36227164-36227223	NA
A_87_P011812	NCKIPSD	ENSGALT00000009165	Unnn	2.7199807483	0	0	0	1	1	0	0	0	XM_001233773	CR523136	Gga.56122	770439	NCK interacting protein with SH3 domain	ENSGALT00000009165	TC389456		NCK interacting protein with SH3 domain [Source:HGNC Symbol;Acc:15486] [ENSGALT00000009165]	chr12:9265282-9265341	NA
A_87_P024914	DNAH9	ENSGALT00000001676	Unnn	2.7157326156	0	0	0	1	1	0	0	0	XM_415585	XM_415585		417314	dynein, axonemal, heavy chain 9	ENSGALT00000001676			dynein, axonemal, heavy chain 9 [Source:HGNC Symbol;Acc:2953] [ENSGALT00000001676]	chr18:1193714-1193773	NA
A_87_P004038		TC384392	Unnn	2.7149953609	0	0	0	1	1	0	0	0				NA			TC384392	GO:0000786(nucleosome)|GO:0003674(molecular_function)|GO:0003677(DNA binding)|GO:0005515(protein binding)|GO:0005575(cellular_component)|GO:0005634(nucleus)|GO:0005694(chromosome)|GO:0006334(nucleosome assembly)|GO:0007283(spermatogenesis)|GO:0008150(biological_process)|GO:0016584(nucleosome positioning)|GO:0051276(chromosome organization)	Rep: Histone H1.10 - Gallus gallus (Chicken), complete [TC384392]	chr1:49978004-49977946	NA
A_87_P001222		TC442748	Unnn	2.712582581	0	0	0	1	1	0	0	0				NA			TC442748			chrUn_random:046844185-046844239	NA
A_87_P009210	SOCS2	NM_204540	Unnn	2.7008738459	0	0	0	1	1	0	0	0	NM_204540	NM_204540	Gga.2190	395219	suppressor of cytokine signaling 2		TC396034		Gallus gallus suppressor of cytokine signaling 2 (SOCS2), mRNA [NM_204540]	chr1:46785233-46785291	NA
A_87_P032207	BAALC	ENSGALT00000043890	Unnn	2.6833216212	0	0	0	1	1	0	0	0	XM_418371	BU234476	Gga.26303	420261	brain and acute leukemia, cytoplasmic	ENSGALT00000043890	TC384745		Uncharacterized protein [Source:UniProtKB/TrEMBL;Acc:E1BSF4] [ENSGALT00000043890]	chr2:134757555-134757614	NA
A_87_P030569	IL34	BU290696	Unnn	2.681672002	0	0	0	1	1	0	0	0		BU290696	Gga.9622	100858424	interleukin 34		TC393304		603607444F1 CSEQCHN55 Gallus gallus cDNA clone ChEST591h11 5', mRNA sequence [BU290696]	chr11:001691342-001691280	NA
A_87_P017345	PDE10A	CR385106	Unnn	2.6408564246	0	0	0	1	1	0	0	0	XM_004935551	CR385106	Gga.16017	421574	phosphodiesterase 10A		TC414230		Gallus gallus finished cDNA, clone ChEST399l18. [CR385106]	chr3:45201410-45201469	NA
A_87_P033959		TC387293	Unnn	2.6394029842	0	0	0	1	1	0	0	0				NA			TC387293			chr5:41294849-41294906	NA
A_87_P005204	MIPOL1	ENSGALT00000016459	Unnn	2.6337181013	0	0	0	1	1	0	0	0	XM_421248	XM_421248	Gga.50980	423331	mirror-image polydactyly 1	ENSGALT00000016459	TC395967		Uncharacterized protein [Source:UniProtKB/TrEMBL;Acc:E1C432] [ENSGALT00000016459]	chr5:39419807-39424553	NA
A_87_P015166		ENSGALT00000023514	Unnn	2.6223456063	0	0	0	1	1	0	0	0	XM_417901	CR388882	Gga.17594	NA		ENSGALT00000023514	TC382048		cell adhesion molecule 1 [Source:HGNC Symbol;Acc:5951] [ENSGALT00000023514]	chr24:4708621-4708562	NA
A_87_P021514	CAMK4	NM_001034813	Unnn	2.610266097	0	0	0	1	1	0	0	0	NM_001034813	NM_001034813	Gga.43606	723973	calcium/calmodulin-dependent protein kinase IV	ENSGALT00000000323	TC390125		Gallus gallus calcium/calmodulin-dependent protein kinase IV (CAMK4), mRNA [NM_001034813]	chrZ:45715821-45709697	NA
A_87_P015790	SGCE	CR387479	Unnn	2.5976466202	0	0	0	1	1	0	0	0	XM_004939301	CR387479	Gga.15923	420567	sarcoglycan, epsilon		TC388818		Gallus gallus finished cDNA, clone ChEST487a9. [CR387479]	chr2:23606836-23606777	NA
A_87_P011831		CR523108	Unnn	2.5921019811	0	0	0	1	1	0	0	0	XR_210730	CR523108	Gga.20283	NA			TC411786		Gallus gallus finished cDNA, clone ChEST180a9. [CR523108]	chr5:56775071-56775012	NA
A_87_P036994	PKD2	NM_001031140	Unnn	2.5634998459	0	0	0	1	1	0	0	0	NM_001031140	NM_001031140	Gga.6054	422585	polycystic kidney disease 2 (autosomal dominant)		TC374282		Gallus gallus polycystic kidney disease 2 (autosomal dominant) (PKD2), mRNA [NM_001031140]	chr4:47093067-47093008	NA
A_87_P018653	ARAP3	CR352348	UnDn	2.5474736976	0	-3.8046055068	0	2	1	0	1	0	XM_414522	CR352348	Gga.13136	416196	ArfGAP with RhoGAP domain, ankyrin repeat and PH domain 3		TC435737		Gallus gallus finished cDNA, clone ChEST532k8. [CR352348]	chr13:1699836-1699777	NA
A_87_P023790		BX931775	Unnn	2.5316693632	0	0	0	1	1	0	0	0		BX931775	Gga.50790	NA			TC416164		Gallus gallus finished cDNA, clone ChEST790p19. [BX931775]	chr4:79960799-79960778	NA
A_87_P003033		ENSGALT00000008368	Unnn	2.5167662013	0	0	0	1	1	0	0	0	XM_414326	XM_414326		NA		ENSGALT00000008368	TC382567		WNK lysine deficient protein kinase 2 [Source:HGNC Symbol;Acc:14542] [ENSGALT00000008368]	chr12:6698884-6698825	NA
A_87_P031076		BU272501	Unnn	2.5024755751	0	0	0	1	1	0	0	0		BU272501	Gga.26555	NA					603530906F1 CSEQCHN53 Gallus gallus cDNA clone ChEST485k1 5', mRNA sequence [BU272501]		NA
A_87_P007294		DR427947	Unnn	2.4985350268	0	0	0	1	1	0	0	0	XM_425551	DR427947	Gga.52837	NA			TC399112		naw48e10.y1 Chicken eye (hatched). Unnormalized (naw) Gallus gallus cDNA clone naw48e10 5', mRNA sequence [DR427947]	chr1:109448715-109448774	NA
A_87_P024039	DUSP26	BX931136	Unnn	2.4896487217	0	0	0	1	1	0	0	0	XM_424530	BX931136	Gga.12480	426921	dual specificity phosphatase 26 (putative)		TC378602		Gallus gallus finished cDNA, clone ChEST205i18. [BX931136]	chr22:1612257-1612198	NA
A_87_P017975	SGCE	ENSGALT00000015740	Unnn	2.4896263279	0	0	0	1	1	0	0	0	XM_418667	CR353387	Gga.12924	420567	sarcoglycan, epsilon	ENSGALT00000015740	TC378033		sarcoglycan, epsilon [Source:HGNC Symbol;Acc:10808] [ENSGALT00000015740]	chr2:23609387-23609328	NA
A_87_P019885		CO762450	Unnn	2.4871715829	0	0	0	1	1	0	0	0		CO762450	Gga.31108	NA			TC391414		brain_EST05642 Brain cDNA Library Gallus gallus cDNA 3', mRNA sequence [CO762450]	chr9:7438843-7438902	NA
A_87_P000073		TC412230	Unnn	2.4869595412	0	0	0	1	1	0	0	0				NA			TC412230			chr3:419671-419730	NA
A_87_P029992			Unnn	2.4826098475	0	0	0	1	1	0	0	0				NA							NA
A_87_P012988		CR406121	Unnn	2.4685451949	0	0	0	1	1	0	0	0		CR406121	Gga.15781	NA			TC408936		Gallus gallus finished cDNA, clone ChEST962j8. [CR406121]	chr15:5482925-5482866	NA
A_87_P017863		CR353552	Unnn	2.4643297228	0	0	0	1	1	0	0	0	XM_001231790	CR353552	Gga.13222	NA		ENSGALT00000039388	TC394284		Gallus gallus finished cDNA, clone ChEST131f3. [CR353552]	chr18:1216597-1216538	NA
A_87_P016249		CR386776	Unnn	2.4167072134	0	0	0	1	1	0	0	0		CR386776	Gga.16130	NA			TC396519		Gallus gallus finished cDNA, clone ChEST424a5. [CR386776]	chr2:60841039-60840980	NA
A_87_P007306		TC378959	UnUn	2.4073558348	0	2.2980724262	0	2	1	0	1	0	XM_422727	XM_422727		NA			TC378959		Rep: Mucin-4 precursor (Pancreatic adenocarcinoma mucin) (Testis mucin) (Ascites sialoglycoprotein) (ASGP) (Tracheobronchial mucin) [Contains: Mucin-4 alpha chain (Ascites sialoglycoprotein 1) (ASGP-1); Mucin-4 beta chain (Ascites sialoglycoprotein 2) (ASGP-2) - Gallus gallus, partial (21%) [TC378959]	chr9:16080954-16080895	NA
A_87_P014896		CR389329	Unnn	2.4003087217	0	0	0	1	1	0	0	0	XM_421418	CR389329	Gga.35738	NA			TC422657		Gallus gallus finished cDNA, clone ChEST723d5. [CR389329]	chr5:56778212-56778153	NA
A_87_P006725		TC427824	UnnD	2.3979625433	0	0	-2.2339269442	2	1	0	0	1	XM_425758	XM_425758		NA			TC427824			chr22:151561-151502	NA
A_87_P022242	GNMT	ENSGALT00000013966	Unnn	2.3969302619	0	0	0	1	1	0	0	0		BX935144	Gga.53531	769542	glycine N-methyltransferase	ENSGALT00000013966	TC386240		glycine N-methyltransferase [Source:HGNC Symbol;Acc:4415] [ENSGALT00000013966]	chr3:16954238-16954297	NA
A_87_P026953			Unnn	2.386815022	0	0	0	1	1	0	0	0				NA							NA
A_87_P024029	IL34	ENSGALT00000043296	Unnn	2.3864693356	0	0	0	1	1	0	0	0	XM_004944114	BX931154	Gga.9622	100858424	interleukin 34	ENSGALT00000043296	TC427738		interleukin 34 [Source:HGNC Symbol;Acc:28529] [ENSGALT00000043296]	chr11:1693343-1693284	NA
A_87_P003351		TC390147	Unnn	2.3788310637	0	0	0	1	1	0	0	0				NA			TC390147			chr3:418941-418997	NA
A_87_P038049	SIX1	NM_001044685	Unnn	2.3752117543	0	0	0	1	1	0	0	0	NM_001044685	NM_001044685	Gga.20089	693262	SIX homeobox 1		TC375926		Gallus gallus SIX homeobox 1 (SIX1), mRNA [NM_001044685]	chr5:056964862-056964921	NA
A_87_P017308	TMCC2	ENSGALT00000000950	Unnn	2.3725205867	0	0	0	1	1	0	0	0		CR385167	Gga.15287	419827	transmembrane and coiled-coil domain family 2	ENSGALT00000000950			Uncharacterized protein [Source:UniProtKB/TrEMBL;Acc:F1NSH3] [ENSGALT00000000950]	chr26:1868246-1868305	NA
A_87_P033648		BU141099	UnUn	2.3600980551	0	2.4443485093	0	2	1	0	1	0	XM_003640546	BU141099	Gga.31699	NA			TC400678		603136286F1 CSEQCHL25 Gallus gallus cDNA clone ChEST120l21 5', mRNA sequence [BU141099]	chr1:149778141-149778082	NA
A_87_P016541	LOC422654	ENSGALT00000041397	UnDU	2.3585475698	0	-3.5777703732	2.5324984772	3	1	0	1	1	XM_420608	CR386350	Gga.12407	422654	chemokine (C-X-C motif) ligand 1-like	ENSGALT00000041397	TC385320		Uncharacterized protein [Source:UniProtKB/TrEMBL;Acc:E1BRC5] [ENSGALT00000041397]	chr4:52473167-52473226	NA
A_87_P037539		ENSGALT00000031281	Unnn	2.3435197212	0	0	0	1	1	0	0	0	XM_004939123	AJ001488	Gga.55272	NA		ENSGALT00000031281	NP9678895		sodium channel, voltage-gated, type V, alpha subunit [Source:HGNC Symbol;Acc:10593] [ENSGALT00000031281]	chr2:5433675-5433734	NA
A_87_P009766	NELL2	NM_001030740	Unnn	2.3389681299	0	0	0	1	1	0	0	0	NM_001030740	NM_001030740	Gga.595	417799	NEL-like 2	ENSGALT00000038787	TC374448	GO:0005509(calcium ion binding)	Gallus gallus NEL-like 2 (NELL2), mRNA [NM_001030740]	chr1:32129314-32129255	NA
A_87_P040188			Unnn	2.3382215056	0	0	0	1	1	0	0	0				NA						chr14:014844445-014844391	NA
A_87_P007125	LOC428714	ENSGALT00000012180	UnUn	2.3317739239	0	3.0242342068	0	2	1	0	1	0	XM_004940767	XM_004940767		428714	probable tRNA threonylcarbamoyladenosine biosynthesis protein YwlC-like	ENSGALT00000012180	TC399086		PREDICTED: Gallus gallus probable tRNA threonylcarbamoyladenosine biosynthesis protein YwlC-like (LOC428714), mRNA [XM_004940767]	chr4:11404264-11404322	NA
A_87_P029322		BU345587	Unnn	2.3090580978	0	0	0	1	1	0	0	0		BU345587	Gga.26604	NA			TC402343		604171311F1 CSEQCHN68 Gallus gallus cDNA clone ChEST1034f4 5', mRNA sequence [BU345587]	chr7:1265335-1265276	NA
A_87_P015742		CR387550	Unnn	2.2982643721	0	0	0	1	1	0	0	0		CR387550	Gga.14568	NA					Gallus gallus finished cDNA, clone ChEST671h2. [CR387550]		NA
A_87_P001926		TC423725	Unnn	2.2966707376	0	0	0	1	1	0	0	0	XM_418643	XM_418643		NA			TC423725		Rep: Calcium-binding protein precursor - Ajellomyces capsulata (Histoplasma capsulatum), partial (12%) [TC423725]	chr2:21624879-21624938	NA
A_87_P008238		CO759325	Unnn	2.2921932847	0	0	0	1	1	0	0	0		CO759325	Gga.52496	NA			TC378508		brain_EST02517 Brain cDNA Library Gallus gallus cDNA 3', mRNA sequence [CO759325]	chr4:025029484-025029543	NA
A_87_P003234		CO762349	Unnn	2.2888034611	0	0	0	1	1	0	0	0		CO762349	Gga.4439	NA					brain_EST05541 Brain cDNA Library Gallus gallus cDNA 3', mRNA sequence [CO762349]	chr1:199733833-199733892	NA
A_87_P011002	SOGA2	ENSGALT00000021797	Unnn	2.2855677153	0	0	0	1	1	0	0	0	XM_423729	CR524285	Gga.20184	426050	SOGA family member 2	ENSGALT00000021797	TC380671		SOGA family member 2 [Source:HGNC Symbol;Acc:29121] [ENSGALT00000021797]	chr2:101445397-101445338	NA
A_87_P014566		CR389821	Unnn	2.2813865839	0	0	0	1	1	0	0	0		CR389821	Gga.17464	NA			TC398396		Gallus gallus finished cDNA, clone ChEST276d21. [CR389821]	chr2:91400423-91400364	NA
A_87_P018089	ISM1	ENSGALT00000014720	UnnD	2.2736086002	0	0	-2.1618540551	2	1	0	0	1	XM_415036	CR353215	Gga.14123	416740	isthmin 1 homolog (zebrafish)	ENSGALT00000014720	TC383699		Uncharacterized protein [Source:UniProtKB/TrEMBL;Acc:F1NGZ0] [ENSGALT00000014720]	chr3:13621839-13621780	NA
A_87_P007171		TC422154	Unnn	2.2735996444	0	0	0	1	1	0	0	0				NA			TC422154			chr1:82376167-82376108	NA
A_87_P023044	SIRT5	NM_001276364	Unnn	2.273587909	0	0	0	1	1	0	0	0	NM_001276364	NM_001276364	Gga.12456	420834	sirtuin 5	ENSGALT00000020720	TC405788	GO:0005758(mitochondrial intermembrane space)|GO:0005759(mitochondrial matrix)|GO:0006476(protein deacetylation)|GO:0008270(zinc ion binding)|GO:0036047(peptidyl-lysine demalonylation)|GO:0036049(peptidyl-lysine desuccinylation)|GO:0036054(protein-malonyllysine demalonylase activity)|GO:0036055(protein-succinyllysine desuccinylase activity)|GO:0070403(NAD+ binding)	Gallus gallus sirtuin 5 (SIRT5), transcript variant 1, mRNA [NM_001276364]	chr2:61627630-61627687	NA
A_87_P013242		ENSGALT00000017051	UnUn	2.2659630165	0	2.3691506209	0	2	1	0	1	0	XM_421827	CR391756	Gga.7758	NA		ENSGALT00000017051	TC382654		transcription elongation regulator 1-like [Source:HGNC Symbol;Acc:23533] [ENSGALT00000017051]	chr6:36586657-36586598	NA
A_87_P009170	NR2F2	NM_204421	Unnn	2.2526838818	0	0	0	1	1	0	0	0	NM_204421	NM_204421	Gga.4445	386585	nuclear receptor subfamily 2, group F, member 2	ENSGALT00000011332	TC427988	GO:0000122(negative regulation of transcription from RNA polymerase II promoter)|GO:0001764(neuron migration)|GO:0001893(maternal placenta development)|GO:0001937(negative regulation of endothelial cell proliferation)|GO:0001972(retinoic acid binding)|GO:0003707(steroid hormone receptor activity)|GO:0004879(ligand-activated sequence-specific DNA binding RNA polymerase II transcription factor acti…	Gallus gallus nuclear receptor subfamily 2, group F, member 2 (NR2F2), mRNA [NM_204421]	chr10:17662806-17662865	NA
A_87_P000280		TC410076	Unnn	2.250119849	0	0	0	1	1	0	0	0				NA			TC410076			chr2:125049528-125049588	NA
A_87_P000252		TC407564	Unnn	2.2474217935	0	0	0	1	1	0	0	0				NA			TC407564			chr1:146066726-146066785	NA
A_87_P037981	GC1	AF036942	UnnU	2.2445582316	0	0	2.0186446785	2	1	0	0	1		AF036942	Gga.510	395866	photoreceptor guanylate cyclase 1		NP345499		Gallus gallus photoreceptor guanylate cyclase 1 (GC1) mRNA, partial cds. [AF036942]		NA
A_87_P028048	INPP4A	ENSGALT00000027049	Unnn	2.2320290361	0	0	0	1	1	0	0	0	XM_416886	BU398760	Gga.30265	418690	inositol polyphosphate-4-phosphatase, type I, 107kDa	ENSGALT00000027049	TC425434		Uncharacterized protein [Source:UniProtKB/TrEMBL;Acc:E1BW24] [ENSGALT00000027049]	chr1:136323539-136323480	NA
A_87_P041152			Unnn	2.2301251467	0	0	0	1	1	0	0	0				NA						chr1:075040713-075040772	NA
A_87_P016603	CADPS	CR386259	UnDn	2.2182248532	0	-2.0867497819	0	2	1	0	1	0	XM_414412	CR386259	Gga.16126	416075	Ca++-dependent secretion activator		NP9673086		Gallus gallus finished cDNA, clone ChEST130p3. [CR386259]	chr12:13433924-13433865	NA
A_87_P003971	BMP6	ENSGALT00000020862	Unnn	2.2103458929	0	0	0	1	1	0	0	0	XM_418956	BU245461	Gga.3701	420868	bone morphogenetic protein 6	ENSGALT00000020862	TC409851		Uncharacterized protein [Source:UniProtKB/TrEMBL;Acc:F1P4H2] [ENSGALT00000020862]	chr2:65541345-65541286	NA
A_87_P029716	CA10	ENSGALT00000004742	Unnn	2.2045229901	0	0	0	1	1	0	0	0	XM_004946155	BU345405	Gga.50673	417389	carbonic anhydrase X	ENSGALT00000004742	TC407785		Uncharacterized protein [Source:UniProtKB/TrEMBL;Acc:E1C7J1] [ENSGALT00000004742]	chr18:5151748-5151689	NA
A_87_P012413		CR406956	Unnn	2.2010594371	0	0	0	1	1	0	0	0	XM_416793	CR406956	Gga.19310	NA			TC389934		Gallus gallus finished cDNA, clone ChEST907e18. [CR406956]	chr1:121534077-121534136	NA
A_87_P013861	ADAMTS17	ENSGALT00000011448	Unnn	2.1982972241	0	0	0	1	1	0	0	0	XM_413886	CR390898	Gga.18545	415515	ADAM metallopeptidase with thrombospondin type 1 motif, 17	ENSGALT00000011448	TC379586		ADAM metallopeptidase with thrombospondin type 1 motif, 17 [Source:HGNC Symbol;Acc:17109] [ENSGALT00000011448]	chr10:19182646-19182587	NA
A_87_P014994	AUTS2	ENSGALT00000001731	Unnn	2.1970114435	0	0	0	1	1	0	0	0	XM_415729	CR389155	Gga.49140	417481	autism susceptibility candidate 2	ENSGALT00000001731	TC431918		autism susceptibility candidate 2 [Source:HGNC Symbol;Acc:14262] [ENSGALT00000001731]	chr19:1305131-1305073	NA
A_87_P032313		BU232764	Unnn	2.192153519	0	0	0	1	1	0	0	0	XM_004935873	BU232764	Gga.27515	NA			TC420565		603407701F1 CSEQCHN24 Gallus gallus cDNA clone ChEST320a1 5', mRNA sequence [BU232764]	chr3:108175053-108174996	NA
A_87_P024283	IMPA1	ENSGALT00000045909	Unnn	2.1918987536	0	0	0	1	1	0	0	0	XM_418310	BX930462	Gga.9803	420199	inositol(myo)-1(or 4)-monophosphatase 1	ENSGALT00000045909	TC399206		Uncharacterized protein [Source:UniProtKB/TrEMBL;Acc:E1C4S1] [ENSGALT00000045909]	chr2:126201865-126201806	NA
A_87_P004044		TC429587	Unnn	2.1863711132	0	0	0	1	1	0	0	0				NA			TC429587	GO:0000077(DNA damage checkpoint)|GO:0000724(double-strand break repair via homologous recombination)|GO:0000785(chromatin)|GO:0000786(nucleosome)|GO:0000788(nuclear nucleosome)|GO:0002119(nematode larval development)|GO:0003674(molecular_function)|GO:0003677(DNA binding)|GO:0003684(damaged DNA binding)|GO:0003700(sequence-specific DNA binding transcription factor activity)|GO:0003702(RNA polymer…	Rep: Histone H2A - Gallus gallus (Chicken), complete [TC429587]		NA
A_87_P015649		CR387667	Unnn	2.1840688636	0	0	0	1	1	0	0	0		CR387667	Gga.43516	NA					Gallus gallus finished cDNA, clone ChEST48i14. [CR387667]	chr8:6384015-6383956	NA
A_87_P038744		TC435988	Unnn	2.1823578352	0	0	0	1	1	0	0	0				NA			TC435988		Rep: Myristoylated alanine-rich C-kinase substrate - Gallus gallus (Chicken), partial (12%) [TC435988]	chr3:67453613-67453554	NA
A_87_P034365	MT3	BU118028	UnUn	2.1765023473	0	2.9469400594	0	2	1	0	1	0		BU118028	Gga.20311	770592	metallothionein 3		TC438994		603142653F1 CSEQCHL16 Gallus gallus cDNA clone ChEST136j13 5', mRNA sequence [BU118028]	chr11:2102861-2102802	NA
A_87_P013422		CR391487	Unnn	2.1697485446	0	0	0	1	1	0	0	0	XM_004935696	CR391487	Gga.36284	NA			TC390555		Gallus gallus finished cDNA, clone ChEST760m2. [CR391487]	chr3:56323321-56323262	NA
A_87_P018676		CR339012	Unnn	2.1537467444	0	0	0	1	1	0	0	0		CR339012	Gga.13609	NA					Gallus gallus finished cDNA, clone ChEST994h11. [CR339012]	chr8:8498502-8498443	NA
A_87_P035688	UGDH	NM_001012581	Unnn	2.1536301088	0	0	0	1	1	0	0	0	NM_001012581	NM_001012581	Gga.8846	422792	UDP-glucose 6-dehydrogenase	ENSGALT00000023144	TC373886	GO:0001702(gastrulation with mouth forming second)|GO:0003979(UDP-glucose 6-dehydrogenase activity)|GO:0006065(UDP-glucuronate biosynthetic process)|GO:0051287(NAD binding)	Gallus gallus UDP-glucose 6-dehydrogenase (UGDH), mRNA [NM_001012581]	chr4:71273271-71273330	NA
A_87_P025384			Unnn	2.1462099576	0	0	0	1	1	0	0	0				NA						chr18:004273667-004273726	NA
A_87_P010656		DR418885	Unnn	2.1457764172	0	0	0	1	1	0	0	0	XM_415100	DR418885	Gga.53982	NA			TC379592		gPGC_EST08727 Embryonic gonadal PGC cDNA Library Gallus gallus cDNA 5', mRNA sequence [DR418885]	chr15:3833763-3833704	NA
A_87_P010123	OCC-1	NM_001145200	Unnn	2.1434347188	0	0	0	1	1	0	0	0	NM_001145200	NM_001145200	Gga.40209	771624	overexpressed in colon carcinoma 1 protein homolog	ENSGALT00000046214	TC381286		Gallus gallus overexpressed in colon carcinoma 1 protein homolog (OCC-1), mRNA [NM_001145200]	chr1:56225976-56225917	NA
A_87_P002826		TC417864	Unnn	2.142623127	0	0	0	1	1	0	0	0				NA			TC417864			chr1:153646003-153645809	NA
A_87_P007739		TC391797	UnnU	2.1302265006	0	0	2.0680730394	2	1	0	0	1				NA			TC391797		Rep: DNA primase - Blochmannia floridanus, partial (3%) [TC391797]	chr14:5768259-5768200	NA
A_87_P037226	ROR1	NM_204509	Unnn	2.1271259757	0	0	0	1	1	0	0	0	NM_204509	NM_204509	Gga.9476	395179	receptor tyrosine kinase-like orphan receptor 1	ENSGALT00000017953	TC373847		Gallus gallus receptor tyrosine kinase-like orphan receptor 1 (ROR1), mRNA [NM_204509]	chr8:28809732-28809791	NA
A_87_P026783			Unnn	2.1245229321	0	0	0	1	1	0	0	0				NA						chr10:017664001-017664060	NA
A_87_P013559		CR391302	Unnn	2.1221672829	0	0	0	1	1	0	0	0	XM_414326	CR391302	Gga.2792	NA			TC407689		Gallus gallus finished cDNA, clone ChEST262k7. [CR391302]		NA
A_87_P016702		CR386099	Unnn	2.1206429842	0	0	0	1	1	0	0	0		CR386099	Gga.24	NA					Gallus gallus finished cDNA, clone ChEST468c23. [CR386099]	chr28:2003888-2003829	NA
A_87_P017303		CR385173	UnDn	2.1160000605	0	-2.2539273185	0	2	1	0	1	0		CR385173	Gga.32545	NA			TC428462		Gallus gallus finished cDNA, clone ChEST544c24. [CR385173]	chr1:70730211-70730152	NA
A_87_P013384	ANTXR1	CR391541	UnnD	2.1099258863	0	0	-2.6299568846	2	1	0	0	1	XM_425758	CR391541	Gga.18811	428199	anthrax toxin receptor 1		TC384043		Gallus gallus finished cDNA, clone ChEST987f14. [CR391541]	chr22:150146-150087	NA
A_87_P012742	TMEFF2	CR406496	UnUn	2.107179634	0	3.8466801075	0	2	1	0	1	0		CR406496	Gga.12557	768542	transmembrane protein with EGF-like and two follistatin-like domains 2		TC422451		Gallus gallus finished cDNA, clone ChEST27m19. [CR406496]	chr7:9186915-9186856	NA
A_87_P036946	PDK1	NM_001031352	Unnn	2.100793336	0	0	0	1	1	0	0	0	NM_001031352	NM_001031352	Gga.21396	425972	pyruvate dehydrogenase kinase, isozyme 1		TC375335		Gallus gallus pyruvate dehydrogenase kinase, isozyme 1 (PDK1), mRNA [NM_001031352]	chr7:19075655-19075596	NA
A_87_P012177		CR407286	Unnn	2.0990311561	0	0	0	1	1	0	0	0		CR407286	Gga.19938	NA					Gallus gallus finished cDNA, clone ChEST621f3. [CR407286]	chr19:9779946-9779887	NA
A_87_P018703	ACBD7	ENSGALT00000031228	Unnn	2.0979196402	0	0	0	1	1	0	0	0	XM_429769	CR338970	Gga.11946	420531	acyl-CoA binding domain containing 7	ENSGALT00000031228	TC390299		Uncharacterized protein [Source:UniProtKB/TrEMBL;Acc:F1NFU9] [ENSGALT00000031228]	chr2:20560656-20560715	NA
A_87_P012381		CR406996	Unnn	2.0957331105	0	0	0	1	1	0	0	0		CR406996	Gga.49021	NA			TC399632		Gallus gallus finished cDNA, clone ChEST1004j2. [CR406996]	chr23:516687-516628	NA
A_87_P002295		TC440340	Unnn	2.0919480088	0	0	0	1	1	0	0	0	XM_413886	XM_413886		NA			TC440340			chr10:019179457-019179400	NA
A_87_P028133		BU394205	Unnn	2.0799344202	0	0	0	1	1	0	0	0		BU394205	Gga.32612	NA			TC426584		603802228F1 CSEQCHN57 Gallus gallus cDNA clone ChEST775h8 5', mRNA sequence [BU394205]	chr3:067638374-067638433	NA
A_87_P028176	KIAA2022	ENSGALT00000012575	Unnn	2.0768094558	0	0	0	1	1	0	0	0	XM_420300	BU391824	Gga.27959	422325	KIAA2022	ENSGALT00000012575	TC393105		KIAA2022 [Source:HGNC Symbol;Acc:29433] [ENSGALT00000012575]	chr4:12472210-12472151	NA
A_87_P002423			Unnn	2.0768069492	0	0	0	1	1	0	0	0				NA						chr12:011248249-011248191	NA
A_87_P016529	BBS7	ENSGALT00000019385	Unnn	2.0751528584	0	0	0	1	1	0	0	0	XM_003641194	CR386368	Gga.13118	771481	Bardet-Biedl syndrome 7	ENSGALT00000019385	TC395253		Bardet-Biedl syndrome 7 [Source:HGNC Symbol;Acc:18758] [ENSGALT00000019385]	chr4:55458933-55458992	NA
A_87_P020111	SYN2	ENSGALT00000007945	Unnn	2.0709319375	0	0	0	1	1	0	0	0	XM_003641989	XM_003641989		415963	synapsin II	ENSGALT00000007945	TC388115		Uncharacterized protein [Source:UniProtKB/TrEMBL;Acc:F1NIJ7] [ENSGALT00000007945]	chr12:5008352-5008411	NA
A_87_P000598		TC415655	Unnn	2.0617665045	0	0	0	1	1	0	0	0				NA			TC415655			chr3:8609365-8609306	NA
A_87_P010032	SLC25A48	ENSGALT00000010250	Unnn	2.0569940974	0	0	0	1	1	0	0	0		CV861675	Gga.44064	416308	solute carrier family 25, member 48	ENSGALT00000010250	TC435791		solute carrier family 25, member 48 [Source:HGNC Symbol;Acc:30451] [ENSGALT00000010250]	chr13:15586641-15586582	NA
A_87_P023500	MCCC2	ENSGALT00000003983	Unnn	2.0548815234	0	0	0	1	1	0	0	0	XM_424967	BX932434	Gga.38005	427395	methylcrotonoyl-CoA carboxylase 2 (beta)	ENSGALT00000003983	TC415156		methylcrotonoyl-CoA carboxylase 2 (beta) [Source:HGNC Symbol;Acc:6937] [ENSGALT00000003983]	chrZ:71258845-71258904	NA
A_87_P029308		BU346472	Unnn	2.0538985801	0	0	0	1	1	0	0	0		BU346472	Gga.31712	NA					603525354F1 CSEQCHN68 Gallus gallus cDNA clone ChEST471k13 5', mRNA sequence [BU346472]		NA
A_87_P017960		CR353405	Unnn	2.0498680243	0	0	0	1	1	0	0	0		CR353405	Gga.13107	NA			TC389118		Gallus gallus finished cDNA, clone ChEST490d21. [CR353405]	chr7:37395453-37395512	NA
A_87_P034870		BM439944	Unnn	2.0370667797	0	0	0	1	1	0	0	0		BM439944	Gga.7304	NA			TC417290		pgr1n.pk001.l17 Normalized Chicken Reproductive Tract cDNA Library (pgr1n) Gallus gallus cDNA clone pgr1n.pk001.l17 5' similar to gi [BM439944]		NA
A_87_P014171		CR390415	Unnn	2.0366488566	0	0	0	1	1	0	0	0		CR390415	Gga.18364	NA			TC400093		Gallus gallus finished cDNA, clone ChEST273e5. [CR390415]	chr2:20081326-20081267	NA
A_87_P021751	CPA2	NM_001257214	Unnn	2.0360756893	0	0	0	1	1	0	0	0	NM_001257214	NM_001257214	Gga.55647	416682	carboxypeptidase A2 (pancreatic)	ENSGALT00000013059	TC402665		Gallus gallus carboxypeptidase A2 (pancreatic) (CPA2), mRNA [NM_001257214]	chr1:827571-827630	NA
A_87_P035511	B3GAT2	NM_001031527	Unnn	2.0300484145	0	0	0	1	1	0	0	0	NM_001031527	NM_001031527	Gga.43613	428638	beta-1,3-glucuronyltransferase 2 (glucuronosyltransferase S)	ENSGALT00000025708	TC376470		Gallus gallus beta-1,3-glucuronyltransferase 2 (glucuronosyltransferase S) (B3GAT2), mRNA [NM_001031527]	chr3:85314800-85314861	NA
A_87_P015052		CR389070	Unnn	2.0050825573	0	0	0	1	1	0	0	0	XM_003640411	CR389070	Gga.1851	NA			TC424344		Gallus gallus finished cDNA, clone ChEST835c17. [CR389070]	chr1:58365680-58365739	NA
A_87_P030742		BU283033	Unnn	2.0020779295	0	0	0	1	1	0	0	0		BU283033	Gga.27655	NA			TC398683		603603415F1 CSEQCHN54 Gallus gallus cDNA clone ChEST581n3 5', mRNA sequence [BU283033]	chr1:18685658-18685717	NA
A_87_P022563		ENSGALT00000004153	nnDn	0	0	-8.0412484953	0	1	0	0	1	0	XM_417606	BX934511	Gga.9386	NA		ENSGALT00000004153	TC406381		retinol binding protein 7, cellular [Source:HGNC Symbol;Acc:30316] [ENSGALT00000004153]	chr21:3581170-3581229	NA
A_87_P022414		BX934791	nnDn	0	0	-7.3012701267	0	1	0	0	1	0	XM_004950224	BX934791	Gga.10246	NA					Gallus gallus finished cDNA, clone ChEST558j1. [BX934791]	chrUn_random:35157614-35157673	NA
A_87_P021100			nnDn	0	0	-7.0949845389	0	1	0	0	1	0				NA						chr2:126157902-126157844	NA
A_87_P019836	DPT	ENSGALT00000030447	nnDn	0	0	-6.8523877456	0	1	0	0	1	0	XM_001231675	CO763119	Gga.21368	768904	dermatopontin	ENSGALT00000030447	TC378179		Uncharacterized protein [Source:UniProtKB/TrEMBL;Acc:E1C203] [ENSGALT00000030447]	chr1:87267498-87267556	NA
A_87_P016809		CR385948	nnDU	0	0	-6.4536993917	3.2572450217	2	0	0	1	1	XM_004940528	CR385948	Gga.6730	NA			TC395826		Gallus gallus finished cDNA, clone ChEST156k5. [CR385948]	chr4:236982-236923	NA
A_87_P037649	FABP1	NM_204192	nnDn	0	0	-6.3709052469	0	1	0	0	1	0	NM_204192	NM_204192	Gga.3688	374015	fatty acid binding protein 1, liver	ENSGALT00000025686	TC419768		Gallus gallus fatty acid binding protein 1, liver (FABP1), mRNA [NM_204192]	chr4:89156065-89156006	NA
A_87_P022251	CPM	NM_001199625	nnDn	0	0	-6.369809163	0	1	0	0	1	0	NM_001199625	NM_001199625	Gga.49566	417843	carboxypeptidase M		TC407261		Gallus gallus carboxypeptidase M (CPM), mRNA [NM_001199625]	chr1:37186126-37186067	NA
A_87_P009461	ACE	NM_001167732	nnDn	0	0	-6.3471240068	0	1	0	0	1	0	NM_001167732	NM_001167732	Gga.3781	419953	angiotensin I converting enzyme (peptidyl-dipeptidase A) 1	ENSGALT00000040528	TC378214	GO:0004180(carboxypeptidase activity)|GO:0006508(proteolysis)|GO:0008237(metallopeptidase activity)|GO:0008241(peptidyl-dipeptidase activity)|GO:0016021(integral to membrane)|GO:0046872(metal ion binding)	Gallus gallus angiotensin I converting enzyme (peptidyl-dipeptidase A) 1 (ACE), mRNA [NM_001167732]	chr27:2583800-2583859	NA
A_87_P018184	LOC423629	ENSGALT00000003927	nnDn	0	0	-6.2644277423	0	1	0	0	1	0	XM_421513	CR353074	Gga.14168	423629	uncharacterized LOC423629	ENSGALT00000003927	TC379040		Uncharacterized protein [Source:UniProtKB/TrEMBL;Acc:F1P580] [ENSGALT00000003927]	chr6:5527017-5527076	NA
A_87_P008897	ALB	NM_205261	nnDn	0	0	-6.1647171118	0	1	0	0	1	0	NM_205261	NM_205261	Gga.4510	396197	albumin	ENSGALT00000019054	TC397592	GO:0003677(DNA binding)|GO:0005488(binding)|GO:0005504(fatty acid binding)|GO:0005615(extracellular space)|GO:0006810(transport)|GO:0008144(drug binding)|GO:0009267(cellular response to starvation)|GO:0009615(response to virus)|GO:0015643(toxin binding)|GO:0019825(oxygen binding)|GO:0019836(hemolysis by symbiont of host erythrocytes)|GO:0030170(pyridoxal phosphate binding)|GO:0033189(response to …	Gallus gallus albumin (ALB), mRNA [NM_205261]	chr4:52356354-52357432	NA
A_87_P007441	SFRP4	ENSGALT00000019723	nnDn	0	0	-6.0170392086	0	1	0	0	1	0	XM_418831	BU446268	Gga.55500	420732	secreted frizzled-related protein 4	ENSGALT00000019723	TC379752		secreted frizzled-related protein 4 [Source:HGNC Symbol;Acc:10778] [ENSGALT00000019723]	chr2:46208315-46208374	NA
A_87_P037477	MARCO	NM_204736	nnDn	0	0	-5.9903787368	0	1	0	0	1	0	NM_204736	NM_204736	Gga.265	395488	macrophage receptor with collagenous structure	ENSGALT00000037894	TC375852		Gallus gallus macrophage receptor with collagenous structure (MARCO), mRNA [NM_204736]	chr7:30079222-30079163	NA
A_87_P007635			nnDn	0	0	-5.9345728133	0	1	0	0	1	0				NA						chr1:133216161-133216220	NA
A_87_P009419	DCX	L77700	nnDn	0	0	-5.8818703262	0	1	0	0	1	0		L77700	Gga.10999	374242	doublecortin		TC392791		Gallus gallus 18C15 mRNA, complete cds. [L77700]	chr4:13413686-13413745	NA
A_87_P024751	GPR34	ENSGALT00000026167	nnDn	0	0	-5.8681218838	0	1	0	0	1	0		BX929365	Gga.11395	771199	G protein-coupled receptor 34	ENSGALT00000026167	TC413837		probable G-protein coupled receptor 34 [Source:RefSeq peptide;Acc:NP_001074355] [ENSGALT00000026167]	chr1:115480591-115480532	NA
A_87_P009299	LUM	NM_001276357	nnDn	0	0	-5.8367975435	0	1	0	0	1	0	NM_001276357	NM_001276357	Gga.4078	417891	lumican	ENSGALT00000018392	TC383095	GO:0005518(collagen binding)|GO:0005583(fibrillar collagen)|GO:0005615(extracellular space)|GO:0007601(visual perception)|GO:0030199(collagen fibril organization)|GO:0045944(positive regulation of transcription from RNA polymerase II promoter)	Gallus gallus lumican (LUM), mRNA [NM_001276357]	chr1:45877073-45877014	NA
A_87_P010842	PARVG	ENSGALT00000022970	nnDn	0	0	-5.6446725995	0	1	0	0	1	0	XM_416460	CR733050	Gga.29910	418236	parvin, gamma	ENSGALT00000022970	TC381275		parvin, gamma [Source:HGNC Symbol;Acc:14654] [ENSGALT00000022970]	chr1:71377533-71377592	NA
A_87_P016214		CR386844	nnDn	0	0	-5.5796921717	0	1	0	0	1	0	XM_004942276	CR386844	Gga.7344	NA			TC392082		Gallus gallus finished cDNA, clone ChEST38d5. [CR386844]	chr6:27697455-27697514	NA
A_87_P036885	CD36	NM_001030731	nnDn	0	0	-5.4928321596	0	1	0	0	1	0	NM_001030731	NM_001030731	Gga.13583	417730	CD36 molecule (thrombospondin receptor)	ENSGALT00000039749	TC375233		Gallus gallus CD36 molecule (thrombospondin receptor) (CD36), mRNA [NM_001030731]	chr1:12076163-12076104	NA
A_87_P017839	C1QTNF6	ENSGALT00000045767	nnDn	0	0	-5.4571405455	0	1	0	0	1	0	XM_004937750	CR353594	Gga.12978	427908	C1q and tumor necrosis factor related protein 6	ENSGALT00000045767	TC399712		Uncharacterized protein [Source:UniProtKB/TrEMBL;Acc:F1NE01] [ENSGALT00000045767]	chr1:53414299-53414358	NA
A_87_P006895	GGT5	ENSGALT00000010504	nnDU	0	0	-5.4428223494	2.6963810473	2	0	0	1	1	XM_415237	XM_415237	Gga.36578	416943	gamma-glutamyltransferase 5	ENSGALT00000010504	TC386207		Uncharacterized protein [Source:UniProtKB/TrEMBL;Acc:E1BYP0] [ENSGALT00000010504]	chr15:8624649-8624708	NA
A_87_P028117		TC415385	nnDn	0	0	-5.4385872979	0	1	0	0	1	0				NA			TC415385		Rep: ADAM 12 precursor (EC 3.4.24.-) (A disintegrin and metalloproteinase domain 12) (Meltrin alpha). - Gallus gallus, partial (10%) [TC415385]	chr6:34381396-34381338	NA
A_87_P017460		CR354227	nnDn	0	0	-5.3667120598	0	1	0	0	1	0		CR354227	Gga.13827	NA					Gallus gallus finished cDNA, clone ChEST335c9. [CR354227]	chr1:198858694-198858753	NA
A_87_P022411	C8B	ENSGALT00000017638	nnDn	0	0	-5.3335278435	0	1	0	0	1	0	XM_422502	BX934795	Gga.9515	424669	complement component 8, beta polypeptide	ENSGALT00000017638	TC381013		Uncharacterized protein [Source:UniProtKB/TrEMBL;Acc:E1C7C1] [ENSGALT00000017638]	chr8:26602654-26602595	NA
A_87_P002877	PXDNL	ENSGALT00000009463	nnDn	0	0	-5.3200998926	0	1	0	0	1	0	XM_417421	XM_417421		419247	peroxidasin homolog (Drosophila)-like	ENSGALT00000009463			Uncharacterized protein [Source:UniProtKB/TrEMBL;Acc:E1C0J7] [ENSGALT00000009463]	chr20:9027203-9027192	NA
A_87_P009787	WNT11	NM_204784	nnDn	0	0	-5.2839808276	0	1	0	0	1	0	NM_204784	NM_204784	Gga.306	395562	wingless-type MMTV integration site family, member 11	ENSGALT00000001231	TC375857	GO:0005099(Ras GTPase activator activity)|GO:0005109(frizzled binding)|GO:0005578(proteinaceous extracellular matrix)|GO:0005615(extracellular space)|GO:0005737(cytoplasm)|GO:0006468(protein phosphorylation)|GO:0010628(positive regulation of gene expression)|GO:0016055(Wnt receptor signaling pathway)|GO:0030182(neuron differentiation)|GO:0030295(protein kinase activator activity)|GO:0030308(negat…	Gallus gallus wingless-type MMTV integration site family, member 11 (WNT11), mRNA [NM_204784]	chr1:198854109-198854168	NA
A_87_P012994		CR406113	nnDn	0	0	-5.275481501	0	1	0	0	1	0		CR406113	Gga.19603	NA			TC394944		Gallus gallus finished cDNA, clone ChEST967g22. [CR406113]	chr4:13407589-13407648	NA
A_87_P000545		DR419173	nnDn	0	0	-5.2081352218	0	1	0	0	1	0		DR419173	Gga.33993	NA			TC388988		gPGC_EST09015 Embryonic gonadal PGC cDNA Library Gallus gallus cDNA 5', mRNA sequence [DR419173]	chr21:5526782-5526992	NA
A_87_P024676	MMP23B	ENSGALT00000002119	nnDU	0	0	-5.1936518123	2.0110497395	2	0	0	1	1	XM_417569	BX929570	Gga.12185	419407	matrix metallopeptidase 23B	ENSGALT00000002119	TC441614		Uncharacterized protein [Source:UniProtKB/TrEMBL;Acc:E1BX58] [ENSGALT00000002119]	chr21:2012804-2011983	NA
A_87_P027761	FABP4	BU414008	nnDn	0	0	-5.1515086589	0	1	0	0	1	0		BU414008	Gga.4939	374165	fatty acid binding protein 4, adipocyte				603667709F1 CSEQRBL06 Gallus gallus cDNA clone ChEST607a3 5', mRNA sequence [BU414008]		NA
A_87_P023759	ALOX5AP	NM_001278144	nnDU	0	0	-5.0234711726	2.6089890619	2	0	0	1	1	NM_001278144	NM_001278144	Gga.1758	770904	arachidonate 5-lipoxygenase-activating protein	ENSGALT00000044379	TC426513		Gallus gallus arachidonate 5-lipoxygenase-activating protein (ALOX5AP), mRNA [NM_001278144]	chr1:179358574-179358515	NA
A_87_P021796	LOC420553	ENSGALT00000015324	nnDn	0	0	-4.9953657197	0	1	0	0	1	0		BX936125	Gga.9519	420553	1-aminocyclopropane-1-carboxylate synthase homolog-like	ENSGALT00000015324			Uncharacterized protein [Source:UniProtKB/TrEMBL;Acc:E1BY17] [ENSGALT00000015324]	chr2:22581756-22581698	NA
A_87_P037458	LRRC17	NM_001198600	nnDn	0	0	-4.9861240638	0	1	0	0	1	0	NM_001198600	NM_001198600	Gga.238	395440	leucine rich repeat containing 17	ENSGALT00000013512	TC404219		Gallus gallus leucine rich repeat containing 17 (LRRC17), mRNA [NM_001198600]	chr1:13850838-13850897	NA
A_87_P022290	AMBP	NM_001277698	nnDn	0	0	-4.9607347466	0	1	0	0	1	0	NM_001277698	NM_001277698	Gga.34545	770795	alpha-1-microglobulin/bikunin precursor	ENSGALT00000014597	TC378277		Gallus gallus alpha-1-microglobulin/bikunin precursor (AMBP), mRNA [NM_001277698]	chr17:1019876-1019817	NA
A_87_P023922	LAMA4	ENSGALT00000024193	nnDn	0	0	-4.9551786858	0	1	0	0	1	0	XM_004940298	BX931457	Gga.54612	421749	laminin, alpha 4	ENSGALT00000024193	TC379043		laminin, alpha 4 [Source:HGNC Symbol;Acc:6484] [ENSGALT00000024193]	chr3:68437590-68437649	NA
A_87_P002694		ENSGALT00000038670	nnDn	0	0	-4.941028731	0	1	0	0	1	0	XM_004937310	BX262081	Gga.55888	NA		ENSGALT00000038670			CD180 molecule [Source:HGNC Symbol;Acc:6726] [ENSGALT00000038670]	chrZ:20717405-20717346	NA
A_87_P016301		CR386697	nnDn	0	0	-4.937406208	0	1	0	0	1	0	XM_004946472	CR386697	Gga.49734	NA			TC426289		Gallus gallus finished cDNA, clone ChEST302p20. [CR386697]	chr19:3647359-3647418	NA
A_87_P027659		BU418525	nnDn	0	0	-4.9330358457	0	1	0	0	1	0	XM_001233761	BU418525	Gga.25548	NA			TC405639		603959760F1 CSEQRBN09 Gallus gallus cDNA clone ChEST933g15 5', mRNA sequence [BU418525]	chr3:56768509-56768573	NA
A_87_P022828	C1QTNF3	BX933888	nnDn	0	0	-4.8984269683	0	1	0	0	1	0		BX933888	Gga.9684	427430	C1q and tumor necrosis factor related protein 3	ENSGALT00000043835	TC377612		Gallus gallus finished cDNA, clone ChEST133p18. [BX933888]	chrZ:9746611-9746552	NA
A_87_P018024	CD72	NM_001031446	nnDn	0	0	-4.8470119647	0	1	0	0	1	0	NM_001031446	NM_001031446	Gga.14078	427415	CD72 molecule	ENSGALT00000039337	TC376652		Gallus gallus CD72 molecule (CD72), mRNA [NM_001031446]	chrZ:8432538-8432274	NA
A_87_P023658	THRSP	NM_213577	nnDn	0	0	-4.8349742443	0	1	0	0	1	0	NM_213577	NM_213577	Gga.1403	404755	thyroid hormone responsive	ENSGALT00000027917	TC389770		Gallus gallus thyroid hormone responsive (THRSP), mRNA [NM_213577]	chr1:197837915-197837974	NA
A_87_P037650	LBFABP	NM_204634	nnDn	0	0	-4.813618986	0	1	0	0	1	0	NM_204634	NM_204634	Gga.40	395345	liver basic fatty acid binding protein	ENSGALT00000006584	TC421412	GO:0005215(transporter activity)|GO:0005737(cytoplasm)|GO:0008289(lipid binding)	Gallus gallus liver basic fatty acid binding protein (LBFABP), mRNA [NM_204634]	chr23:5902146-5902087	NA
A_87_P037168	MMP7	NM_001006278	nnDU	0	0	-4.8111595896	4.0518865079	2	0	0	1	1	NM_001006278	NM_001006278	Gga.6463	418983	matrix metallopeptidase 7 (matrilysin, uterine)	ENSGALT00000027770	TC379237		Gallus gallus matrix metallopeptidase 7 (matrilysin, uterine) (MMP7), mRNA [NM_001006278]	chr1:186868967-186869026	NA
A_87_P022491	AKR1D1	NM_001277393	nnDn	0	0	-4.7705270209	0	1	0	0	1	0	NM_001277393	NM_001277393	Gga.4536	418107	aldo-keto reductase family 1, member D1 (delta 4-3-ketosteroid-5-beta-reductase)	ENSGALT00000020934	TC378407		Gallus gallus aldo-keto reductase family 1, member D1 (delta 4-3-ketosteroid-5-beta-reductase) (AKR1D1), mRNA [NM_001277393]	chr1:58643540-58644332	NA
A_87_P006691			nnDn	0	0	-4.7380385984	0	1	0	0	1	0				NA						chr18:000463234-000463291	NA
A_87_P031577			nnDn	0	0	-4.7281048937	0	1	0	0	1	0				NA						chr2:046207769-046207823	NA
A_87_P009768	LOC396009	NM_205114	nnDn	0	0	-4.6885040787	0	1	0	0	1	0	NM_205114	NM_205114	Gga.594	396009	slow muscle troponin T		TC377989		Gallus gallus slow muscle troponin T (LOC396009), mRNA [NM_205114]		NA
A_87_P024877	ISG12-2	NM_001001296	nnDU	0	0	-4.6774870401	8.458084807	2	0	0	1	1	NM_001001296	NM_001001296	Gga.6201	403120	ISG12-2 protein-like	ENSGALT00000022096	TC426601		Gallus gallus ISG12-2 protein-like (ISG12-2), mRNA [NM_001001296]	chr2:92046882-92046941	NA
A_87_P006690			nnDn	0	0	-4.6209986985	0	1	0	0	1	0				NA						chr18:000463374-000463433	NA
A_87_P035940	LIMD2	NM_001006330	nnDn	0	0	-4.6175736924	0	1	0	0	1	0	NM_001006330	NM_001006330	Gga.21216	419955	LIM domain containing 2	ENSGALT00000040496	TC433670		Gallus gallus LIM domain containing 2 (LIMD2), mRNA [NM_001006330]	chr27:2679321-2679262	NA
A_87_P036213	IRG1	NM_001030821	nnDU	0	0	-4.6073098735	4.6854940849	2	0	0	1	1	NM_001030821	NM_001030821	Gga.21994	418812	immunoresponsive 1 homolog (mouse)		TC374872		Gallus gallus immunoresponsive 1 homolog (mouse) (IRG1), mRNA [NM_001030821]	chr1:158570025-158569966	NA
A_87_P018185		CR353073	nnDn	0	0	-4.5973587747	0	1	0	0	1	0		CR353073	Gga.13297	NA			TC389644		Gallus gallus finished cDNA, clone ChEST157l21. [CR353073]	chr20:8263967-8264026	NA
A_87_P037775	SFRP2	NM_204773	nnDn	0	0	-4.5701940452	0	1	0	0	1	0	NM_204773	NM_204773	Gga.4345	395546	secreted frizzled-related protein 2			GO:0001944(vasculature development)|GO:0005576(extracellular region)|GO:0005737(cytoplasm)|GO:0005886(plasma membrane)|GO:0006915(apoptotic process)|GO:0007420(brain development)|GO:0008406(gonad development)|GO:0009790(embryo development)|GO:0017147(Wnt-protein binding)|GO:0030154(cell differentiation)|GO:0030165(PDZ domain binding)|GO:0042813(Wnt-activated receptor activity)|GO:0042995(cell pro…	Gallus gallus secreted frizzled-related protein 2 (SFRP2), mRNA [NM_204773]	chr4:21143761-21143706	NA
A_87_P002484		TC401370	nnDn	0	0	-4.5442547829	0	1	0	0	1	0	XM_421266	XM_421266		NA			TC401370		PREDICTED: Gallus gallus synapse differentiation inducing 1-like (SYNDIG1L), mRNA [XM_421266]	chr5:40293908-40293849	NA
A_87_P021532	VCAM1	ENSGALT00000008441	nnDn	0	0	-4.5442331424	0	1	0	0	1	0	XM_422310	BX950651	Gga.10270	424467	vascular cell adhesion molecule 1	ENSGALT00000008441	TC381202		Uncharacterized protein [Source:UniProtKB/TrEMBL;Acc:F1P201] [ENSGALT00000008441]	chr8:12559481-12559540	NA
A_87_P023646	EGFL7	BX932113	nnDn	0	0	-4.5261316747	0	1	0	0	1	0	XM_415421	BX932113	Gga.12140	417137	EGF-like-domain, multiple 7	ENSGALT00000003809	TC400190		Gallus gallus finished cDNA, clone ChEST467c23. [BX932113]	chr17:8428574-8428515	NA
A_87_P023712	SPON2	ENSGALT00000045656	nnDn	0	0	-4.5111854296	0	1	0	0	1	0	XM_420847	BX931971	Gga.9731	422905	spondin 2, extracellular matrix protein	ENSGALT00000045656	TC440544		Uncharacterized protein [Source:UniProtKB/TrEMBL;Acc:E1C5D1] [ENSGALT00000045656]	chrUn_random:16991857-16991798	NA
A_87_P017625		CR353959	nnDn	0	0	-4.5089694937	0	1	0	0	1	0	XM_416334	CR353959	Gga.49914	NA			TC384955		Gallus gallus finished cDNA, clone ChEST352l12. [CR353959]	chr1:57800621-57800562	NA
A_87_P021226		CD738021	nnDU	0	0	-4.5057566184	3.8931687763	2	0	0	1	1	XM_004939298	CD738021	Gga.29716	NA			TC381029		4023493 1GAL - Chicken Intestinal Lymphocyte Gallus gallus cDNA clone 1GAL_55D24 5', mRNA sequence [CD738021]	chr2:22859621-22859562	NA
A_87_P035990	IL16	NM_001277996	nnDn	0	0	-4.5037071557	0	1	0	0	1	0	NM_001277996	NM_001277996	Gga.1307	374270	interleukin 16		TC375323		Gallus gallus interleukin 16 (IL16), mRNA [NM_001277996]	chr10:13802699-13802640	NA
A_87_P021749	GAMT	BX936277	nnDn	0	0	-4.5033656855	0	1	0	0	1	0	XM_001234062	BX936277	Gga.5875	770737	guanidinoacetate N-methyltransferase		NP9669970		Gallus gallus finished cDNA, clone ChEST959c20. [BX936277]	chr28:2522724-2522665	NA
A_87_P024546	GLT8D2	NM_001277383	nnDn	0	0	-4.4852392365	0	1	0	0	1	0	NM_001277383	NM_001277383	Gga.11247	418085	glycosyltransferase 8 domain containing 2	ENSGALT00000020765	TC384874		Gallus gallus glycosyltransferase 8 domain containing 2 (GLT8D2), mRNA [NM_001277383]	chr1:56741380-56741439	NA
A_87_P010687		CV853817	nnDn	0	0	-4.4660493186	0	1	0	0	1	0		CV853817	Gga.32432	NA					gonad_EST01293 Embryonic gonad cDNA Library Gallus gallus cDNA 5', mRNA sequence [CV853817]	chr10:15105854-15105913	NA
A_87_P012864	DCX	CR406311	nnDn	0	0	-4.4306926466	0	1	0	0	1	0		CR406311	Gga.42794	374242	doublecortin				Gallus gallus finished cDNA, clone ChEST874o19. [CR406311]	chr4:13403740-13403799	NA
A_87_P017263		CR385225	nnDn	0	0	-4.4283361582	0	1	0	0	1	0	XM_001232249	CR385225	Gga.37255	NA			TC398938		Gallus gallus finished cDNA, clone ChEST789h15. [CR385225]	chr28:1355200-1355141	NA
A_87_P031886		BU241157	nnDn	0	0	-4.4109142942	0	1	0	0	1	0		BU241157	Gga.25217	NA			TC393796		603322443F1 CSEQCHN33 Gallus gallus cDNA clone ChEST250e11 5', mRNA sequence [BU241157]	chr7:32840819-32840878	NA
A_87_P012047	LOC769726	ENSGALT00000045294	nnDn	0	0	-4.3643564756	0	1	0	0	1	0	XM_001231916	CR407473	Gga.3271	769726	kazal-type serine protease inhibitor domain-containing protein 1-like	ENSGALT00000045294	TC382520		Uncharacterized protein [Source:UniProtKB/TrEMBL;Acc:F1NY26] [ENSGALT00000045294]	chr13:3226070-3226011	NA
A_87_P008878	DCN	NM_001030747	nnDn	0	0	-4.3581288745	0	1	0	0	1	0	NM_001030747	NM_001030747	Gga.1719	417892	decorin		TC376141	GO:0005578(proteinaceous extracellular matrix)	Gallus gallus decorin (DCN), mRNA [NM_001030747]	chr1:45901926-45901867	NA
A_87_P034321			nnDn	0	0	-4.3492760384	0	1	0	0	1	0				NA						chr18:004778200-004778142	NA
A_87_P026686		BU447283	nnDn	0	0	-4.3407365257	0	1	0	0	1	0	XM_004940718	BU447283	Gga.12420	NA			TC401624		603213001F1 CSEQRBN13 Gallus gallus cDNA clone ChEST195a2 5', mRNA sequence [BU447283]	chr4:9411213-9411154	NA
A_87_P034127		BU125345	nnDn	0	0	-4.3396884781	0	1	0	0	1	0		BU125345	Gga.27731	NA					603150233F1 CSEQCHL19 Gallus gallus cDNA clone ChEST155b9 5', mRNA sequence [BU125345]	chr8:26593242-26595363	NA
A_87_P034276			nUDn	0	2.0815331028	-4.3197927672	0	2	0	1	1	0				NA							NA
A_87_P020937	FGL2	ENSGALT00000013522	nnDn	0	0	-4.3150366209	0	1	0	0	1	0		CK608766	Gga.11507	768821	fibrinogen-like 2	ENSGALT00000013522			fibroleukin precursor [Source:RefSeq peptide;Acc:NP_001072954] [ENSGALT00000013522]	chr1:13748808-13748867	NA
A_87_P036118	PIK3R5	NM_001030697	nUDU	0	2.6000892703	-4.3040091148	3.2544896564	3	0	1	1	1	NM_001030697	NM_001030697	Gga.10729	417319	phosphoinositide 3-kinase regulatory subunit 5	ENSGALT00000001862	TC373645	GO:0005634(nucleus)|GO:0005737(cytoplasm)|GO:0016020(membrane)	Gallus gallus phosphoinositide 3-kinase regulatory subunit 5 (PIK3R5), mRNA [NM_001030697]	chr18:1938606-1938547	NA
A_87_P018176	SPINK5	CR353088	nnDn	0	0	-4.2787143753	0	1	0	0	1	0	XM_004944907	CR353088	Gga.8729	416235	serine peptidase inhibitor, Kazal type 5 (ovoinhibitor)		TC419645	GO:0002020(protease binding)|GO:0004867(serine-type endopeptidase inhibitor activity)|GO:0005515(protein binding)|GO:0005576(extracellular region)|GO:0019870(potassium channel inhibitor activity)|GO:0043234(protein complex)	Gallus gallus finished cDNA, clone ChEST154a18. [CR353088]	chr13:10624166-10624224	NA
A_87_P018795		CR338855	nnDn	0	0	-4.2734671611	0	1	0	0	1	0		CR338855	Gga.22607	NA			TC390166		Gallus gallus finished cDNA, clone ChEST1015j1. [CR338855]	chr1:12074733-12074674	NA
A_87_P024122	C1QTNF2	NM_001277702	nnDn	0	0	-4.2719209949	0	1	0	0	1	0	NM_001277702	NM_001277702	Gga.7886	416156	C1q and tumor necrosis factor related protein 2	ENSGALT00000045818	TC380876		Gallus gallus C1q and tumor necrosis factor related protein 2 (C1QTNF2), mRNA [NM_001277702]	chr13:7605482-7605541	NA
A_87_P022517	TMEM8C	ENSGALT00000034784	nnDn	0	0	-4.2701704616	0	1	0	0	1	0	XM_001236918	BX934605	Gga.51390	777472	transmembrane protein 8C	ENSGALT00000034784			Uncharacterized protein [Source:UniProtKB/TrEMBL;Acc:H9L1K6] [ENSGALT00000034784]	chrUn_random:59094689-59094748	NA
A_87_P032010		BU237831	nnDn	0	0	-4.2351823531	0	1	0	0	1	0		BU237831	Gga.28995	NA			TC424565		603792938F1 CSEQCHN24 Gallus gallus cDNA clone ChEST759k10 5', mRNA sequence [BU237831]	chr1:13854436-13854495	NA
A_87_P035701	CARD11	NM_001006161	nnDn	0	0	-4.2195289454	0	1	0	0	1	0	NM_001006161	NM_001006161	Gga.7057	416476	caspase recruitment domain family, member 11	ENSGALT00000007013	TC415437		Gallus gallus caspase recruitment domain family, member 11 (CARD11), mRNA [NM_001006161]	chr14:3443686-3443627	NA
A_87_P018315	LOC427029	CR352862	nnDU	0	0	-4.2103535724	2.2563411345	2	0	0	1	1	XM_430469	CR352862	Gga.14225	427029	uncharacterized LOC427029		TC431459		Gallus gallus finished cDNA, clone ChEST497f4. [CR352862]	chrUn_random:58030573-58030514	NA
A_87_P008952	COL6A2	NM_205348	nnDn	0	0	-4.2020585117	0	1	0	0	1	0	NM_205348	NM_205348	Gga.4257	396292	collagen, type VI, alpha 2	ENSGALT00000009887	TC374444	GO:0005581(collagen)|GO:0007155(cell adhesion)	Gallus gallus collagen, type VI, alpha 2 (COL6A2), mRNA [NM_205348]	chr7:6780649-6780708	NA
A_87_P011643		CR523391	nnDU	0	0	-4.1961128709	3.7571283489	2	0	0	1	1	XR_140261	CR523391	Gga.35311	NA					Gallus gallus finished cDNA, clone ChEST883f20. [CR523391]	chr13:17442900-17442959	NA
A_87_P022726	IL13RA2	NM_001048078	nnDU	0	0	-4.1937581294	3.8220917333	2	0	0	1	1	NM_001048078	NM_001048078	Gga.5748	422219	interleukin 13 receptor, alpha 2	ENSGALT00000032399	TC376334		Gallus gallus interleukin 13 receptor, alpha 2 (IL13RA2), mRNA [NM_001048078]	chr4:2822891-2822832	NA
A_87_P019501		TC389317	nnDn	0	0	-4.1842616111	0	1	0	0	1	0				NA			TC389317		Rep: RE18590p - Drosophila melanogaster (Fruit fly), partial (3%) [TC389317]	chr26:2457233-2457292	NA
A_87_P029595		BU331606	nnDn	0	0	-4.1464265886	0	1	0	0	1	0		BU331606	Gga.45423	NA			TC422600		603498718F1 CSEQCHN65 Gallus gallus cDNA clone ChEST412d6 5', mRNA sequence [BU331606]	chrUn_random:15571147-15571086	NA
A_87_P020943		CK608464	nnDU	0	0	-4.1393766568	2.2102736226	2	0	0	1	1	XM_417712	CK608464	Gga.11503	NA					IFNb_H09 Interferon Stimulated Chicken PBL Macrophage Gallus gallus cDNA clone IFNb_H09 5', mRNA sequence [CK608464]	chr23:1419007-1419066	NA
A_87_P025999			nnDU	0	0	-4.1319511068	2.3272308752	2	0	0	1	1				NA						chrUn_random:033422703-033422647	NA
A_87_P003554	LOC417345	ENSGALT00000002490	nnDU	0	0	-4.126705577	2.5892539023	2	0	0	1	1	XM_004946095	XM_429498	Gga.16860	417345	uncharacterized LOC417345	ENSGALT00000002490	TC382430		Uncharacterized protein [Source:UniProtKB/TrEMBL;Acc:E1BYA7] [ENSGALT00000002490]	chr18:3680645-3680703	NA
A_87_P017044	RDH10	NM_001199459	nnDn	0	0	-4.1162871496	0	1	0	0	1	0	NM_001199459	NM_001199459	Gga.2606	420183	retinol dehydrogenase 10 (all-trans)	ENSGALT00000043008	TC388425		Gallus gallus retinol dehydrogenase 10 (all-trans) (RDH10), mRNA [NM_001199459]	chr2:122548739-122548798	NA
A_87_P008851	COL14A1	NM_205334	nnDn	0	0	-4.1099411593	0	1	0	0	1	0	NM_205334	NM_205334	Gga.13901	396276	collagen, type XIV, alpha 1	ENSGALT00000026469	TC393055	GO:0005581(collagen)|GO:0007155(cell adhesion)	Gallus gallus collagen, type XIV, alpha 1 (COL14A1), mRNA [NM_205334]	chr2:142507886-142507945	NA
A_87_P025052			nnDn	0	0	-4.103841112	0	1	0	0	1	0				NA							NA
A_87_P017282		CR385201	nnDU	0	0	-4.1021380527	3.5307801554	2	0	0	1	1	XM_004948657	CR385201	Gga.12936	NA			TC437811		Gallus gallus finished cDNA, clone ChEST750f11. [CR385201]	chr28:683270-683211	NA
A_87_P014867		CR389369	nnDn	0	0	-4.0974987314	0	1	0	0	1	0		CR389369	Gga.35589	NA			TC395662		Gallus gallus finished cDNA, clone ChEST187j23. [CR389369]	chr1:68886218-68886277	NA
A_87_P018256		CR352964	nnDn	0	0	-4.0949349365	0	1	0	0	1	0	XM_004939974	CR352964	Gga.13051	NA			TC412387		Gallus gallus finished cDNA, clone ChEST539n4. [CR352964]	chr2:132603557-132603616	NA
A_87_P037697	COL20A1	NM_001004392	nnDn	0	0	-4.0800251757	0	1	0	0	1	0	NM_001004392	NM_001004392	Gga.968	419243	collagen, type XX, alpha 1		TC373600		Gallus gallus collagen, type XX, alpha 1 (COL20A1), mRNA [NM_001004392]	chr20:8856825-8856884	NA
A_87_P032366		BU231555	nnDn	0	0	-4.0427087365	0	1	0	0	1	0		BU231555	Gga.26362	NA					603799571F1 CSEQCHN23 Gallus gallus cDNA clone ChEST768n17 5', mRNA sequence [BU231555]		NA
A_87_P022383	CYP8B1	NM_001005571	nnDn	0	0	-4.0361841505	0	1	0	0	1	0	NM_001005571	NM_001005571	Gga.10231	425055	cytochrome P450, family 8, subfamily B, polypeptide 1		TC383558		Gallus gallus cytochrome P450, family 8, subfamily B, polypeptide 1 (CYP8B1), mRNA [NM_001005571]	chr2:1985659-1985718	NA
A_87_P023608	G0S2	NM_001190924	nnDn	0	0	-4.02339824	0	1	0	0	1	0	NM_001190924	NM_001190924	Gga.5666	419860	G0/G1switch 2	ENSGALT00000040292	TC396044		Gallus gallus G0/G1switch 2 (G0S2), mRNA [NM_001190924]	chr26:2962183-2962242	NA
A_87_P022301	HPD	NM_001277491	nnDn	0	0	-4.0225261663	0	1	0	0	1	0	NM_001277491	NM_001277491	Gga.1573	416852	4-hydroxyphenylpyruvate dioxygenase	ENSGALT00000006930	TC378068		Gallus gallus 4-hydroxyphenylpyruvate dioxygenase (HPD), mRNA [NM_001277491]	chr15:5735631-5735572	NA
A_87_P014709		CR389608	nnDn	0	0	-4.0151787312	0	1	0	0	1	0	XM_004949523	CR389608	Gga.17392	NA					Gallus gallus finished cDNA, clone ChEST861c13. [CR389608]	chrZ:65651152-65651093	NA
A_87_P007449			nnDU	0	0	-4.014085078	2.266199182	2	0	0	1	1				NA						chr3:107798469-107798413	NA
A_87_P037875	OGN	NM_204209	nnDn	0	0	-4.0024806777	0	1	0	0	1	0	NM_204209	NM_204209	Gga.4194	374039	osteoglycin	ENSGALT00000045074	TC422600	GO:0005578(proteinaceous extracellular matrix)|GO:0005615(extracellular space)|GO:0008083(growth factor activity)	Gallus gallus osteoglycin (OGN), mRNA [NM_204209]	chr12:3652007-3652066	NA
A_87_P034717	FBLN2	ENSGALT00000008222	nnDn	0	0	-3.9821472309	0	1	0	0	1	0	XM_425156	BU106936	Gga.54776	427583	fibulin 2	ENSGALT00000008222	TC378641		fibulin 2 [Source:HGNC Symbol;Acc:3601] [ENSGALT00000008222]	chr12:6081117-6082577	NA
A_87_P037929	KCNMB1	NM_204602	nnDn	0	0	-3.9742064353	0	1	0	0	1	0	NM_204602	NM_204602	Gga.918	395301	potassium large conductance calcium-activated channel, subfamily M, beta member 1	ENSGALT00000003307	TC376667		Gallus gallus potassium large conductance calcium-activated channel, subfamily M, beta member 1 (KCNMB1), mRNA [NM_204602]	chr13:3550198-3550257	NA
A_87_P007281	LOC101749287	XM_004949959	nnDn	0	0	-3.964645604	0	1	0	0	1	0	XM_004949959	XM_004949959		101749287	uncharacterized LOC101749287				PREDICTED: Gallus gallus uncharacterized LOC101749287 (LOC101749287), transcript variant X1, mRNA [XM_004949959]	chr18:1893985-1893926	NA
A_87_P037787	SLC16A3	NM_204663	nnDU	0	0	-3.9519303142	3.5551394683	2	0	0	1	1	NM_204663	NM_204663	Gga.3555	395383	solute carrier family 16, member 3 (monocarboxylic acid transporter 4)	ENSGALT00000004306	TC398100	GO:0005886(plasma membrane)|GO:0015293(symporter activity)|GO:0015355(secondary active monocarboxylate transmembrane transporter activity)|GO:0015629(actin cytoskeleton)|GO:0016021(integral to membrane)|GO:0031965(nuclear membrane)	Gallus gallus solute carrier family 16, member 3 (monocarboxylic acid transporter 4) (SLC16A3), mRNA [NM_204663]	chr18:4859544-4859485	NA
A_87_P021933	FABP3	NM_001030889	nnDn	0	0	-3.9499497162	0	1	0	0	1	0	NM_001030889	NM_001030889	Gga.12266	419557	fatty acid binding protein 3, muscle and heart (mammary-derived growth inhibitor)	ENSGALT00000000878	TC428859		Gallus gallus fatty acid binding protein 3, muscle and heart (mammary-derived growth inhibitor) (FABP3), mRNA [NM_001030889]	chr23:565208-565195	NA
A_87_P012931		CR406206	nnDn	0	0	-3.9453848752	0	1	0	0	1	0	XM_004943581	CR406206	Gga.37358	NA			TC387983		Gallus gallus finished cDNA, clone ChEST843d21. [CR406206]	chr9:25105914-25105973	NA
A_87_P033040	BLK	ENSGALT00000026890	nnDn	0	0	-3.9326952107	0	1	0	0	1	0	XM_420040	BU215057	Gga.8985	422035	B lymphoid tyrosine kinase	ENSGALT00000026890	TC381683		B lymphoid tyrosine kinase [Source:HGNC Symbol;Acc:1057] [ENSGALT00000026890]	chr3:110072708-110072767	NA
A_87_P035644	FAM65B	NM_001012865	nnDn	0	0	-3.9264693532	0	1	0	0	1	0	NM_001012865	NM_001012865	Gga.8043	421003	family with sequence similarity 65, member B		TC373688		Gallus gallus family with sequence similarity 65, member B (FAM65B), mRNA [NM_001012865]	chr2:92532360-92532419	NA
A_87_P007208		TC400924	nnDn	0	0	-3.9153505355	0	1	0	0	1	0				NA			TC400924		Rep: POL-like - Gallus gallus (Chicken), partial (7%) [TC400924]	chr2:41173891-41173856	NA
A_87_P024735	CH25H	NM_001277354	nnDn	0	0	-3.9120710066	0	1	0	0	1	0	NM_001277354	NM_001277354	Gga.10928	423788	cholesterol 25-hydroxylase		TC382713		Gallus gallus cholesterol 25-hydroxylase (CH25H), mRNA [NM_001277354]	chr6:20414698-20414639	NA
A_87_P009468	TMOD1	NM_205027	nnDn	0	0	-3.9002327841	0	1	0	0	1	0	NM_205027	NM_205027	Gga.2614	395883	tropomodulin 1		TC375039		Gallus gallus tropomodulin 1 (TMOD1), mRNA [NM_205027]	chrZ:68867988-68867929	NA
A_87_P022302	MAT1A	NM_001199519	nnDn	0	0	-3.8991951355	0	1	0	0	1	0	NM_001199519	NM_001199519	Gga.2550	423628	methionine adenosyltransferase I, alpha	ENSGALT00000003908			Gallus gallus methionine adenosyltransferase I, alpha (MAT1A), mRNA [NM_001199519]	chr6:5520089-5520148	NA
A_87_P007415		TC394587	nnDn	0	0	-3.8869158446	0	1	0	0	1	0	XM_416418	XM_416418		NA			TC394587		Rep: Methionine biosynthesis protein MetW - Polynucleobacter sp. (strain QLW-P1DMWA-1), partial (9%) [TC394587]	chr1:67343589-67343648	NA
A_87_P006341		TC444235	nnDn	0	0	-3.8805422649	0	1	0	0	1	0				NA			TC444235		Rep: Protein-tyrosine phosphatase CRYPalpha1 isoform - Gallus gallus (Chicken), partial (6%) [TC444235]	chr28:4284828-4284770	NA
A_87_P014698	ANGPTL5	CR389624	nnDn	0	0	-3.876814658	0	1	0	0	1	0		CR389624		772036	angiopoietin-like 5				Gallus gallus finished cDNA, clone ChEST872o7. [CR389624]	chr1:187144003-187144062	NA
A_87_P009586	MMEL1	ENSGALT00000001683	nnDn	0	0	-3.8757002373	0	1	0	0	1	0	XM_001233076	XM_001233076		770671	membrane metallo-endopeptidase-like 1	ENSGALT00000001683			Uncharacterized protein [Source:UniProtKB/TrEMBL;Acc:E1BXR5] [ENSGALT00000001683]	chr21:1386593-1386652	NA
A_87_P035104	GAL9	NM_001001611	nnDn	0	0	-3.8566606758	0	1	0	0	1	0	NM_001001611	NM_001001611	Gga.4562	414343	Gal 9	ENSGALT00000036719	TC438520	GO:0005576(extracellular region)|GO:0031640(killing of cells of other organism)|GO:0042742(defense response to bacterium)|GO:0050832(defense response to fungus)	Gallus gallus Gal 9 (GAL9), mRNA [NM_001001611]	chr3:110238869-110238928	NA
A_87_P025073	CXCL13L2	ENSGALT00000016832	nnDn	0	0	-3.8561569819	0	1	0	0	1	0	XM_420474	XM_420474		422510	chemokine	ENSGALT00000016832	TC416996		Chemokine [Source:UniProtKB/TrEMBL;Acc:G4U4M5] [ENSGALT00000016832]	chr4:36134882-36134823	NA
A_87_P010003	MSC	ENSGALT00000030884	nnDn	0	0	-3.8441321409	0	1	0	0	1	0	XM_418293	CV861855	Gga.31809	420179	musculin	ENSGALT00000030884	TC384869		Uncharacterized protein [Source:UniProtKB/TrEMBL;Acc:E1BUA4] [ENSGALT00000030884]	chr2:121960295-121960236	NA
A_87_P037572	CDH5	NM_204227	nnDn	0	0	-3.8184948671	0	1	0	0	1	0	NM_204227	NM_204227	Gga.5171	374068	cadherin 5, type 2 (vascular endothelium)	ENSGALT00000008459	TC414860		Gallus gallus cadherin 5, type 2 (vascular endothelium) (CDH5), mRNA [NM_204227]	chr11:12423081-12423022	NA
A_87_P009215	FES	ENSGALT00000013580	nnDn	0	0	-3.8159113287	0	1	0	0	1	0	XM_003641868	XM_003641868		429374	feline sarcoma oncogene	ENSGALT00000013580	TC408070		Uncharacterized protein [Source:UniProtKB/TrEMBL;Acc:F1NDM9] [ENSGALT00000013580]	chr10:22259517-22259274	NA
A_87_P024826		BX278128	nnDn	0	0	-3.8135781983	0	1	0	0	1	0	XM_004939431	BX278128	Gga.5693	NA			TC416061		BX278128 AGENAE Gallus gallus multi-tissues normalized library (gcag) Gallus gallus cDNA clone gcag0011.n.20 3prim, mRNA sequence [BX278128]	chr2:41175313-41175254	NA
A_87_P011567	OSGIN1	CR523499	nnDn	0	0	-3.7925724719	0	1	0	0	1	0		CR523499	Gga.1742	415706	oxidative stress induced growth inhibitor 1		TC383901		Gallus gallus finished cDNA, clone ChEST246e24. [CR523499]	chr11:2585944-2585885	NA
A_87_P027854		BU411207	nnDn	0	0	-3.7700196638	0	1	0	0	1	0		BU411207	Gga.25083	NA			TC433720		603152213F1 CSEQRBL04 Gallus gallus cDNA clone ChEST160j3 5', mRNA sequence [BU411207]		NA
A_87_P013139	FGL2	NM_001079486	nnDn	0	0	-3.7689352952	0	1	0	0	1	0	NM_001079486	NM_001079486	Gga.19528	768821	fibrinogen-like 2	ENSGALT00000013522	TC374390		Gallus gallus fibrinogen-like 2 (FGL2), mRNA [NM_001079486]	chr1:13748361-13748420	NA
A_87_P011740	HOXC10	ENSGALT00000029669	nnDn	0	0	-3.7628106419	0	1	0	0	1	0	XM_001233805	CR523254	Gga.20677	770471	homeobox C10	ENSGALT00000029669	TC395003	GO:0003700(sequence-specific DNA binding transcription factor activity)|GO:0005634(nucleus)|GO:0006351(transcription, DNA-dependent)|GO:0007275(multicellular organismal development)|GO:0043565(sequence-specific DNA binding)	homeobox C10 [Source:HGNC Symbol;Acc:5122] [ENSGALT00000029669]	chrUn_random:29263534-29263523	NA
A_87_P023586	C1QTNF7	BX932235	nnDn	0	0	-3.7623283819	0	1	0	0	1	0	XM_420778	BX932235	Gga.11791	422831	C1q and tumor necrosis factor related protein 7		TC400133		Gallus gallus finished cDNA, clone ChEST360p14. [BX932235]	chr4:79689002-79688943	NA
A_87_P003805		TC400589	nnDn	0	0	-3.7619552207	0	1	0	0	1	0				NA			TC400589		Rep: TRAF3-interacting JNK-activating modulator (TRAF3-interacting protein 3). - Gallus gallus, partial (42%) [TC400589]	chr26:2985340-2985398	NA
A_87_P008734	PODXL	NM_001271894	nnDn	0	0	-3.7544647096	0	1	0	0	1	0	NM_001271894	NM_001271894	Gga.20018	395755	podocalyxin-like	ENSGALT00000040160	TC378909	GO:0001726(ruffle)|GO:0005737(cytoplasm)|GO:0005886(plasma membrane)|GO:0007155(cell adhesion)|GO:0016021(integral to membrane)|GO:0016324(apical plasma membrane)|GO:0016477(cell migration)|GO:0022408(negative regulation of cell-cell adhesion)|GO:0030027(lamellipodium)|GO:0030175(filopodium)|GO:0030335(positive regulation of cell migration)|GO:0031528(microvillus membrane)|GO:0032534(regulation o…	Gallus gallus podocalyxin-like (PODXL), mRNA [NM_001271894]	chr1:2933365-2933424	NA
A_87_P027673		TC408802	nnDn	0	0	-3.7537576596	0	1	0	0	1	0				NA			TC408802		Rep: Membrane protein - Congregibacter litoralis KT71, partial (13%) [TC408802]	chr10:015034186-015034245	NA
A_87_P008899	LY86	NM_001004399	nnDn	0	0	-3.7384227018	0	1	0	0	1	0	NM_001004399	NM_001004399	Gga.690	420872	lymphocyte antigen 86	ENSGALT00000020885	TC381210	GO:0005615(extracellular space)|GO:0006954(inflammatory response)|GO:0045087(innate immune response)	Gallus gallus lymphocyte antigen 86 (LY86), mRNA [NM_001004399]	chr2:66079238-66079179	NA
A_87_P037142	ARHGAP15	NM_001008476	nnDn	0	0	-3.7176308424	0	1	0	0	1	0	NM_001008476	NM_001008476	Gga.22226	424303	Rho GTPase activating protein 15	ENSGALT00000037826	TC374957	GO:0005543(phospholipid binding)|GO:0005737(cytoplasm)|GO:0007165(signal transduction)|GO:0008360(regulation of cell shape)|GO:0016020(membrane)|GO:0030675(Rac GTPase activator activity)	Gallus gallus Rho GTPase activating protein 15 (ARHGAP15), mRNA [NM_001008476]	chr7:34650185-34650244	NA
A_87_P024541		BX929896	nnDn	0	0	-3.7175406913	0	1	0	0	1	0		BX929896	Gga.44592	NA			TC425384		Gallus gallus finished cDNA, clone ChEST648p24. [BX929896]	chr4:35218347-35218288	NA
A_87_P012475	RET	ENSGALT00000041125	nnDn	0	0	-3.7116098431	0	1	0	0	1	0		CR406864	Gga.19162	396107	ret proto-oncogene	ENSGALT00000041125	TC431058		ret proto-oncogene precursor [Source:RefSeq peptide;Acc:NP_990521] [ENSGALT00000041125]	chr6:5875290-5875231	NA
A_87_P014277	PDCD1	CR390246	nnDn	0	0	-3.7075633155	0	1	0	0	1	0	XM_422723	CR390246	Gga.12961	424913	programmed cell death 1		TC392836		Gallus gallus finished cDNA, clone ChEST924k15. [CR390246]	chr9:15997395-15997336	NA
A_87_P007644		TC395709	nnDn	0	0	-3.7027670418	0	1	0	0	1	0	XM_420052	XM_420052		NA			TC395709	GO:0003924(GTPase activity)|GO:0005515(protein binding)|GO:0005525(GTP binding)|GO:0005624(membrane fraction)|GO:0005737(cytoplasm)|GO:0006897(endocytosis)|GO:0006928(cellular component movement)|GO:0006935(chemotaxis)|GO:0006972(hyperosmotic response)|GO:0007010(cytoskeleton organization)|GO:0007155(cell adhesion)|GO:0007264(small GTPase mediated signal transduction)|GO:0008283(cell proliferatio…	Rep: Novel cytochrome P450 cyp2 family protein - Xenopus tropicalis (Western clawed frog) (Silurana tropicalis), partial (30%) [TC395709]	chr3:111594728-111594787	NA
A_87_P002307	LOC419182	ENSGALT00000044938	nnDn	0	0	-3.6981317247	0	1	0	0	1	0	XM_004947025	XM_004947025		419182	neuritin-like	ENSGALT00000044938	TC430426		Rep: Chromosome 11 SCAF14528, whole genome shotgun sequence - Tetraodon nigroviridis (Green puffer), partial (8%) [TC430426]	chr20:5079695-5079754	NA
A_87_P018935	CFH	ENSGALT00000003831	nnDn	0	0	-3.6760947281	0	1	0	0	1	0	XM_426613	CO773844	Gga.53188	429057	complement factor H	ENSGALT00000003831	TC438865		complement factor H-related 1 [Source:HGNC Symbol;Acc:4888] [ENSGALT00000003831]	chr8:2670411-2669783	NA
A_87_P009135	C3	NM_205405	nnDn	0	0	-3.6734428145	0	1	0	0	1	0	NM_205405	NM_205405	Gga.48596	396370	complement component 3		TC430915		Gallus gallus complement component 3 (C3), mRNA [NM_205405]	chrUn_random:18862878-18862819	NA
A_87_P014973		CR389199	nnDn	0	0	-3.6685173755	0	1	0	0	1	0		CR389199	Gga.5759	NA			TC401738		Gallus gallus finished cDNA, clone ChEST954o22. [CR389199]	chr19:5601934-5601875	NA
A_87_P037391	SULT1C3	NM_204601	nnDn	0	0	-3.6677357657	0	1	0	0	1	0	NM_204601	NM_204601	Gga.2667	395300	sulfotransferase family, cytosolic, 1C, member 3	ENSGALT00000027128	TC376484		Gallus gallus sulfotransferase family, cytosolic, 1C, member 3 (SULT1C3), mRNA [NM_204601]	chr1:140452058-140452117	NA
A_87_P007472	C22ORF36	ENSGALT00000010637	nnDn	0	0	-3.6575319613	0	1	0	0	1	0	XM_001233040	XM_001233040	Gga.39709	769750	chromosome 15 open reading frame, human C22orf36	ENSGALT00000010637	TC384336		Uncharacterized protein [Source:UniProtKB/TrEMBL;Acc:E1BUD5] [ENSGALT00000010637]	chr15:8672423-8672482	NA
A_87_P035988	TNFSF13B	NM_204327	nnDn	0	0	-3.6559411262	0	1	0	0	1	0	NM_204327	NM_204327	Gga.4359	374229	tumor necrosis factor (ligand) superfamily, member 13b	ENSGALT00000027228	TC374051		Gallus gallus tumor necrosis factor (ligand) superfamily, member 13b (TNFSF13B), mRNA [NM_204327]	chr1:144362778-144362719	NA
A_87_P023654	SERPINA1	BX932103	nnDn	0	0	-3.6523018463	0	1	0	0	1	0		BX932103	Gga.10858	423434	serpin peptidase inhibitor, clade A (alpha-1 antiproteinase, antitrypsin), member 1		TC382612		Gallus gallus finished cDNA, clone ChEST156e14. [BX932103]	chr5:48027410-48027351	NA
A_87_P016066		CR387055	nnDn	0	0	-3.6227501989	0	1	0	0	1	0		CR387055	Gga.53434	NA					Gallus gallus finished cDNA, clone ChEST124l16. [CR387055]		NA
A_87_P034029		BU128888	nnDn	0	0	-3.6156579891	0	1	0	0	1	0		BU128888	Gga.26037	NA			TC411514		603113330F1 CSEQCHL20 Gallus gallus cDNA clone ChEST63l8 5', mRNA sequence [BU128888]	chr5:41438391-41438450	NA
A_87_P022794	GPR22	ENSGALT00000013029	nnDn	0	0	-3.6139230134	0	1	0	0	1	0	XM_001231997	BX933965	Gga.11572	769379	G protein-coupled receptor 22	ENSGALT00000013029	TC395139		Uncharacterized protein [Source:UniProtKB/TrEMBL;Acc:E1C2D4] [ENSGALT00000013029]	chr1:15698750-15698809	NA
A_87_P038010	MBL2	NM_204349	nnDn	0	0	-3.6051119996	0	1	0	0	1	0	NM_204349	NM_204349	Gga.174	374267	mannose-binding lectin (protein C) 2, soluble	ENSGALT00000041145	TC376233		Gallus gallus mannose-binding lectin (protein C) 2, soluble (MBL2), mRNA [NM_204349]	chr6:5570547-5570488	NA
A_87_P011195		CR524032	nnDn	0	0	-3.5969309183	0	1	0	0	1	0		CR524032	Gga.20220	NA			TC398306		Gallus gallus finished cDNA, clone ChEST1015o3. [CR524032]	chr2:3606197-3606256	NA
A_87_P021934	FABP3	NM_001030889	nnDn	0	0	-3.593993728	0	1	0	0	1	0	NM_001030889	NM_001030889	Gga.12266	419557	fatty acid binding protein 3, muscle and heart (mammary-derived growth inhibitor)	ENSGALT00000000878	TC428859		Gallus gallus fatty acid binding protein 3, muscle and heart (mammary-derived growth inhibitor) (FABP3), mRNA [NM_001030889]	chr23:566578-565203	NA
A_87_P029170	DEF6	ENSGALT00000004117	nnDn	0	0	-3.5713101302	0	1	0	0	1	0	XM_418019	BU355450	Gga.28912	419893	differentially expressed in FDCP 6 homolog (mouse)	ENSGALT00000004117	TC377881		Uncharacterized protein [Source:UniProtKB/TrEMBL;Acc:F1NH72] [ENSGALT00000004117]	chr26:3940413-3940354	NA
A_87_P018420	HAS2	ENSGALT00000026444	nnDn	0	0	-3.5665881958	0	1	0	0	1	0		CR352706	Gga.14273	395594	hyaluronan synthase 2	ENSGALT00000026444	TC424827	GO:0001570(vasculogenesis)|GO:0005887(integral to plasma membrane)|GO:0030213(hyaluronan biosynthetic process)|GO:0035810(positive regulation of urine volume)|GO:0045226(extracellular polysaccharide biosynthetic process)|GO:0050501(hyaluronan synthase activity)|GO:0070295(renal water absorption)|GO:0085029(extracellular matrix assembly)	hyaluronan synthase 2 [Source:RefSeq peptide;Acc:NP_990137] [ENSGALT00000026444]	chr2:142976823-142976764	NA
A_87_P026683		BU447389	nnDU	0	0	-3.5585177296	5.22322414	2	0	0	1	1		BU447389	Gga.1746	NA					603763755F1 CSEQRBN13 Gallus gallus cDNA clone ChEST686m14 5', mRNA sequence [BU447389]		NA
A_87_P012230		CR407204	nnDn	0	0	-3.5561820592	0	1	0	0	1	0		CR407204	Gga.19915	NA					Gallus gallus finished cDNA, clone ChEST794a15. [CR407204]	chr17:7939605-7939664	NA
A_87_P015638	PTN	NM_001276362	nnDn	0	0	-3.5536732647	0	1	0	0	1	0	NM_001276362	NM_001276362	Gga.46717	418125	pleiotrophin		TC392036	GO:0005576(extracellular region)|GO:0008083(growth factor activity)|GO:0008201(heparin binding)|GO:0051781(positive regulation of cell division)	Gallus gallus pleiotrophin (PTN), mRNA [NM_001276362]	chr1:59816010-59816069	NA
A_87_P014098		CR390525	nnDn	0	0	-3.5437801288	0	1	0	0	1	0		CR390525	Gga.35096	NA			TC383812		Gallus gallus finished cDNA, clone ChEST135i8. [CR390525]	chr13:13294159-13294218	NA
A_87_P029559	PLA1A	ENSGALT00000024185	nnDn	0	0	-3.5428367553	0	1	0	0	1	0	XM_001233531	BU333314	Gga.31437	770199	phospholipase A1 member A	ENSGALT00000024185	TC379429		phospholipase A1 member A [Source:HGNC Symbol;Acc:17661] [ENSGALT00000024185]	chr1:83494735-83494676	NA
A_87_P014022	COL27A1	CR390636	nnDn	0	0	-3.5281540921	0	1	0	0	1	0	XM_004945809	CR390636	Gga.55261	417231	collagen, type XXVII, alpha 1				Gallus gallus finished cDNA, clone ChEST353k13. [CR390636]	chr17:5297932-5297873	NA
A_87_P017657	RAC2	NM_001201452	nnDn	0	0	-3.5104193431	0	1	0	0	1	0	NM_001201452	NM_001201452	Gga.34362	418044	ras-related C3 botulinum toxin substrate 2 (rho family, small GTP binding protein Rac2)	ENSGALT00000037796	TC377495		Gallus gallus ras-related C3 botulinum toxin substrate 2 (rho family, small GTP binding protein Rac2) (RAC2), mRNA [NM_001201452]	chr1:53388016-53389249	NA
A_87_P029415		TC439295	nnDn	0	0	-3.5077763059	0	1	0	0	1	0	XM_425184	XM_425184		NA			TC439295		PREDICTED: Gallus gallus dedicator of cytokinesis 2 (DOCK2), mRNA [XM_425184]	chr13:3724912-3724853	NA
A_87_P036669	BIN2	NM_001080896	nnDn	0	0	-3.5011531957	0	1	0	0	1	0	NM_001080896	NM_001080896	Gga.34584	777552	bridging integrator 2	ENSGALT00000045357	TC376127	GO:0005737(cytoplasm)	Gallus gallus bridging integrator 2 (BIN2), mRNA [NM_001080896]	chrUn_random:13913050-13912991	NA
A_87_P002118		TC443876	nnDU	0	0	-3.4999971329	2.2336154355	2	0	0	1	1	XM_416760	XM_416760		NA			TC443876		Rep: BZIP DNA-binding protein - Petroselinum crispum (Parsley) (Petroselinum hortense), partial (7%) [TC443876]	chr1:113840691-113840633	NA
A_87_P006557		XR_140305	nnDn	0	0	-3.4987679843	0	1	0	0	1	0		XR_140305	Gga.55049	NA			TC404755		PREDICTED: Gallus gallus uncharacterized LOC100857296 (LOC100857296), miscRNA [XR_140305]	chr20:10822248-10822307	NA
A_87_P024220		ENSGALT00000046118	nnDn	0	0	-3.4983176086	0	1	0	0	1	0	XM_424499	BX930636	Gga.7788	NA		ENSGALT00000046118	TC432003		phospholipase A2 inhibitor and LY6/PLAUR domain containing [Source:HGNC Symbol;Acc:44206] [ENSGALT00000046118]	chrZ:6685049-6684990	NA
A_87_P022679	MTURN	ENSGALT00000045239	nnDn	0	0	-3.4827557624	0	1	0	0	1	0	XM_003640720	BX934233	Gga.38136	420679	chromosome 2 open reading frame, human C7orf41	ENSGALT00000045239	TC415566		gga-mir-1723 [Source:miRBase;Acc:MI0007460] [ENSGALT00000045239]	chr2:41380207-41380148	NA
A_87_P017067	CLEC3B	NM_204666	nnDD	0	0	-3.4812664397	-3.2231916245	2	0	0	1	1	NM_204666	NM_204666	Gga.3652	395386	C-type lectin domain family 3, member B	ENSGALT00000019389	TC375393		Gallus gallus C-type lectin domain family 3, member B (CLEC3B), mRNA [NM_204666]	chr2:43107434-43107375	NA
A_87_P013728		CR391098	nnDn	0	0	-3.4808878764	0	1	0	0	1	0		CR391098	Gga.18619	NA					Gallus gallus finished cDNA, clone ChEST207p24. [CR391098]	chrUn_random:9209106-9209047	NA
A_87_P007927	PTN	NM_001276362	nnDn	0	0	-3.4711325184	0	1	0	0	1	0	NM_001276362	NM_001276362		418125	pleiotrophin		TC378854	GO:0005576(extracellular region)|GO:0008083(growth factor activity)|GO:0008201(heparin binding)|GO:0051781(positive regulation of cell division)	Gallus gallus pleiotrophin (PTN), mRNA [NM_001276362]	chr1:59812413-59812472	NA
A_87_P015434		CR388490	nnDU	0	0	-3.4653308648	2.6536151344	2	0	0	1	1		CR388490	Gga.35337	NA			TC402737		Gallus gallus finished cDNA, clone ChEST585k14. [CR388490]		NA
A_87_P037088	TIMD4	NM_001006149	nnDn	0	0	-3.458499747	0	1	0	0	1	0	NM_001006149	NM_001006149	Gga.21081	416250	T-cell immunoglobulin and mucin domain containing 4	ENSGALT00000006165	TC376035		Gallus gallus T-cell immunoglobulin and mucin domain containing 4 (TIMD4), mRNA [NM_001006149]	chr13:11551640-11551699	NA
A_87_P004167		TC412693	nnDn	0	0	-3.4539537458	0	1	0	0	1	0	XM_004945790	XM_004945790		NA			TC412693		PREDICTED: Gallus gallus ectonucleoside triphosphate diphosphohydrolase 2-like (LOC427773), transcript variant X4, mRNA [XM_004945790]	chr17:2287683-2287624	NA
A_87_P006981		TC412374	nnDn	0	0	-3.4395658261	0	1	0	0	1	0	XM_001235309	XM_001235309		NA			TC412374	GO:0004872(receptor activity)|GO:0005515(protein binding)|GO:0042277(peptide binding)	Rep: Transmembrane protein 158 precursor - Bos taurus (Bovine), partial (60%) [TC412374]	chr2:43046298-43046357	NA
A_87_P003306		CK611625	nnDn	0	0	-3.4362237036	0	1	0	0	1	0		CK611625	Gga.42227	NA			TC396441		IFNm_F01 Interferon Stimulated Chicken PBL Macrophage Gallus gallus cDNA clone IFNm_F01 5' similar to protein tyrosine phosphatase lambda; protein tyrosinephosphatase lamda [Gallus gallus], mRNA sequence [CK611625]	chr8:2034011-2033952	NA
A_87_P017978	CXCL12	CR353382	nnDn	0	0	-3.4260085488	0	1	0	0	1	0		CR353382	Gga.9513	395180	chemokine (C-X-C motif) ligand 12		TC393623		Gallus gallus finished cDNA, clone ChEST21b22. [CR353382]	chr6:20110523-20110464	NA
A_87_P041305	CAPN6	ENSGALT00000012996	nnDn	0	0	-3.4223913965	0	1	0	0	1	0	XM_420313	XM_420313		422341	calpain 6	ENSGALT00000012996	TC381147		Uncharacterized protein [Source:UniProtKB/TrEMBL;Acc:E1C312] [ENSGALT00000012996]	chr4:13458148-13458542	NA
A_87_P021497	EGFL6	NM_001277738	nnDn	0	0	-3.4202502401	0	1	0	0	1	0	NM_001277738	NM_001277738	Gga.11105	418637	EGF-like-domain, multiple 6	ENSGALT00000026770	TC382637		Gallus gallus EGF-like-domain, multiple 6 (EGFL6), mRNA [NM_001277738]	chr1:126433424-126433365	NA
A_87_P015119		CR388956	nnDn	0	0	-3.4187155324	0	1	0	0	1	0	XM_004938902	CR388956	Gga.21340	NA					Gallus gallus finished cDNA, clone ChEST322d23. [CR388956]	chr1:193658651-193658592	NA
A_87_P031852		BU242143	nnDn	0	0	-3.4184691842	0	1	0	0	1	0		BU242143	Gga.7800	NA					603781357F1 CSEQCHN34 Gallus gallus cDNA clone ChEST730a16 5', mRNA sequence [BU242143]		NA
A_87_P008698	NTRK3	NM_205169	nnDn	0	0	-3.4152843386	0	1	0	0	1	0	NM_205169	NM_205169	Gga.509	396081	neurotrophic tyrosine kinase, receptor, type 3	ENSGALT00000010984	TC374375	GO:0004714(transmembrane receptor protein tyrosine kinase activity)|GO:0005030(neurotrophin receptor activity)|GO:0005524(ATP binding)|GO:0005887(integral to plasma membrane)|GO:0007169(transmembrane receptor protein tyrosine kinase signaling pathway)|GO:0007399(nervous system development)|GO:0030154(cell differentiation)	Gallus gallus neurotrophic tyrosine kinase, receptor, type 3 (NTRK3), mRNA [NM_205169]	chr10:14974490-15009555	NA
A_87_P013199	PENK	CR405789	nnDn	0	0	-3.4114941115	0	1	0	0	1	0	XM_419213	CR405789	Gga.11430	421131	proenkephalin	ENSGALT00000024871	TC438614		Gallus gallus finished cDNA, clone ChEST570m20. [CR405789]	chr2:115072049-115071990	NA
A_87_P022446	ORM1	NM_204541	nnDn	0	0	-3.3999487615	0	1	0	0	1	0	NM_204541	NM_204541	Gga.2490	395220	orosomucoid 1 (ovoglycoprotein)	ENSGALT00000008177	TC420665		Gallus gallus orosomucoid 1 (ovoglycoprotein) (ORM1), mRNA [NM_204541]	chr17:5428897-5428838	NA
A_87_P030900			nnDn	0	0	-3.3979675033	0	1	0	0	1	0				NA						chr13:011417922-011417981	NA
A_87_P021533	CCRL1	ENSGALT00000019133	nnDn	0	0	-3.3865545136	0	1	0	0	1	0	XM_003640721	BX950650	Gga.10720	100859797	chemokine (C-C motif) receptor-like 1	ENSGALT00000019133			Uncharacterized protein [Source:UniProtKB/TrEMBL;Acc:E1BSU6] [ENSGALT00000019133]	chr2:42324634-42324693	NA
A_87_P016270		CR386738	nnDn	0	0	-3.3810051244	0	1	0	0	1	0		CR386738	Gga.6292	NA			TC434554		Gallus gallus finished cDNA, clone ChEST150h11. [CR386738]	chr9:25425439-25425380	NA
A_87_P017830		CR353608	nnDn	0	0	-3.3704696512	0	1	0	0	1	0		CR353608	Gga.13533	NA			TC392245		Gallus gallus finished cDNA, clone ChEST111a22. [CR353608]	chr2:92543149-92543208	NA
A_87_P021788		BX936141	nnDn	0	0	-3.362100907	0	1	0	0	1	0		BX936141		NA					Gallus gallus finished cDNA, clone ChEST146o17. [BX936141]	chrUn_random:048156247-048156306	NA
A_87_P015425	MYO1F	NM_205254	nnDn	0	0	-3.3589465524	0	1	0	0	1	0	NM_205254	NM_205254	Gga.1294	396187	myosin IF	ENSGALT00000002387	TC374016		Gallus gallus myosin IF (MYO1F), mRNA [NM_205254]	chr28:1340797-1340738	NA
A_87_P027977		TC396344	nnDn	0	0	-3.3534777904	0	1	0	0	1	0	XM_004934341	XM_004934341	Gga.36578	NA			TC396344		Rep: Predicted protein - Sclerotinia sclerotiorum (strain ATCC 18683 / 1980 / Ss-1) (Whitemold) (Whetzelinia sclerotiorum), partial (6%) [TC396344]	chr15:8625530-8625589	NA
A_87_P007801			nnDn	0	0	-3.3474139901	0	1	0	0	1	0				NA						chrZ:053398343-053398284	NA
A_87_P023349	TCF21	NM_001277711	nnDn	0	0	-3.3467677208	0	1	0	0	1	0	NM_001277711	NM_001277711	Gga.8241	421697	transcription factor 21	ENSGALT00000043246			Gallus gallus transcription factor 21 (TCF21), mRNA [NM_001277711]	chr3:58219159-58219100	NA
A_87_P003235		ENSGALT00000027891	nnDn	0	0	-3.3452043633	0	1	0	0	1	0	XM_004938902	XM_004938902		NA		ENSGALT00000027891			Uncharacterized protein [Source:UniProtKB/TrEMBL;Acc:F1NVU7] [ENSGALT00000027891]	chr1:193659711-193659698	NA
A_87_P015696	LOC428510	ENSGALT00000021845	nnDn	0	0	-3.330942387	0	1	0	0	1	0	XM_003640789	CR387609	Gga.14547	428510	dynein heavy chain 5, axonemal-like	ENSGALT00000021845			Gallus gallus finished cDNA, clone ChEST47i1. [CR387609]	chr2:91075210-91075151	NA
A_87_P009539	COL6A1	NM_205107	nnDn	0	0	-3.3278595631	0	1	0	0	1	0	NM_205107	NM_205107	Gga.3110	396000	collagen, type VI, alpha 1	ENSGALT00000039669	TC415480	GO:0005581(collagen)|GO:0007155(cell adhesion)	Gallus gallus collagen, type VI, alpha 1 (COL6A1), mRNA [NM_205107]	chr7:6733726-6733785	NA
A_87_P014568		CR389819	nnDn	0	0	-3.3274278168	0	1	0	0	1	0		CR389819	Gga.18155	NA			TC399345		Gallus gallus finished cDNA, clone ChEST274o24. [CR389819]	chr21:2096896-2096955	NA
A_87_P034141		BU125118	nnDn	0	0	-3.3218048545	0	1	0	0	1	0		BU125118	Gga.4114	NA			TC381709		603151746F1 CSEQCHL19 Gallus gallus cDNA clone ChEST159l12 5', mRNA sequence [BU125118]	chr3:47282949-47283006	NA
A_87_P015926		CR387282	nnDU	0	0	-3.3167265541	2.326456881	2	0	0	1	1		CR387282	Gga.14878	NA					Gallus gallus finished cDNA, clone ChEST179l12. [CR387282]	chr18:4858474-4858416	NA
A_87_P029839	LOC421935	ENSGALT00000026524	nnDn	0	0	-3.3166052537	0	1	0	0	1	0	XR_210514	BU322109	Gga.23296	421935	uncharacterized LOC421935	ENSGALT00000026524	TC398689		603855204F1 CSEQCHN62 Gallus gallus cDNA clone ChEST858g1 5', mRNA sequence [BU322109]	chr3:99376758-99376699	NA
A_87_P016616	WBSCR17	ENSGALT00000001706	nnDn	0	0	-3.3051581041	0	1	0	0	1	0	XM_415728	CR386245	Gga.53600	417480	Williams-Beuren syndrome chromosome region 17	ENSGALT00000001706	TC379066		Uncharacterized protein [Source:UniProtKB/TrEMBL;Acc:E1BVE9] [ENSGALT00000001706]	chr19:1047154-1047095	NA
A_87_P012650	PTPRJ	ENSGALT00000045335	nnDn	0	0	-3.305157559	0	1	0	0	1	0		CR406630	Gga.6654	395330	protein tyrosine phosphatase, receptor type, J	ENSGALT00000045335	TC402372	GO:0004725(protein tyrosine phosphatase activity)|GO:0005886(plasma membrane)|GO:0005911(cell-cell junction)|GO:0016021(integral to membrane)|GO:0016791(phosphatase activity)|GO:0032587(ruffle membrane)|GO:0042059(negative regulation of epidermal growth factor receptor signaling pathway)|GO:0043407(negative regulation of MAP kinase activity)|GO:0045785(positive regulation of cell adhesion)|GO:004…	receptor-type tyrosine-protein phosphatase eta [Source:RefSeq peptide;Acc:NP_989952] [ENSGALT00000045335]	chr5:13977959-13978018	NA
A_87_P039937			nnDn	0	0	-3.3030863098	0	1	0	0	1	0				NA						chr1:193092535-193092478	NA
A_87_P023754	LOC421560	BX931884	nnDn	0	0	-3.2928846481	0	1	0	0	1	0	XM_419601	BX931884	Gga.9648	421560	sulfotransferase family, cytosolic, 6B, member 1-like	ENSGALT00000018394	TC383487		Gallus gallus finished cDNA, clone ChEST804b19. [BX931884]	chr3:43670483-43670424	NA
A_87_P015792		CR387476	nnDn	0	0	-3.2894241018	0	1	0	0	1	0	XM_003643050	CR387476	Gga.14583	NA			TC397627		Gallus gallus finished cDNA, clone ChEST491d14. [CR387476]	chrZ:52092062-52092121	NA
A_87_P009417	CKM	NM_205507	nnDn	0	0	-3.2859220209	0	1	0	0	1	0	NM_205507	NM_205507	Gga.51338	396507	creatine kinase, muscle		TC415553	GO:0004111(creatine kinase activity)|GO:0005524(ATP binding)|GO:0005737(cytoplasm)	Gallus gallus creatine kinase, muscle (CKM), mRNA [NM_205507]	chr5:53557742-53557801	NA
A_87_P018281		CR352921	nnDn	0	0	-3.2846238772	0	1	0	0	1	0		CR352921	Gga.13094	NA			TC399116		Gallus gallus finished cDNA, clone ChEST400a18. [CR352921]	chr6:12154490-12154549	NA
A_87_P030562	ALOX5	ENSGALT00000009416	nnDn	0	0	-3.2835444878	0	1	0	0	1	0	XM_003641512	BU291135	Gga.9109	423769	arachidonate 5-lipoxygenase	ENSGALT00000009416	TC409426		arachidonate 5-lipoxygenase [Source:HGNC Symbol;Acc:435] [ENSGALT00000009416]	chr6:18712185-18712126	NA
A_87_P009499	GSTA	NM_001001776	nnDn	0	0	-3.2799409187	0	1	0	0	1	0	NM_001001776	NM_001001776	Gga.39241	414895	glutathione S-transferase class-alpha	ENSGALT00000026339	TC376647	GO:0004364(glutathione transferase activity)|GO:0005737(cytoplasm)|GO:0006749(glutathione metabolic process)	Gallus gallus glutathione S-transferase class-alpha (GSTA), mRNA [NM_001001776]	chr3:91238400-91238459	NA
A_87_P031206	TRABD2A	ENSGALT00000043645	nnDn	0	0	-3.2752276817	0	1	0	0	1	0	XM_003643049	DR411725	Gga.2644	427288	TraB domain containing 2A	ENSGALT00000043645	TC389055		TraB domain containing 2A [Source:HGNC Symbol;Acc:27013] [ENSGALT00000043645]	chrZ:51785480-51785476	NA
A_87_P017883		CR353526	nnDn	0	0	-3.2710089455	0	1	0	0	1	0		CR353526	Gga.1229	NA			TC400575		Gallus gallus finished cDNA, clone ChEST132b22. [CR353526]	chr1:69749315-69749256	NA
A_87_P019471	GPR126	ENSGALT00000037506	nnDn	0	0	-3.2601739744	0	1	0	0	1	0				421673	G protein-coupled receptor 126	ENSGALT00000037506	TC435335		G-protein coupled receptor 126 precursor [Source:RefSeq peptide;Acc:NP_001026242] [ENSGALT00000037506]	chr3:54783540-54783481	NA
A_87_P024169	TM4SF18	BX930823	nnDn	0	0	-3.2567178888	0	1	0	0	1	0	XM_001234068	BX930823	Gga.36821	771841	transmembrane 4 L six family member 18	ENSGALT00000016985	TC390761		Gallus gallus finished cDNA, clone ChEST965i19. [BX930823]	chr9:25470980-25471039	NA
A_87_P027779	PRELP	ENSGALT00000005617	nnDn	0	0	-3.2563666551	0	1	0	0	1	0	XM_418054	DR431800	Gga.32932	419933	proline/arginine-rich end leucine-rich repeat protein	ENSGALT00000005617	TC425773		Uncharacterized protein [Source:UniProtKB/TrEMBL;Acc:E1C7T4] [ENSGALT00000005617]	chr26:4988166-4988225	NA
A_87_P002653	SNAI2	ENSGALT00000024594	nnDn	0	0	-3.2538814341	0	1	0	0	1	0				432368	snail homolog 2 (Drosophila)	ENSGALT00000024594	TC380813		Uncharacterized protein [Source:UniProtKB/TrEMBL;Acc:E1C375] [ENSGALT00000024594]	chr2:111739618-111739595	NA
A_87_P024680	GSTT1L	ENSGALT00000008355	nnDn	0	0	-3.2525287868	0	1	0	0	1	0	XM_001231970	BX929562	Gga.6265	769847	glutathione S-transferase theta 1-like	ENSGALT00000008355	NP9672211		Gallus gallus finished cDNA, clone ChEST740d5. [BX929562]	chr15:8356288-8356347	NA
A_87_P015770	CUBN	CR387507	nnDn	0	0	-3.2452264737	0	1	0	0	1	0	XM_001235155	CR387507	Gga.54901	420523	cubilin (intrinsic factor-cobalamin receptor)		TC381323		Gallus gallus finished cDNA, clone ChEST142i24. [CR387507]	chr2:19929843-19929902	NA
A_87_P026582		BU449959	nnDn	0	0	-3.2425943995	0	1	0	0	1	0		BU449959	Gga.30484	NA					603214985F1 CSEQRBN14 Gallus gallus cDNA clone ChEST200i21 5', mRNA sequence [BU449959]		NA
A_87_P022786	FETUB	NM_001277408	nnDn	0	0	-3.2404779803	0	1	0	0	1	0	NM_001277408	NM_001277408	Gga.4055	395404	fetuin B	ENSGALT00000039765	TC381823		Gallus gallus fetuin B (FETUB), mRNA [NM_001277408]	chr9:17250425-17250484	NA
A_87_P006864			nnDn	0	0	-3.2312098269	0	1	0	0	1	0				NA						chr20:009771147-009771090	NA
A_87_P041235			nnDn	0	0	-3.2299393	0	1	0	0	1	0				NA						chr2:142392562-142392621	NA
A_87_P031798		TC390384	nnDn	0	0	-3.2280500295	0	1	0	0	1	0				NA			TC390384		Rep: CD180 antigen precursor (Lymphocyte antigen 64) (Radioprotective 105 kDa protein). - Gallus gallus, partial (44%) [TC390384]	chrZ:20717315-20717290	NA
A_87_P009232	AVPR2	NM_001031479	nnDn	0	0	-3.2159795232	0	1	0	0	1	0	NM_001031479	NM_001031479	Gga.32098	427860	arginine vasopressin receptor 2	ENSGALT00000015460	TC376963		Gallus gallus arginine vasopressin receptor 2 (AVPR2), mRNA [NM_001031479]	chr1:30281669-30281610	NA
A_87_P024724	AQP9	BX929430	nnDn	0	0	-3.2156074219	0	1	0	0	1	0	XM_413787	BX929430	Gga.12485	415402	aquaporin 9		TC383175		Gallus gallus finished cDNA, clone ChEST978i13. [BX929430]	chr10:8048250-8048191	NA
A_87_P018689	UPB1	ENSGALT00000010703	nnDn	0	0	-3.2155159755	0	1	0	0	1	0	XM_415242	CR338990	Gga.13071	416949	ureidopropionase, beta	ENSGALT00000010703	TC379275		Uncharacterized protein [Source:UniProtKB/TrEMBL;Acc:E1BU99] [ENSGALT00000010703]	chr15:8695962-8695903	NA
A_87_P030271	PIK3R6	ENSGALT00000001861	nnDn	0	0	-3.209396397	0	1	0	0	1	0	XM_004949965	BU302836	Gga.30518	769202	phosphoinositide-3-kinase, regulatory subunit 6	ENSGALT00000001861	TC384819		phosphoinositide-3-kinase, regulatory subunit 6 [Source:HGNC Symbol;Acc:27101] [ENSGALT00000001861]	chr18:1910438-1910379	NA
A_87_P017359	RDH10	NM_001199459	nnDn	0	0	-3.2083951891	0	1	0	0	1	0	NM_001199459	NM_001199459	Gga.2606	420183	retinol dehydrogenase 10 (all-trans)	ENSGALT00000043008	TC425473		Gallus gallus retinol dehydrogenase 10 (all-trans) (RDH10), mRNA [NM_001199459]	chr2:122525362-122525421	NA
A_87_P024549	DHRS3	NM_001277910	nnDU	0	0	-3.2071720816	2.3539927808	2	0	0	1	1	NM_001277910	NM_001277910	Gga.7235	419480	dehydrogenase/reductase (SDR family) member 3	ENSGALT00000006770	TC378682		Gallus gallus dehydrogenase/reductase (SDR family) member 3 (DHRS3), mRNA [NM_001277910]	chr21:5504046-5504105	NA
A_87_P008769	CYP1A4	NM_205147	nnDn	0	0	-3.2051669721	0	1	0	0	1	0	NM_205147	NM_205147	Gga.617	396052	cytochrome P450 1A4	ENSGALT00000040012	TC375534	GO:0005506(iron ion binding)|GO:0005789(endoplasmic reticulum membrane)|GO:0020037(heme binding)|GO:0070330(aromatase activity)	Gallus gallus cytochrome P450 1A4 (CYP1A4), mRNA [NM_205147]	chr10:1826137-1826196	NA
A_87_P014992	CD244	ENSGALT00000044824	nnDn	0	0	-3.204777919	0	1	0	0	1	0	XM_004950170	JX483813	Gga.29686	425935	CD244 molecule, natural killer cell receptor 2B4	ENSGALT00000044824	TC441639		CD244 molecule, natural killer cell receptor 2B4 [Source:HGNC Symbol;Acc:18171] [ENSGALT00000044824]	chrUn_random:9024430-9024371	NA
A_87_P023752	HAAO	ENSGALT00000016138	nnDn	0	0	-3.2036808554	0	1	0	0	1	0	XM_419453	BX931887	Gga.9514	421396	3-hydroxyanthranilate 3,4-dioxygenase	ENSGALT00000016138	TC385409		3-hydroxyanthranilate 3,4-dioxygenase [Source:HGNC Symbol;Acc:4796] [ENSGALT00000016138]	chr3:25293085-25291925	NA
A_87_P036862	BTK	NM_204233	nnDn	0	0	-3.2027195433	0	1	0	0	1	0	NM_204233	NM_204233	Gga.1305	374075	Bruton agammaglobulinemia tyrosine kinase	ENSGALT00000007950	TC375229	GO:0004715(non-membrane spanning protein tyrosine kinase activity)|GO:0005524(ATP binding)|GO:0005543(phospholipid binding)|GO:0005634(nucleus)|GO:0005737(cytoplasm)|GO:0005886(plasma membrane)|GO:0006351(transcription, DNA-dependent)|GO:0006355(regulation of transcription, DNA-dependent)|GO:0035556(intracellular signal transduction)|GO:0045087(innate immune response)|GO:0046872(metal ion binding)	Gallus gallus Bruton agammaglobulinemia tyrosine kinase (BTK), mRNA [NM_204233]	chr4:2019328-2019860	NA
A_87_P030091		BU310250	nnDn	0	0	-3.196027595	0	1	0	0	1	0		BU310250	Gga.48632	NA			TC422807		603538410F1 CSEQCHN60 Gallus gallus cDNA clone ChEST503d3 5', mRNA sequence [BU310250]	chrE64:000018862-000018808	NA
A_87_P037348	AMPD1	ENSGALT00000003247	nnDn	0	0	-3.1939522633	0	1	0	0	1	0	XM_003642728	AJ444445	Gga.28231	772125	adenosine monophosphate deaminase 1	ENSGALT00000003247	TC424099		AMP deaminase 1 [Source:UniProtKB/Swiss-Prot;Acc:P81073] [ENSGALT00000003247]	chr26:3723347-3723288	NA
A_87_P034114		BU126128	nnDn	0	0	-3.1749886129	0	1	0	0	1	0	XM_417086	BU126128	Gga.42162	NA			TC404311		603149760F1 CSEQCHL19 Gallus gallus cDNA clone ChEST154h16 5', mRNA sequence [BU126128]	chr1:175566271-175566212	NA
A_87_P034122	AHSG	ENSGALT00000014007	nnDn	0	0	-3.1739022202	0	1	0	0	1	0	XM_422764	BU125622	Gga.1407	424956	alpha-2-HS-glycoprotein	ENSGALT00000014007	TC380648		Uncharacterized protein [Source:UniProtKB/TrEMBL;Acc:E1BZE1] [ENSGALT00000014007]	chr9:17237450-17237509	NA
A_87_P025800		BU468854	nnDn	0	0	-3.1718128657	0	1	0	0	1	0	XM_426079	BU468854	Gga.24333	NA			TC388983		603373878F1 CSEQRBN20 Gallus gallus cDNA clone ChEST284l19 5', mRNA sequence [BU468854]	chr2:106572110-106572169	NA
A_87_P025135		BX261257	nnDn	0	0	-3.1699232929	0	1	0	0	1	0		BX261257	Gga.7174	NA			TC421245		BX261257 AGENAE Gallus gallus multi-tissues normalized library (gcag) Gallus gallus cDNA clone gcag0013.m.02 5prim, mRNA sequence [BX261257]		NA
A_87_P022811	RAMP2	NM_001105610	nnDn	0	0	-3.1679895258	0	1	0	0	1	0	NM_001105610	NM_001105610	Gga.12104	420022	receptor (G protein-coupled) activity modifying protein 2	ENSGALT00000041362	TC417746		Gallus gallus receptor (G protein-coupled) activity modifying protein 2 (RAMP2), mRNA [NM_001105610]	chr27:4668832-4668891	NA
A_87_P005384		BU464068	nnDn	0	0	-3.1646812433	0	1	0	0	1	0		BU464068	Gga.45252	NA			TC400714		603773453F1 CSEQRBN19 Gallus gallus cDNA clone ChEST710j14 5', mRNA sequence [BU464068]	chr18:10593266-10593207	NA
A_87_P012940		CR406194	nnDn	0	0	-3.1645053075	0	1	0	0	1	0	XM_001232348	CR406194	Gga.20027	NA			TC389638		Gallus gallus finished cDNA, clone ChEST851n14. [CR406194]	chr14:14995489-14995548	NA
A_87_P023238	LOC415661	ENSGALT00000001061	nnDn	0	0	-3.1594823135	0	1	0	0	1	0	XM_414028	BX933022	Gga.48629	415661	uncharacterized oxidoreductase-like	ENSGALT00000001061	TC379932		Uncharacterized protein [Source:UniProtKB/TrEMBL;Acc:F1N9C1] [ENSGALT00000001061]	chr11:1157662-1157721	NA
A_87_P020947		CK608399	nnDn	0	0	-3.1542521511	0	1	0	0	1	0		CK608399	Gga.11500	NA					IFNb_A08 Interferon Stimulated Chicken PBL Macrophage Gallus gallus cDNA clone IFNb_A08 5', mRNA sequence [CK608399]	chrUn_random:7538163-7538222	NA
A_87_P011757		CR523224	nnDn	0	0	-3.148014134	0	1	0	0	1	0	XM_001232379	CR523224	Gga.16891	NA			TC413691		Gallus gallus finished cDNA, clone ChEST636h13. [CR523224]	chr17:1381564-1381623	NA
A_87_P013950	CARD9	CR390751	nnDn	0	0	-3.1466519122	0	1	0	0	1	0		CR390751	Gga.17565	427756	caspase recruitment domain family, member 9		TC404984		Gallus gallus finished cDNA, clone ChEST624d15. [CR390751]	chr17:8604410-8605100	NA
A_87_P037196	HCLS1	NM_001031401	nnDn	0	0	-3.1449125596	0	1	0	0	1	0	NM_001031401	NM_001031401	Gga.9017	426867	hematopoietic cell-specific Lyn substrate 1	ENSGALT00000015903	TC374966		Gallus gallus hematopoietic cell-specific Lyn substrate 1 (HCLS1), mRNA [NM_001031401]	chr1:81319-82026	NA
A_87_P028350		BU385742	nnDn	0	0	-3.1407407047	0	1	0	0	1	0		BU385742	Gga.55108	NA					603584009F1 CSEQCHN75 Gallus gallus cDNA clone ChEST537a4 5', mRNA sequence [BU385742]		NA
A_87_P024694	ITGB1BP2	ENSGALT00000008819	nnDn	0	0	-3.1394539252	0	1	0	0	1	0	XM_420200	BX929509	Gga.11293	422208	integrin beta 1 binding protein (melusin) 2	ENSGALT00000008819	TC386578		integrin beta 1 binding protein (melusin) 2 [Source:HGNC Symbol;Acc:6154] [ENSGALT00000008819]	chr4:2243782-2243723	NA
A_87_P016003		CR387169	nnDn	0	0	-3.1371444668	0	1	0	0	1	0		CR387169	Gga.14688	NA					Gallus gallus finished cDNA, clone ChEST272f21. [CR387169]	chr10:15099975-15100034	NA
A_87_P004651		TC422566	nnDn	0	0	-3.1356032619	0	1	0	0	1	0				NA			TC422566			chr4:13406043-13406102	NA
A_87_P017652	PODXL	CR353918	nnDn	0	0	-3.1344243884	0	1	0	0	1	0		CR353918	Gga.53498	395755	podocalyxin-like		TC439470	GO:0001726(ruffle)|GO:0005737(cytoplasm)|GO:0005886(plasma membrane)|GO:0007155(cell adhesion)|GO:0016021(integral to membrane)|GO:0016324(apical plasma membrane)|GO:0016477(cell migration)|GO:0022408(negative regulation of cell-cell adhesion)|GO:0030027(lamellipodium)|GO:0030175(filopodium)|GO:0030335(positive regulation of cell migration)|GO:0031528(microvillus membrane)|GO:0032534(regulation o…	Gallus gallus finished cDNA, clone ChEST360a10. [CR353918]	chr1:2931498-2931557	NA
A_87_P028818	KIAA1644	ENSGALT00000045204	nnDn	0	0	-3.1337270982	0	1	0	0	1	0	XM_003640423	BU370498	Gga.26751	100857276	KIAA1644	ENSGALT00000045204	TC400392		Uncharacterized protein [Source:UniProtKB/TrEMBL;Acc:E1C879] [ENSGALT00000045204]	chr1:71452575-71452516	NA
A_87_P035946	GSDMA	NM_001031361	nnDn	0	0	-3.1336561562	0	1	0	0	1	0	NM_001031361	NM_001031361	Gga.43182	426132	gasdermin A	ENSGALT00000021983	TC376207		Gallus gallus gasdermin A (GSDMA), mRNA [NM_001031361]	chrUn_random:29466025-29465966	NA
A_87_P015557	PTGFRN	ENSGALT00000024931	nnDn	0	0	-3.133316439	0	1	0	0	1	0	XM_416660	CR387807	Gga.39434	418449	prostaglandin F2 receptor negative regulator	ENSGALT00000024931			prostaglandin F2 receptor inhibitor [Source:HGNC Symbol;Acc:9601] [ENSGALT00000024931]	chr1:95402650-95402708	NA
A_87_P022956	LOC424261	ENSGALT00000019692	nnDn	0	0	-3.1264792035	0	1	0	0	1	0	XM_422108	BX933582	Gga.10225	424261	transforming growth factor, beta receptor II-like	ENSGALT00000019692			Uncharacterized protein [Source:UniProtKB/TrEMBL;Acc:E1BQF4] [ENSGALT00000019692]	chr7:29739227-29739287	NA
A_87_P031749		BU246375	nnDn	0	0	-3.1145842804	0	1	0	0	1	0		BU246375	Gga.49696	NA					603783513F1 CSEQCHN34 Gallus gallus cDNA clone ChEST735j3 5', mRNA sequence [BU246375]	chr23:2495726-2495668	NA
A_87_P010865	MFAP2	CR732853	nnDn	0	0	-3.1087513748	0	1	0	0	1	0		CR732853	Gga.12355	100858555	microfibrillar-associated protein 2		TC426509		Gallus gallus finished cDNA, clone ChEST419l16. [CR732853]	chrUn_random:14724785-14724727	NA
A_87_P019484	LOC417345	ENSGALT00000002490	nnDn	0	0	-3.1075111205	0	1	0	0	1	0	XM_004946095	XM_429498	Gga.16860	417345	uncharacterized LOC417345	ENSGALT00000002490	TC382430		Uncharacterized protein [Source:UniProtKB/TrEMBL;Acc:E1BYA7] [ENSGALT00000002490]	chr18:3680375-3680433	NA
A_87_P012851		CR406333	nnDn	0	0	-3.1056571903	0	1	0	0	1	0		CR406333	Gga.19654	NA					Gallus gallus finished cDNA, clone ChEST870f17. [CR406333]	chr1:177179933-177179992	NA
A_87_P035628	CD80	NM_001079739	nnDn	0	0	-3.1049149733	0	1	0	0	1	0	NM_001079739	NM_001079739	Gga.22815	768950	CD80 molecule		TC373925		Gallus gallus CD80 molecule (CD80), mRNA [NM_001079739]	chr1:95639075-95639134	NA
A_87_P009785	ENO3	NM_205119	nnDn	0	0	-3.1019869666	0	1	0	0	1	0	NM_205119	NM_205119	Gga.4297	396016	enolase		TC426056	GO:0000015(phosphopyruvate hydratase complex)|GO:0000287(magnesium ion binding)|GO:0004634(phosphopyruvate hydratase activity)|GO:0005829(cytosol)|GO:0005975(carbohydrate metabolic process)|GO:0006094(gluconeogenesis)|GO:0006096(glycolysis)|GO:0044281(small molecule metabolic process)	Gallus gallus enolase (ENO3), mRNA [NM_205119]		NA
A_87_P011702		ENSGALT00000046179	nnDn	0	0	-3.0954288596	0	1	0	0	1	0	XM_004948305	CR523309	Gga.38776	NA		ENSGALT00000046179	TC382617		cell adhesion molecule 3 [Source:HGNC Symbol;Acc:17601] [ENSGALT00000046179]	chrUn_random:15239441-15239382	NA
A_87_P016137		CR386960	nnDn	0	0	-3.0914239061	0	1	0	0	1	0	XM_424256	CR386960	Gga.14763	NA					Gallus gallus finished cDNA, clone ChEST102o19. [CR386960]	chr13:8252530-8252471	NA
A_87_P019895	ECM2	ENSGALT00000007480	nnDn	0	0	-3.0878751944	0	1	0	0	1	0	XM_414297	CO762290	Gga.52515	415953	extracellular matrix protein 2, female organ and adipocyte specific	ENSGALT00000007480	TC379944		Uncharacterized protein [Source:UniProtKB/TrEMBL;Acc:E1BV71] [ENSGALT00000007480]	chr12:3587458-3587517	NA
A_87_P029609		TC396661	nnDn	0	0	-3.0869998955	0	1	0	0	1	0				NA			TC396661		Rep: D-isomer specific 2-hydroxyacid dehydrogenase, NAD-binding - Shewanella woodyi ATCC 51908, partial (5%) [TC396661]	chr1:6856849-6856792	NA
A_87_P037237	DBC1	NM_204449	nnDn	0	0	-3.0864623381	0	1	0	0	1	0	NM_204449	NM_204449	Gga.8490	395098	deleted in bladder cancer 1	ENSGALT00000011328	TC374936	GO:0005737(cytoplasm)|GO:0007050(cell cycle arrest)|GO:0008219(cell death)|GO:0015630(microtubule cytoskeleton)|GO:0045786(negative regulation of cell cycle)	Gallus gallus deleted in bladder cancer 1 (DBC1), mRNA [NM_204449]	chr17:4541178-4541119	NA
A_87_P024552	PPP1R17	ENSGALT00000019967	nnDn	0	0	-3.085273466	0	1	0	0	1	0	XM_418851	BX929876	Gga.12193	420753	protein phosphatase 1, regulatory subunit 17	ENSGALT00000019967	TC377894		Uncharacterized protein [Source:UniProtKB/TrEMBL;Acc:F1NIA2] [ENSGALT00000019967]	chr2:48545331-48545272	NA
A_87_P037457	NRXN1	NM_001198975	nnDn	0	0	-3.0772707994	0	1	0	0	1	0	NM_001198975	NM_001198975	Gga.212	395398	neurexin 1		TC381128	GO:0001525(angiogenesis)|GO:0007155(cell adhesion)|GO:0007269(neurotransmitter secretion)|GO:0007416(synapse assembly)|GO:0016021(integral to membrane)|GO:0046872(metal ion binding)|GO:0051965(positive regulation of synapse assembly)|GO:0090129(positive regulation of synapse maturation)	Gallus gallus neurexin 1 (NRXN1), transcript variant 1, mRNA [NM_001198975]	chr3:7105181-7105240	NA
A_87_P015966		CR387223	nnDn	0	0	-3.0756886683	0	1	0	0	1	0		CR387223	Gga.2724	NA					Gallus gallus finished cDNA, clone ChEST446j8. [CR387223]	chr1:177234494-177234435	NA
A_87_P017834	ECSCR	CR353602	nnDn	0	0	-3.0750716286	0	1	0	0	1	0	XM_429401	CR353602	Gga.14011	416190	endothelial cell surface expressed chemotaxis and apoptosis regulator		TC396942		Gallus gallus finished cDNA, clone ChEST5g15. [CR353602]	chr13:2169627-2169686	NA
A_87_P012572	LOC770371	NM_001163003	nnDn	0	0	-3.0736339249	0	1	0	0	1	0	NM_001163003	NM_001163003	Gga.19769	770371	uncharacterized LOC770371	ENSGALT00000003817	TC410503		Gallus gallus uncharacterized LOC770371 (LOC770371), mRNA [NM_001163003]	chr18:4782811-4782752	NA
A_87_P013490	PTGFRN	ENSGALT00000024931	nnDn	0	0	-3.0716817865	0	1	0	0	1	0	XM_416660	CR391393	Gga.39434	418449	prostaglandin F2 receptor negative regulator	ENSGALT00000024931	TC394289		prostaglandin F2 receptor inhibitor [Source:HGNC Symbol;Acc:9601] [ENSGALT00000024931]	chr1:95402308-95402367	NA
A_87_P020829		CN219955	nnDn	0	0	-3.0713829736	0	1	0	0	1	0		CN219955	Gga.15397	NA					WLA011F03.ab1 WLbrain Gallus gallus cDNA 5', mRNA sequence [CN219955]	chr10:15032139-15032198	NA
A_87_P021702	GCHFR	NM_001199522	nnDn	0	0	-3.0695392141	0	1	0	0	1	0	NM_001199522	NM_001199522	Gga.11764	423003	GTP cyclohydrolase I feedback regulator	ENSGALT00000044250	TC383059		Gallus gallus GTP cyclohydrolase I feedback regulator (GCHFR), mRNA [NM_001199522]	chr5:1024281-1024340	NA
A_87_P012300	FMNL1	ENSGALT00000040749	nnDn	0	0	-3.0681047065	0	1	0	0	1	0	XM_001234504	CR407101	Gga.29828	419965	formin-like 1	ENSGALT00000040749	TC427625		formin-like 1 [Source:HGNC Symbol;Acc:1212] [ENSGALT00000040749]	chr27:1352506-1352565	NA
A_87_P021644	KCNIP1	ENSGALT00000003332	nnDn	0	0	-3.066937877	0	1	0	0	1	0	XM_003642076	BX950408	Gga.12870	416173	Kv channel interacting protein 1	ENSGALT00000003332	TC426196		Kv channel interacting protein 1 [Source:HGNC Symbol;Acc:15521] [ENSGALT00000003332]	chr13:3280997-3280938	NA
A_87_P024307		BX930422	nnDn	0	0	-3.0659955231	0	1	0	0	1	0	XM_004944881	BX930422	Gga.12324	NA		ENSGALT00000004953	TC386791		Gallus gallus finished cDNA, clone ChEST629g14. [BX930422]	chr13:10200763-10200704	NA
A_87_P011690	PMP2	NM_001199476	nnDn	0	0	-3.0578719675	0	1	0	0	1	0	NM_001199476	NM_001199476	Gga.11378	420198	peripheral myelin protein 2	ENSGALT00000025428	TC401752		Gallus gallus peripheral myelin protein 2 (PMP2), mRNA [NM_001199476]	chr2:126148296-126148237	NA
A_87_P006234		TC441430	nnDn	0	0	-3.0576315073	0	1	0	0	1	0				NA			TC441430			chr3:30343367-30343426	NA
A_87_P015807		CR387452	nnDn	0	0	-3.0563686579	0	1	0	0	1	0	XM_001234697	CR387452	Gga.14591	NA			TC415027		Gallus gallus finished cDNA, clone ChEST489h17. [CR387452]	chr5:27080640-27080699	NA
A_87_P007550		TC378949	nnDn	0	0	-3.0531743276	0	1	0	0	1	0	XM_003641907	XM_003641907		NA			TC378949	GO:0003700(sequence-specific DNA binding transcription factor activity)|GO:0005634(nucleus)|GO:0006355(regulation of transcription, DNA-dependent)	Rep: Galactosyltransferase. - Gallus gallus, complete [TC378949]	chr11:2414236-2414177	NA
A_87_P004437	LOC771888	ENSGALT00000043091	nnDn	0	0	-3.0496711697	0	1	0	0	1	0	XM_001235105	XM_001235105		771888	macrophage mannose receptor 1-like	ENSGALT00000043091	TC406644		PREDICTED: Gallus gallus macrophage mannose receptor 1-like (LOC771888), mRNA [XM_001235105]	chr2:19468111-19468086	NA
A_87_P037856	LOC395647	NM_204843	nnDn	0	0	-3.0487508448	0	1	0	0	1	0	NM_204843	NM_204843	Gga.2753	395647	RAP1 GTPase activating protein		TC374808		Gallus gallus RAP1 GTPase activating protein (RAP1GAP), mRNA [NM_204843]	chr1:80893827-80893887	NA
A_87_P006399		TC394197	nnDn	0	0	-3.046858003	0	1	0	0	1	0				NA			TC394197		Rep: Cochlin precursor - Gallus gallus (Chicken), partial (5%) [TC394197]	chr5:36621988-36622047	NA
A_87_P037909	PHEX	NM_001199277	nnDn	0	0	-3.0404644027	0	1	0	0	1	0	NM_001199277	NM_001199277	Gga.461	395777	phosphate regulating endopeptidase homolog, X-linked	ENSGALT00000026410	NP345341		Gallus gallus phosphate regulating endopeptidase homolog, X-linked (PHEX), mRNA [NM_001199277]	chr1:122409470-122407691	NA
A_87_P013923		CR390795	nnDn	0	0	-3.0397171815	0	1	0	0	1	0	XM_414097	CR390795	Gga.17586	NA			TC400375		Gallus gallus finished cDNA, clone ChEST458b16. [CR390795]	chr11:6868141-6868082	NA
A_87_P036647	HAVCR1	NM_001030617	nnDn	0	0	-3.0396446634	0	1	0	0	1	0	NM_001030617	NM_001030617	Gga.6031	416249	hepatitis A virus cellular receptor 1		TC374015		Gallus gallus hepatitis A virus cellular receptor 1 (HAVCR1), mRNA [NM_001030617]	chr13:11534973-11535032	NA
A_87_P022603	LOC420160	NM_001281488	nnDn	0	0	-3.03957027	0	1	0	0	1	0	NM_001281488	NM_001281488	Gga.11865	420160	cathepsin L1-like	ENSGALT00000006765	TC426205		Gallus gallus cathepsin L1-like (LOC420160), transcript variant 1, mRNA [NM_001281488]	chr28:4490424-4490483	NA
A_87_P000065		TC412158	nnDn	0	0	-3.0372474249	0	1	0	0	1	0				NA			TC412158			chr1:193321477-193321536	NA
A_87_P011764		CR523215	nnDn	0	0	-3.0358663797	0	1	0	0	1	0		CR523215	Gga.20663	NA					Gallus gallus finished cDNA, clone ChEST594b6. [CR523215]	chrUn_random:43490500-43490559	NA
A_87_P037390	IL2RG	NM_204527	nnDn	0	0	-3.025211137	0	1	0	0	1	0	NM_204527	NM_204527	Gga.21	395199	interleukin 2 receptor, gamma (severe combined immunodeficiency)	ENSGALT00000040195	TC376305		Gallus gallus interleukin 2 receptor, gamma (severe combined immunodeficiency) (IL2RG), mRNA [NM_204527]	chr4:2376767-2376826	NA
A_87_P036952	SAMSN1	NM_001006256	nnDn	0	0	-3.0224089531	0	1	0	0	1	0	NM_001006256	NM_001006256	Gga.22213	418470	SAM domain, SH3 domain and nuclear localization signals 1	ENSGALT00000025291	TC375380		Gallus gallus SAM domain, SH3 domain and nuclear localization signals 1 (SAMSN1), mRNA [NM_001006256]	chr1:101512924-101512865	NA
A_87_P013010		CR406089	nnDn	0	0	-3.0217465291	0	1	0	0	1	0		CR406089	Gga.22593	NA			TC426002		Gallus gallus finished cDNA, clone ChEST972m23. [CR406089]	chr2:41493362-41493421	NA
A_87_P014337	C8H1ORF168	ENSGALT00000017622	nnDn	0	0	-3.0204728123	0	1	0	0	1	0	XM_422501	CR390157	Gga.17291	424668	chromosome 8 open reading frame, human C1orf168	ENSGALT00000017622	TC390536		Uncharacterized protein [Source:UniProtKB/TrEMBL;Acc:E1C7R7] [ENSGALT00000017622]	chr8:26556469-26556410	NA
A_87_P012468		CR406875	nnDn	0	0	-3.0173660043	0	1	0	0	1	0		CR406875	Gga.19806	NA			TC416515		Gallus gallus finished cDNA, clone ChEST233a21. [CR406875]	chr1:68879311-68879370	NA
A_87_P025063		AB614396	nnDn	0	0	-3.0155277169	0	1	0	0	1	0	XM_003642785	AB614396	Gga.1091	NA			TC411037		Gallus gallus mRNA for hypothetical protein, partial cds. [AB614396]	chr27:1601607-1601666	NA
A_87_P018569	LOC422894	CR352470	nnDn	0	0	-3.0150590381	0	1	0	0	1	0	XM_420836	CR352470	Gga.38224	422894	Neuropeptide-like protein C4orf48 homolog		TC379887	GO:0005576(extracellular region)	Gallus gallus finished cDNA, clone ChEST322h21. [CR352470]	chr4:86129822-86129763	NA
A_87_P027984		BU404766	nnDn	0	0	-3.0017954173	0	1	0	0	1	0		BU404766	Gga.7059	NA			TC384222		603483842F1 CSEQCHN59 Gallus gallus cDNA clone ChEST375c12 5', mRNA sequence [BU404766]		NA
A_87_P037515	TWIST2	NM_204679	nnDn	0	0	-2.9995417203	0	1	0	0	1	0	NM_204679	NM_204679	Gga.218	395405	twist homolog 2 (Drosophila)	ENSGALT00000006798	TC377262		Gallus gallus twist homolog 2 (Drosophila) (TWIST2), mRNA [NM_204679]	chr7:6148905-6148962	NA
A_87_P037685	CRISPLD1	NM_204654	nnDn	0	0	-2.9991274306	0	1	0	0	1	0	NM_204654	NM_204654	Gga.1906	395369	cysteine-rich secretory protein LCCL domain containing 1		TC375174	GO:0005576(extracellular region)	Gallus gallus cysteine-rich secretory protein LCCL domain containing 1 (CRISPLD1), mRNA [NM_204654]	chr2:123312504-123312563	NA
A_87_P014574		CR389812	nnDn	0	0	-2.9974349222	0	1	0	0	1	0	XM_425076	CR389812	Gga.35499	NA			TC381983		Gallus gallus finished cDNA, clone ChEST711o7. [CR389812]	chr10:12987969-12987910	NA
A_87_P034767		BU104907	nnDn	0	0	-2.997218177	0	1	0	0	1	0		BU104907	Gga.23988	NA			TC410510		603005836F1 CSEQCHL01 Gallus gallus cDNA clone ChEST23g10 5', mRNA sequence [BU104907]	chr1:91952456-91952515	NA
A_87_P009818	BMPR1B	NM_205132	nnDn	0	0	-2.9970435329	0	1	0	0	1	0	NM_205132	NM_205132	Gga.607	396030	bone morphogenetic protein receptor, type IB	ENSGALT00000037656	TC393233	GO:0005024(transforming growth factor beta-activated receptor activity)|GO:0005524(ATP binding)|GO:0016021(integral to membrane)|GO:0046872(metal ion binding)|GO:0051216(cartilage development)	Gallus gallus bone morphogenetic protein receptor, type IB (BMPR1B), mRNA [NM_205132]	chr4:60161082-60161141	NA
A_87_P003129		BX273768	nnDn	0	0	-2.9968635132	0	1	0	0	1	0	XM_416862	BX273768	Gga.51894	NA			TC396703		BX273768 AGENAE Gallus gallus multi-tissues normalized and once-subtracted cDNA library (gcal) Gallus gallus cDNA clone gcal0005.j.10 3prim, mRNA sequence [BX273768]	chr1:133287515-133287456	NA
A_87_P033624		BU141729	nnDn	0	0	-2.9949385886	0	1	0	0	1	0		BU141729	Gga.29495	NA			TC413322		603136404F1 CSEQCHL25 Gallus gallus cDNA clone ChEST121g2 5', mRNA sequence [BU141729]		NA
A_87_P023997	CYP3A4	ENSGALT00000007060	nnDn	0	0	-2.9876190747	0	1	0	0	1	0	XM_414782	BX931257	Gga.9641	416477	cytochrome P450, family 3, subfamily A, polypeptide 4	ENSGALT00000007060	TC387590		Uncharacterized protein [Source:UniProtKB/TrEMBL;Acc:E1BVB6] [ENSGALT00000007060]	chr14:3909734-3910744	NA
A_87_P031750			nnDn	0	0	-2.9869642255	0	1	0	0	1	0				NA						chr1:138029479-138029532	NA
A_87_P028592	LOC100858751	ENSGALT00000044746	nnDU	0	0	-2.9863298155	2.3860398193	2	0	0	1	1	XM_004950156	BU377682	Gga.28419	100858751	low affinity immunoglobulin epsilon Fc receptor-like	ENSGALT00000044746	TC427211		603587861F1 CSEQCHN74 Gallus gallus cDNA clone ChEST546j15 5', mRNA sequence [BU377682]		NA
A_87_P003287			nnDn	0	0	-2.9830853837	0	1	0	0	1	0				NA						chr20:000025586-000025635	NA
A_87_P024647	PTS	ENSGALT00000012745	nnDn	0	0	-2.9824435609	0	1	0	0	1	0	XM_417928	BX929645	Gga.5120	374144	6-pyruvoyltetrahydropterin synthase	ENSGALT00000012745	TC396602		Uncharacterized protein [Source:UniProtKB/TrEMBL;Acc:F1NL99] [ENSGALT00000012745]	chr24:6257629-6257570	NA
A_87_P011473		CR523646	nnDn	0	0	-2.9753990028	0	1	0	0	1	0		CR523646	Gga.52391	NA			TC418292		Gallus gallus finished cDNA, clone ChEST322a24. [CR523646]	chr1:177183212-177183271	NA
A_87_P020847	GNG11	NM_001278047	nnDn	0	0	-2.9752516409	0	1	0	0	1	0	NM_001278047	NM_001278047	Gga.15320	771999	guanine nucleotide binding protein (G protein), gamma 11	ENSGALT00000015498	TC431956		Gallus gallus guanine nucleotide binding protein (G protein), gamma 11 (GNG11), mRNA [NM_001278047]	chr2:23267302-23267361	NA
A_87_P009233	FUT7	NM_001031476	nnDn	0	0	-2.9740895755	0	1	0	0	1	0	NM_001031476	NM_001031476	Gga.32099	427782	fucosyltransferase 7 (alpha (1,3) fucosyltransferase)	ENSGALT00000014725	TC377202		Gallus gallus fucosyltransferase 7 (alpha (1,3) fucosyltransferase) (FUT7), mRNA [NM_001031476]	chr17:839031-839090	NA
A_87_P027775		BU413522	nnDn	0	0	-2.9717827663	0	1	0	0	1	0		BU413522	Gga.23480	NA			TC425681		603154370F1 CSEQRBL05 Gallus gallus cDNA clone ChEST166k17 5', mRNA sequence [BU413522]	chr2:42697394-42697335	NA
A_87_P037870	GSTA3	NM_204818	nnDn	0	0	-2.9608279781	0	1	0	0	1	0	NM_204818	NM_204818	Gga.8359	395612	glutathione S-transferase alpha 3		TC379271		Gallus gallus glutathione S-transferase alpha 3 (GSTA3), mRNA [NM_204818]	chr3:91198722-91198781	NA
A_87_P008954	LPL	NM_205282	nnDn	0	0	-2.9594013086	0	1	0	0	1	0	NM_205282	NM_205282	Gga.1152	396219	lipoprotein lipase	ENSGALT00000037774	TC375232	GO:0004465(lipoprotein lipase activity)|GO:0005102(receptor binding)|GO:0005886(plasma membrane)|GO:0008201(heparin binding)|GO:0009986(cell surface)|GO:0010744(positive regulation of macrophage derived foam cell differentiation)|GO:0010886(positive regulation of cholesterol storage)|GO:0010890(positive regulation of sequestering of triglyceride)|GO:0019433(triglyceride catabolic process)|GO:0031…	Gallus gallus lipoprotein lipase (LPL), mRNA [NM_205282]	chrZ:53399804-53399745	NA
A_87_P015812		CR387444	nnDn	0	0	-2.9580149977	0	1	0	0	1	0		CR387444	Gga.16377	NA			TC419308		Gallus gallus finished cDNA, clone ChEST491b6. [CR387444]	chr1:177238859-177238918	NA
A_87_P009757	MYOG	NM_204184	nnDn	0	0	-2.956194303	0	1	0	0	1	0	NM_204184	NM_204184	Gga.8	374004	myogenin (myogenic factor 4)	ENSGALT00000040709	TC400156	GO:0000977(RNA polymerase II regulatory region sequence-specific DNA binding)|GO:0000987(core promoter proximal region sequence-specific DNA binding)|GO:0001047(core promoter binding)|GO:0001503(ossification)|GO:0003700(sequence-specific DNA binding transcription factor activity)|GO:0005634(nucleus)|GO:0005667(transcription factor complex)|GO:0006351(transcription, DNA-dependent)|GO:0008285(negat…	Gallus gallus myogenin (myogenic factor 4) (MYOG), mRNA [NM_204184]	chr26:961851-960683	NA
A_87_P028900	PKIB	ENSGALT00000045905	nnDn	0	0	-2.9554599981	0	1	0	0	1	0	XM_001232003	BU367801	Gga.21275	769402	protein kinase (cAMP-dependent, catalytic) inhibitor beta	ENSGALT00000045905	TC380521		protein kinase (cAMP-dependent, catalytic) inhibitor beta [Source:HGNC Symbol;Acc:9018] [ENSGALT00000045905]	chr3:63857347-63857315	NA
A_87_P005731		TC437733	nnDn	0	0	-2.9535823931	0	1	0	0	1	0				NA			TC437733		Rep: Os07g0255300 protein - Oryza sativa subsp. japonica (Rice), partial (5%) [TC437733]	chr21:002095225-002095280	NA
A_87_P009253	MAFB	NM_001030852	nnDn	0	0	-2.9516221867	0	1	0	0	1	0	NM_001030852	NM_001030852	Gga.46475	419173	v-maf musculoaponeurotic fibrosarcoma oncogene homolog B (avian)		TC377628	GO:0003700(sequence-specific DNA binding transcription factor activity)|GO:0005634(nucleus)|GO:0006351(transcription, DNA-dependent)|GO:0043565(sequence-specific DNA binding)	Gallus gallus v-maf musculoaponeurotic fibrosarcoma oncogene homolog B (avian) (MAFB), mRNA [NM_001030852]	chr20:4641511-4641452	NA
A_87_P023475	LY96	BX932484	nnDn	0	0	-2.9412425731	0	1	0	0	1	0	XM_418301	BX932484	Gga.5743	420189	lymphocyte antigen 96	ENSGALT00000044252	TC400258		Gallus gallus finished cDNA, clone ChEST633h13. [BX932484]	chr2:122838306-122838365	NA
A_87_P009292	F2	NM_204605	nnDn	0	0	-2.9411215579	0	1	0	0	1	0	NM_204605	NM_204605	Gga.4117	395306	coagulation factor II (thrombin)	ENSGALT00000013559	TC427985		Gallus gallus coagulation factor II (thrombin) (F2), mRNA [NM_204605]	chr5:25589149-25589090	NA
A_87_P012737	HSD11B1	CR406503	nnDn	0	0	-2.9370242166	0	1	0	0	1	0	XM_417988	CR406503	Gga.35210	419861	hydroxysteroid (11-beta) dehydrogenase 1		TC377312		Gallus gallus finished cDNA, clone ChEST735g15. [CR406503]	chr26:2976400-2976459	NA
A_87_P041350	FBLN2	XM_425156	nnDn	0	0	-2.9268300995	0	1	0	0	1	0	XM_425156	XM_425156		427583	fibulin 2				PREDICTED: Gallus gallus fibulin 2 (FBLN2), mRNA [XM_425156]	chr12:6090686-6090745	NA
A_87_P024851		BG711558	nnDn	0	0	-2.9253293566	0	1	0	0	1	0	XM_004948077	BG711558	Gga.21177	NA			TC428049		pgl1n.pk008.e13 Normalized Liver Library Gallus gallus cDNA clone pgl1n.pk008.e13 5' similar to no significant hits (pLog(P) 4)G, mRNA sequence [BG711558]	chr24:5236438-5236497	NA
A_87_P017208	HNMT	NM_001277873	nnDn	0	0	-2.9241490001	0	1	0	0	1	0	NM_001277873	NM_001277873	Gga.16692	424298	histamine N-methyltransferase				Gallus gallus histamine N-methyltransferase (HNMT), transcript variant 1, mRNA [NM_001277873]	chr7:32876685-32876744	NA
A_87_P034091	LOC426448	ENSGALT00000043490	nnDn	0	0	-2.9228341043	0	1	0	0	1	0	XM_424093	BU126934	Gga.31698	426448	alpha-1-syntrophin-like	ENSGALT00000043490	TC385079		syntrophin, alpha 1 [Source:HGNC Symbol;Acc:11167] [ENSGALT00000043490]	chr20:2269785-2269844	NA
A_87_P015484	CHADL	NM_001252276	nnDn	0	0	-2.9206878828	0	1	0	0	1	0	NM_001252276	NM_001252276	Gga.16033	417998	chondroadherin-like	ENSGALT00000019527	TC420882		Gallus gallus chondroadherin-like (CHADL), mRNA [NM_001252276]	chr1:51643962-51644021	NA
A_87_P035343	SIRPA	NM_001037831	nnDn	0	0	-2.9153596511	0	1	0	0	1	0	NM_001037831	NM_001037831	Gga.46087	419267	signal-regulatory protein alpha	ENSGALT00000039408	TC376866		Gallus gallus signal-regulatory protein alpha (SIRPA), mRNA [NM_001037831]	chr20:009776991-009777050	NA
A_87_P010699		XM_001235776	nnDn	0	0	-2.9108517486	0	1	0	0	1	0		XM_001235776	Gga.32440	NA			TC408342		PREDICTED: Gallus gallus zinc finger protein 385B-like (LOC776244), mRNA [XM_001235776]	chr2:36518665-36518606	NA
A_87_P038688			nnDn	0	0	-2.9082305002	0	1	0	0	1	0				NA						chr3:030344697-030344755	NA
A_87_P033982	SPP2	BU130383	nnDn	0	0	-2.9071484835	0	1	0	0	1	0		BU130383	Gga.1170	396080	secreted phosphoprotein 2, 24kDa		TC401038	GO:0005576(extracellular region)|GO:0046849(bone remodeling)	603003823F1 CSEQCHL21 Gallus gallus cDNA clone ChEST17m6 5', mRNA sequence [BU130383]		NA
A_87_P024752	LOC420553	ENSGALT00000015324	nnDn	0	0	-2.9071415278	0	1	0	0	1	0	XM_418654	BX929360	Gga.9519	420553	1-aminocyclopropane-1-carboxylate synthase homolog-like	ENSGALT00000015324	TC427023		Uncharacterized protein [Source:UniProtKB/TrEMBL;Acc:E1BY17] [ENSGALT00000015324]	chr2:22589726-22589234	NA
A_87_P024795			nnDn	0	0	-2.9066426742	0	1	0	0	1	0				NA							NA
A_87_P036597	SASH3	NM_001031110	nnDn	0	0	-2.9055188785	0	1	0	0	1	0	NM_001031110	NM_001031110	Gga.8994	422138	SAM and SH3 domain containing 3	ENSGALT00000040555	TC375437		Gallus gallus SAM and SH3 domain containing 3 (SASH3), mRNA [NM_001031110]	chr4:1622450-1622391	NA
A_87_P017565		CR354075	nnDn	0	0	-2.9044222656	0	1	0	0	1	0	XM_004945449	CR354075	Gga.31797	NA					Gallus gallus finished cDNA, clone ChEST376i2. [CR354075]	chr14:14612106-14612047	NA
A_87_P023666	PSPH	NM_001252272	nnDn	0	0	-2.9039503106	0	1	0	0	1	0	NM_001252272	NM_001252272	Gga.4663	417540	phosphoserine phosphatase	ENSGALT00000003775	TC386983		Gallus gallus phosphoserine phosphatase (PSPH), mRNA [NM_001252272]	chr19:4836391-4836332	NA
A_87_P025551		ENSGALT00000017438	nnDn	0	0	-2.9038174879	0	1	0	0	1	0	XM_004941867	XM_004941867		NA		ENSGALT00000017438	TC397668		coiled-coil domain containing 88C [Source:HGNC Symbol;Acc:19967] [ENSGALT00000017438]	chr5:46711331-46710737	NA
A_87_P032447		BU229072	nnDn	0	0	-2.9025339585	0	1	0	0	1	0		BU229072	Gga.27895	NA					603398764F1 CSEQCHN23 Gallus gallus cDNA clone ChEST290o15 5', mRNA sequence [BU229072]		NA
A_87_P009173	BMP5	NM_205148	nnDn	0	0	-2.9015543709	0	1	0	0	1	0	NM_205148	NM_205148	Gga.620	396053	bone morphogenetic protein 5	ENSGALT00000026276	TC375841		Gallus gallus bone morphogenetic protein 5 (BMP5), mRNA [NM_205148]	chr3:90213857-90213916	NA
A_87_P009489	CSF1R	ENSGALT00000009190	nnDn	0	0	-2.8989562595	0	1	0	0	1	0		L20625	Gga.19453	396406	colony stimulating factor 1 receptor	ENSGALT00000009190	TC378619		Protein-tyrosine kinase; Uncharacterized protein [Source:UniProtKB/TrEMBL;Acc:Q90959] [ENSGALT00000009190]	chr13:13371385-13371561	NA
A_87_P021390	LOC100857686	XM_004935844	nnDn	0	0	-2.8989466373	0	1	0	0	1	0	XM_004935844	XM_004935844		100857686	uncharacterized LOC100857686				PREDICTED: Gallus gallus uncharacterized LOC100857686 (LOC100857686), transcript variant X2, mRNA [XM_004935844]	chr3:107885826-107885767	NA
A_87_P003040			nnDn	0	0	-2.8988355348	0	1	0	0	1	0				NA						chr3:110383593-110383534	NA
A_87_P020905	FCER1G	NM_001098611	nnDn	0	0	-2.8964840399	0	1	0	0	1	0	NM_001098611	NM_001098611	Gga.6529	100049618	Fc fragment of IgE, high affinity I, receptor for; gamma polypeptide				Gallus gallus Fc fragment of IgE, high affinity I, receptor for; gamma polypeptide (FCER1G), mRNA [NM_001098611]		NA
A_87_P036207	C3AR1	NM_001030769	nnDn	0	0	-2.8949641066	0	1	0	0	1	0	NM_001030769	NM_001030769	Gga.22164	418198	complement component 3a receptor 1	ENSGALT00000021594	TC375854		Gallus gallus complement component 3a receptor 1 (C3AR1), mRNA [NM_001030769]	chr1:68967186-68967245	NA
A_87_P030102	MYCT1	BU309630	nnDn	0	0	-2.8892852484	0	1	0	0	1	0	XM_419680	BU309630	Gga.20551	421641	myc target 1		TC404769		603539502F1 CSEQCHN60 Gallus gallus cDNA clone ChEST506d2 5', mRNA sequence [BU309630]	chr3:51371367-51371426	NA
A_87_P009074	AANAT	NM_205158	nnDn	0	0	-2.8823818028	0	1	0	0	1	0	NM_205158	NM_205158	Gga.634	396066	aralkylamine N-acetyltransferase	ENSGALT00000003024	TC376414	GO:0004059(aralkylamine N-acetyltransferase activity)|GO:0004060(arylamine N-acetyltransferase activity)|GO:0006474(N-terminal protein amino acid acetylation)|GO:0030187(melatonin biosynthetic process)|GO:0048471(perinuclear region of cytoplasm)|GO:0048511(rhythmic process)|GO:0071320(cellular response to cAMP)	Gallus gallus aralkylamine N-acetyltransferase (AANAT), mRNA [NM_205158]	chr18:4365387-4365328	NA
A_87_P018374	ALDOB	NM_001007977	nnDn	0	0	-2.8772703573	0	1	0	0	1	0	NM_001007977	NM_001007977	Gga.4760	427308	aldolase B, fructose-bisphosphate	ENSGALT00000025056	TC377020	GO:0001889(liver development)|GO:0004332(fructose-bisphosphate aldolase activity)|GO:0005815(microtubule organizing center)|GO:0005829(cytosol)|GO:0005975(carbohydrate metabolic process)|GO:0006094(gluconeogenesis)|GO:0006096(glycolysis)|GO:0044281(small molecule metabolic process)	Gallus gallus aldolase B, fructose-bisphosphate (ALDOB), mRNA [NM_001007977]	chrZ:063708554-063708616	NA
A_87_P038145	PIT54	NM_207180	nnDn	0	0	-2.8746754913	0	1	0	0	1	0	NM_207180	NM_207180	Gga.1164	395364	PIT54 protein		TC376091		Gallus gallus PIT54 protein (PIT54), mRNA [NM_207180]	chrE64_random:113705-113646	NA
A_87_P011679		CR523347	nnDn	0	0	-2.8745525244	0	1	0	0	1	0		CR523347	Gga.37106	NA			TC388567		Gallus gallus finished cDNA, clone ChEST580c11. [CR523347]	chr28:1563427-1563486	NA
A_87_P026695		BU446941	nnDn	0	0	-2.872975848	0	1	0	0	1	0		BU446941	Gga.24938	NA			TC418805		603212835F1 CSEQRBN13 Gallus gallus cDNA clone ChEST194f9 5', mRNA sequence [BU446941]	chr4:86127247-86127188	NA
A_87_P030657	LOC770392	ENSGALT00000010667	nnDn	0	0	-2.8715579723	0	1	0	0	1	0	XM_004941444	BU285976	Gga.30024	770392	cytosolic 5'-nucleotidase 1A-like	ENSGALT00000010667	TC379885		Uncharacterized protein [Source:UniProtKB/TrEMBL;Acc:E1BUB4] [ENSGALT00000010667]	chr5:15220278-15220338	NA
A_87_P019493			nnDn	0	0	-2.8669941754	0	1	0	0	1	0				NA							NA
A_87_P009392	APOB	NM_001044633	nnDn	0	0	-2.865256971	0	1	0	0	1	0	NM_001044633	NM_001044633	Gga.4112	396535	apolipoprotein B (including Ag(x) antigen)	ENSGALT00000026601	TC421389	GO:0006869(lipid transport)|GO:0008201(heparin binding)|GO:0008203(cholesterol metabolic process)|GO:0034361(very-low-density lipoprotein particle)|GO:0034362(low-density lipoprotein particle)|GO:0042627(chylomicron)	Gallus gallus apolipoprotein B (including Ag(x) antigen) (APOB), mRNA [NM_001044633]	chr3:105109306-105109247	NA
A_87_P003404		ENSGALT00000007266	nnDn	0	0	-2.8618613886	0	1	0	0	1	0	XM_004945847	XM_004945847		NA		ENSGALT00000007266	TC389805		Uncharacterized protein [Source:UniProtKB/TrEMBL;Acc:E1BQL8] [ENSGALT00000007266]	chr17:5954547-5954606	NA
A_87_P029124		BU357331	nnDn	0	0	-2.8604769927	0	1	0	0	1	0	XM_418187	BU357331	Gga.11631	NA			TC406244		603407431F1 CSEQCHN70 Gallus gallus cDNA clone ChEST318m8 5', mRNA sequence [BU357331]	chr28:890316-890373	NA
A_87_P037739	CHRDL1	NM_204171	nnDD	0	0	-2.8579141322	-2.3057946381	2	0	0	1	1	NM_204171	NM_204171	Gga.3037	373985	chordin-like 1	ENSGALT00000013105	TC376527	GO:0005576(extracellular region)|GO:0007275(multicellular organismal development)	Gallus gallus chordin-like 1 (CHRDL1), mRNA [NM_204171]	chr4:13654059-13654118	NA
A_87_P022551		BX934540	nnDn	0	0	-2.8563027342	0	1	0	0	1	0		BX934540	Gga.5954	NA			TC410311		Gallus gallus finished cDNA, clone ChEST611o4. [BX934540]	chr6:18907815-18907874	NA
A_87_P003376		AJ443963	nnDn	0	0	-2.8551916779	0	1	0	0	1	0		AJ443963	Gga.28555	NA			TC393151		AJ443963 dkfz426 Gallus gallus cDNA clone 39b23r1, mRNA sequence [AJ443963]	chr1:116719486-116719427	NA
A_87_P017972		CR353391	nnDn	0	0	-2.851720072	0	1	0	0	1	0		CR353391	Gga.14051	NA			TC421040		Gallus gallus finished cDNA, clone ChEST489n5. [CR353391]	chr18:9003005-9003064	NA
A_87_P027605		BU419449	nnDn	0	0	-2.8467301965	0	1	0	0	1	0	XM_422458	BU419449	Gga.25531	NA			TC411355		603231547F1 CSEQRBN09 Gallus gallus cDNA clone ChEST227n11 5', mRNA sequence [BU419449]	chr8:22925234-22925174	NA
A_87_P008816	ST3GAL1	NM_205217	nnDn	0	0	-2.8457226704	0	1	0	0	1	0	NM_205217	NM_205217	Gga.3672	396140	ST3 beta-galactoside alpha-2,3-sialyltransferase 1			GO:0003836(beta-galactoside (CMP) alpha-2,3-sialyltransferase activity)|GO:0005576(extracellular region)|GO:0006468(protein phosphorylation)|GO:0006486(protein glycosylation)|GO:0030173(integral to Golgi membrane)|GO:0032580(Golgi cisterna membrane)	Gallus gallus ST3 beta-galactoside alpha-2,3-sialyltransferase 1 (ST3GAL1), mRNA [NM_205217]	chr2:147767635-147767575	NA
A_87_P016913	RADIL	CR385802	nnDn	0	0	-2.8449722498	0	1	0	0	1	0	XM_004945146	CR385802	Gga.15116	416479	Ras association and DIL domains		TC425147		Gallus gallus finished cDNA, clone ChEST64m19. [CR385802]	chr14:4030449-4030390	NA
A_87_P018336		CR352831	nnDn	0	0	-2.8434320476	0	1	0	0	1	0		CR352831	Gga.37274	NA					Gallus gallus finished cDNA, clone ChEST123g6. [CR352831]	chr3:51048990-51048931	NA
A_87_P023505		ENSGALT00000031932	nUDU	0	3.1031133964	-2.8429366829	4.0693907905	3	0	1	1	1		BX932427	Gga.10787	NA		ENSGALT00000031932	TC381687		Uncharacterized protein [Source:UniProtKB/TrEMBL;Acc:E1C2K1] [ENSGALT00000031932]	chr3:22967968-22968027	NA
A_87_P032821		TC421041	nnDn	0	0	-2.8398630142	0	1	0	0	1	0				NA			TC421041	GO:0007626(locomotory behavior)|GO:0015187(glycine transmembrane transporter activity)|GO:0015816(glycine transport)	Rep: Parathyroid hormone/parathyroid hormone-related peptide receptor precursor (PTH/PTHr receptor) (PTH/PTHrP type I receptor). - Xenopus tropicalis, partial (60%) [TC421041]	chr2:3596497-3596554	NA
A_87_P008789	GBP	NM_204652	nnDn	0	0	-2.8375043171	0	1	0	0	1	0	NM_204652	NM_204652	Gga.50868	395366	guanylate binding protein	ENSGALT00000045095	TC375796		Gallus gallus guanylate binding protein (GBP), mRNA [NM_204652]	chr12:002151004-002150945	NA
A_87_P021104	IL4I1	NM_001099351	nnDn	0	0	-2.8374619767	0	1	0	0	1	0	NM_001099351	NM_001099351	Gga.30193	417039	interleukin 4 induced 1	ENSGALT00000000109	TC375948		Gallus gallus interleukin 4 induced 1 (IL4I1), mRNA [NM_001099351]	chr16:164486-164427	NA
A_87_P038966		TC410529	nnDn	0	0	-2.8370562486	0	1	0	0	1	0	XM_004939083	XM_004939083		NA			TC410529		Rep: Chemokine-binding protein 2 (Chemokine-binding protein D6) (C-C chemokine receptor D6) (Chemokine receptor CCR-9) (Chemokine receptor CCR-10). - Gallus gallus, partial (95%) [TC410529]	chr2:1982565-1982624	NA
A_87_P023880	AP1S3	NM_001030008	nnDn	0	0	-2.8344702536	0	1	0	0	1	0	NM_001030008	NM_001030008	Gga.10956	424807	adaptor-related protein complex 1, sigma 3 subunit	ENSGALT00000008302	TC377726		Gallus gallus adaptor-related protein complex 1, sigma 3 subunit (AP1S3), mRNA [NM_001030008]	chr9:9332715-9332656	NA
A_87_P008771	P2RY6	NM_205195	nnDn	0	0	-2.8305499241	0	1	0	0	1	0	NM_205195	NM_205195	Gga.660	396114	pyrimidinergic receptor P2Y, G-protein coupled, 6	ENSGALT00000028001	TC376829	GO:0005886(plasma membrane)|GO:0007200(phospholipase C-activating G-protein coupled receptor signaling pathway)|GO:0016021(integral to membrane)|GO:0030321(transepithelial chloride transport)|GO:0045028(G-protein coupled purinergic nucleotide receptor activity)|GO:0045029(UDP-activated nucleotide receptor activity)	Gallus gallus pyrimidinergic receptor P2Y, G-protein coupled, 6 (P2RY6), mRNA [NM_205195]	chr1:200243898-200243957	NA
A_87_P004861		TC418737	nnDn	0	0	-2.8288384479	0	1	0	0	1	0				NA			TC418737		Rep: Zinc finger/thioredoxin domain protein - Burkholderia mallei (strain SAVP1), partial (5%) [TC418737]	chr4:64869962-64869904	NA
A_87_P009212	CKMT1A	NM_204182	nnDn	0	0	-2.8236385094	0	1	0	0	1	0	NM_204182	NM_204182	Gga.13490	374002	creatine kinase, mitochondrial 1A	ENSGALT00000013600	TC376695	GO:0004111(creatine kinase activity)|GO:0005524(ATP binding)|GO:0005743(mitochondrial inner membrane)	Gallus gallus creatine kinase, mitochondrial 1A (CKMT1A), mRNA [NM_204182]	chr10:22299178-22299119	NA
A_87_P012046	AGT	ENSGALT00000018111	nnDn	0	0	-2.8225533839	0	1	0	0	1	0	XM_419584	CR407474	Gga.2555	421543	angiotensinogen (serpin peptidase inhibitor, clade A, member 8)	ENSGALT00000018111	TC377696		Angiotensin-3 [Source:UniProtKB/TrEMBL;Acc:F1NDH2] [ENSGALT00000018111]	chr3:42343456-42343397	NA
A_87_P009107	ADORA1	NM_204316	nnDn	0	0	-2.8198153494	0	1	0	0	1	0	NM_204316	NM_204316	Gga.4980	374212	adenosine A1 receptor	ENSGALT00000000224	TC425872	GO:0001609(G-protein coupled adenosine receptor activity)|GO:0002686(negative regulation of leukocyte migration)|GO:0003093(regulation of glomerular filtration)|GO:0005886(plasma membrane)|GO:0016021(integral to membrane)|GO:0050728(negative regulation of inflammatory response)|GO:0060079(regulation of excitatory postsynaptic membrane potential)|GO:0070256(negative regulation of mucus secretion)	Gallus gallus adenosine A1 receptor (ADORA1), mRNA [NM_204316]	chr26:990865-990924	NA
A_87_P019332		CO770044	nnDn	0	0	-2.8171702751	0	1	0	0	1	0		CO770044	Gga.21534	NA					testis_EST01141 Testis cDNA Library Gallus gallus cDNA 3', mRNA sequence [CO770044]		NA
A_87_P031669		BU249746	nnDn	0	0	-2.8167258725	0	1	0	0	1	0		BU249746	Gga.27677	NA					603402104F1 CSEQCHN35 Gallus gallus cDNA clone ChEST298h2 5', mRNA sequence [BU249746]	chr1:79275930-79275990	NA
A_87_P024558	CCL19	ENSGALT00000045089	nnDU	0	0	-2.8164382953	2.2822350279	2	0	0	1	1	XM_424980	BX929857	Gga.11252	427406	chemokine (C-C motif) ligand 19	ENSGALT00000045089	TC413924		Uncharacterized protein [Source:UniProtKB/TrEMBL;Acc:H9KZC4] [ENSGALT00000045089]	chrUn_random:17080826-17080767	NA
A_87_P009782	CAPN3	NM_001004405	nnDn	0	0	-2.8110510031	0	1	0	0	1	0	NM_001004405	NM_001004405	Gga.72	423233	calpain 3, (p94)		TC374137	GO:0003824(catalytic activity)|GO:0004198(calcium-dependent cysteine-type endopeptidase activity)|GO:0005509(calcium ion binding)|GO:0005634(nucleus)|GO:0005737(cytoplasm)|GO:0005829(cytosol)|GO:0005886(plasma membrane)|GO:0006461(protein complex assembly)|GO:0006508(proteolysis)|GO:0008233(peptidase activity)|GO:0008307(structural constituent of muscle)|GO:0014718(positive regulation of satellit…	Gallus gallus calpain 3, (p94) (CAPN3), mRNA [NM_001004405]	chr5:27842799-27842858	NA
A_87_P003003	SLC10A4	ENSGALT00000022839	nnDn	0	0	-2.8099591802	0	1	0	0	1	0	XM_001233593	XM_001233593		770263	solute carrier family 10 (sodium/bile acid cotransporter family), member 4	ENSGALT00000022839	TC399478		solute carrier family 10 (sodium/bile acid cotransporter family), member 4 [Source:HGNC Symbol;Acc:22980] [ENSGALT00000022839]	chr4:68331845-68331786	NA
A_87_P033753	IFIT5	ENSGALT00000010311	nnDU	0	0	-2.8075784244	6.5823658011	2	0	0	1	1	XM_421662	BU138064	Gga.30143	423790	interferon-induced protein with tetratricopeptide repeats 5	ENSGALT00000010311	TC381686		603134626F1 CSEQCHL24 Gallus gallus cDNA clone ChEST116d7 5', mRNA sequence [BU138064]	chr6:20445733-20445792	NA
A_87_P024790	FGF7	NM_001012525	nnDD	0	0	-2.8061382255	-2.137144386	2	0	0	1	1	NM_001012525	NM_001012525	Gga.11317	415439	fibroblast growth factor 7	ENSGALT00000044783	TC398058		Gallus gallus fibroblast growth factor 7 (FGF7), mRNA [NM_001012525]	chr10:12192192-12192251	NA
A_87_P011051		CR524214	nnDU	0	0	-2.8059817136	2.5214667754	2	0	0	1	1	XM_004943331	CR524214	Gga.50241	NA			TC393173		Gallus gallus finished cDNA, clone ChEST908o8. [CR524214]	chr9:14015753-14015812	NA
A_87_P037743	SNCG	NM_204672	nnDn	0	0	-2.8035077468	0	1	0	0	1	0	NM_204672	NM_204672	Gga.3351	395392	synuclein, gamma (breast cancer-specific protein 1)	ENSGALT00000003136	TC378591		Gallus gallus synuclein, gamma (breast cancer-specific protein 1) (SNCG), mRNA [NM_204672]	chr6:3629470-3629529	NA
A_87_P009434	CNR1	NM_001038652	nnDn	0	0	-2.8015972711	0	1	0	0	1	0	NM_001038652	NM_001038652	Gga.2733	428633	cannabinoid receptor 1 (brain)		TC374614		Gallus gallus cannabinoid receptor 1 (brain) (CNR1), mRNA [NM_001038652]	chr3:78903632-78903691	NA
A_87_P023955	CHODL	BX931378	nnDn	0	0	-2.7997187148	0	1	0	0	1	0		BX931378	Gga.9667	418474	chondrolectin		TC379217		Gallus gallus finished cDNA, clone ChEST656f4. [BX931378]	chr1:102974055-102974114	NA
A_87_P009128	IRF7	NM_205372	nnDU	0	0	-2.7963556514	2.6388623106	2	0	0	1	1	NM_205372	NM_205372	Gga.1087	396330	interferon regulatory factor 7	ENSGALT00000039023	TC375642	GO:0000975(regulatory region DNA binding)|GO:0002218(activation of innate immune response)|GO:0002224(toll-like receptor signaling pathway)|GO:0003700(sequence-specific DNA binding transcription factor activity)|GO:0005634(nucleus)|GO:0006351(transcription, DNA-dependent)|GO:0034138(toll-like receptor 3 signaling pathway)|GO:0045087(innate immune response)	Gallus gallus interferon regulatory factor 7 (IRF7), mRNA [NM_205372]	chr5:16954521-16954582	NA
A_87_P032582		ENSGALT00000045338	nnDn	0	0	-2.794528284	0	1	0	0	1	0	XM_418383	BU225508	Gga.29619	NA		ENSGALT00000045338	TC406366		R-spondin 2 [Source:HGNC Symbol;Acc:28583] [ENSGALT00000045338]	chr2:137302576-137302517	NA
A_87_P026412	LGR5	ENSGALT00000016526	nnDn	0	0	-2.7890745905	0	1	0	0	1	0	XM_425441	BU236694	Gga.26941	427867	leucine-rich repeat containing G protein-coupled receptor 5	ENSGALT00000016526	TC392929		Uncharacterized protein [Source:UniProtKB/TrEMBL;Acc:E1C2F8] [ENSGALT00000016526]	chr1:38203942-38204001	NA
A_87_P037762	LCP2	NM_204701	nnDn	0	0	-2.7863508271	0	1	0	0	1	0	NM_204701	NM_204701	Gga.236	395438	lymphocyte cytosolic protein 2 (SH2 domain containing leukocyte protein of 76kDa)	ENSGALT00000003301	TC375776		Gallus gallus lymphocyte cytosolic protein 2 (SH2 domain containing leukocyte protein of 76kDa) (LCP2), mRNA [NM_204701]	chr13:3640561-3640620	NA
A_87_P032738		BU221168	nnDn	0	0	-2.7819380513	0	1	0	0	1	0		BU221168	Gga.33984	NA					603749827F1 CSEQCHN04 Gallus gallus cDNA clone ChEST660f8 5', mRNA sequence [BU221168]	chrUn_random:1508057-1507914	NA
A_87_P037599		ENSGALT00000024538	nnDn	0	0	-2.7792896836	0	1	0	0	1	0	XM_001231900	AF465271	Gga.5162	NA		ENSGALT00000024538	TC375269		coagulation factor V (proaccelerin, labile factor) [Source:HGNC Symbol;Acc:3542] [ENSGALT00000024538]	chr1:86972121-86972180	NA
A_87_P035099	TLR7	NM_001011688	nnDn	0	0	-2.776959219	0	1	0	0	1	0	NM_001011688	NM_001011688	Gga.22176	418638	toll-like receptor 7	ENSGALT00000026777	TC374139		Gallus gallus toll-like receptor 7 (TLR7), mRNA [NM_001011688]	chr1:126824091-126824032	NA
A_87_P019945		CV855680	nnDn	0	0	-2.7705640533	0	1	0	0	1	0		CV855680	Gga.52995	NA			TC420782		gonad_EST03156 Embryonic gonad cDNA Library Gallus gallus cDNA 5', mRNA sequence [CV855680]	chr5:31721381-31721440	NA
A_87_P013425		CR391484	nnDn	0	0	-2.7655651255	0	1	0	0	1	0	XM_004944236	CR391484	Gga.18796	NA			TC396847		Gallus gallus finished cDNA, clone ChEST760f7. [CR391484]	chr11:11507869-11507928	NA
A_87_P021515		BX950682	nnDn	0	0	-2.7652474157	0	1	0	0	1	0		BX950682	Gga.12736	NA					Gallus gallus finished cDNA, clone ChEST527g3. [BX950682]		NA
A_87_P014800		CR389467	nnDn	0	0	-2.7647180177	0	1	0	0	1	0	XM_003643743	CR389467	Gga.18046	NA					Gallus gallus finished cDNA, clone ChEST986e22. [CR389467]	chr23:2397139-2397198	NA
A_87_P021529	REEP1	BX950656	nnDn	0	0	-2.7612948191	0	1	0	0	1	0	XM_001235010	BX950656	Gga.42098	771776	receptor accessory protein 1		TC407786		Gallus gallus finished cDNA, clone ChEST609d23. [BX950656]	chr4:88733328-88733269	NA
A_87_P038219	DDX4	NM_204708	nnDn	0	0	-2.7591788775	0	1	0	0	1	0	NM_204708	NM_204708	Gga.241	395447	DEAD (Asp-Glu-Ala-Asp) box polypeptide 4				Gallus gallus DEAD (Asp-Glu-Ala-Asp) box polypeptide 4 (DDX4), mRNA [NM_204708]	chrZ:16296073-16296132	NA
A_87_P011202	GALNT5	CR524023	nnDn	0	0	-2.7571105693	0	1	0	0	1	0	XM_422169	CR524023	Gga.20910	424324	UDP-N-acetyl-alpha-D-galactosamine:polypeptide N-acetylgalactosaminyltransferase 5 (GalNAc-T5)	ENSGALT00000020488	TC390045		Gallus gallus finished cDNA, clone ChEST702a17. [CR524023]	chr7:37842288-37842347	NA
A_87_P016286	LRIG3	NM_001199555	nnDn	0	0	-2.7568525478	0	1	0	0	1	0	NM_001199555	NM_001199555	Gga.15876	417813	leucine-rich repeats and immunoglobulin-like domains 3	ENSGALT00000015872	TC393507		Gallus gallus leucine-rich repeats and immunoglobulin-like domains 3 (LRIG3), mRNA [NM_001199555]	chr1:33519778-33519719	NA
A_87_P002676			nnDU	0	0	-2.7557240536	2.4714751835	2	0	0	1	1				NA						chr14:000930730-000930789	NA
A_87_P006971		TC407063	nnDn	0	0	-2.7514191865	0	1	0	0	1	0				NA			TC407063		Rep: Chromosome undetermined scaffold_48, whole genome shotgun sequence - Paramecium tetraurelia, partial (12%) [TC407063]	chr9:25137606-25137665	NA
A_87_P012272	COL27A1	CR407142	nnDn	0	0	-2.7509122439	0	1	0	0	1	0	XM_415514	CR407142	Gga.19330	417231	collagen, type XXVII, alpha 1	ENSGALT00000011272	TC382739		Gallus gallus finished cDNA, clone ChEST745j24. [CR407142]	chr17:5423922-5423981	NA
A_87_P035145	LEAP2	NM_001001606	nnDn	0	0	-2.7504054016	0	1	0	0	1	0	NM_001001606	NM_001001606	Gga.8324	414338	liver expressed antimicrobial peptide 2	ENSGALT00000011499	TC437390		Gallus gallus liver expressed antimicrobial peptide 2 (LEAP2), mRNA [NM_001001606]	chr13:17659553-17660557	NA
A_87_P026615		BU449239	nnDn	0	0	-2.7475432353	0	1	0	0	1	0		BU449239	Gga.49429	NA			TC439024		603211373F1 CSEQRBN13 Gallus gallus cDNA clone ChEST191a19 5', mRNA sequence [BU449239]	chr13:014089023-014089081	NA
A_87_P013218	BMA2	ENSGALT00000041214	nnDn	0	0	-2.7445569883	0	1	0	0	1	0		CR405752	Gga.11537	417051	Major histocompatibility complex class II beta chain BMA2, (similar to HLA class II, D beta chain)	ENSGALT00000041214			B locus M beta chain 2 precursor [Source:RefSeq peptide;Acc:NP_001128638] [ENSGALT00000041214]	chr16:53574-53431	NA
A_87_P039024			nnDn	0	0	-2.7440516457	0	1	0	0	1	0				NA						chr1:072674276-072674330	NA
A_87_P021254		CD734450	nnDD	0	0	-2.7422150288	-2.1374207158	2	0	0	1	1		CD734450	Gga.8615	NA					4048376 1GAL - Chicken Intestinal Lymphocyte Gallus gallus cDNA clone 1GAL_51L19 5', mRNA sequence [CD734450]	chr2:81124544-81124603	NA
A_87_P011516	EHHADH	ENSGALT00000010800	nnDn	0	0	-2.7411751751	0	1	0	0	1	0	XM_004936984	CR523580	Gga.49186	424877	enoyl-CoA, hydratase/3-hydroxyacyl CoA dehydrogenase	ENSGALT00000010800			Uncharacterized protein [Source:UniProtKB/TrEMBL;Acc:E1C1T9] [ENSGALT00000010800]	chr9:4571523-4571469	NA
A_87_P002982		DR418318	nnDn	0	0	-2.7402711658	0	1	0	0	1	0	XR_210810	DR418318	Gga.31335	NA			TC406004		gPGC_EST08160 Embryonic gonadal PGC cDNA Library Gallus gallus cDNA 5', mRNA sequence [DR418318]	chr8:26021123-26021182	NA
A_87_P007185		TC422437	nnDn	0	0	-2.740094427	0	1	0	0	1	0	XM_004946652	XM_004946652		NA			TC422437		PREDICTED: Gallus gallus sperm antigen with calponin homology and coiled-coil domains 1 (SPECC1), transcript variant X7, mRNA [XM_004946652]	chr19:6342520-6342579	NA
A_87_P017311		CR385162	nnDn	0	0	-2.7349372397	0	1	0	0	1	0		CR385162	Gga.15289	NA					Gallus gallus finished cDNA, clone ChEST738d3. [CR385162]	chr11:20659732-20659673	NA
A_87_P010055		CV861566	nnDn	0	0	-2.7344803198	0	1	0	0	1	0		CV861566	Gga.25212	NA			TC410869		gonad_EST09042 Embryonic gonad cDNA Library Gallus gallus cDNA 5', mRNA sequence [CV861566]	chr4:32333073-32333014	NA
A_87_P025037			nnDn	0	0	-2.7312410419	0	1	0	0	1	0				NA						chr4:000236841-000236900	NA
A_87_P029376		BU342635	nnDU	0	0	-2.7309983574	2.0764130855	2	0	0	1	1		BU342635	Gga.7207	NA			TC422779		603520796F1 CSEQCHN67 Gallus gallus cDNA clone ChEST463p24 5', mRNA sequence [BU342635]	chr7:29998269-29998210	NA
A_87_P001736			nnDn	0	0	-2.7290629813	0	1	0	0	1	0				NA						chr1:177182209-177182268	NA
A_87_P023725	GRAP	NM_001277553	nnDn	0	0	-2.7252254041	0	1	0	0	1	0	NM_001277553	NM_001277553	Gga.10880	416523	GRB2-related adaptor protein		TC424365		Gallus gallus GRB2-related adaptor protein (GRAP), mRNA [NM_001277553]	chr14:5184401-5184342	NA
A_87_P018471	EPSTI1	ENSGALT00000027416	nnDU	0	0	-2.7247995923	4.8553100358	2	0	0	1	1	XM_417033	CR352623	Gga.36995	418837	epithelial stromal interaction 1 (breast)	ENSGALT00000027416			epithelial stromal interaction 1 (breast) [Source:HGNC Symbol;Acc:16465] [ENSGALT00000027416]	chr1:170936316-170936257	NA
A_87_P030499	KIF9	ENSGALT00000008851	nnDn	0	0	-2.7225906022	0	1	0	0	1	0	XM_418511	XM_418511		420405	kinesin family member 9	ENSGALT00000008851	TC418308		kinesin family member 9 [Source:HGNC Symbol;Acc:16666] [ENSGALT00000008851]	chr2:3850468-3849792	NA
A_87_P005268		TC405769	nnDn	0	0	-2.717517828	0	1	0	0	1	0				NA			TC405769		Rep: Similarity - Yarrowia lipolytica (Candida lipolytica), partial (7%) [TC405769]	chr2:16068186-16068131	NA
A_87_P024333	BPI	ENSGALT00000010917	nnDn	0	0	-2.7153278692	0	1	0	0	1	0	XM_417465	BX930367	Gga.11658	419293	bactericidal/permeability-increasing protein	ENSGALT00000010917	TC394906		Uncharacterized protein [Source:UniProtKB/TrEMBL;Acc:F1NXX9] [ENSGALT00000010917]	chr20:10294788-10294459	NA
A_87_P021507	ARMC7	NM_001278001	nnDn	0	0	-2.7135370262	0	1	0	0	1	0	NM_001278001	NM_001278001	Gga.34657	422118	armadillo repeat containing 7		TC380215		Gallus gallus armadillo repeat containing 7 (ARMC7), mRNA [NM_001278001]	chr18:10620243-10620302	NA
A_87_P017705	CYP4V2	NM_001001879	nnDn	0	0	-2.7114072296	0	1	0	0	1	0	NM_001001879	NM_001001879	Gga.10745	415121	cytochrome P450, family 4, subfamily V, polypeptide 2		TC377301		Gallus gallus cytochrome P450, family 4, subfamily V, polypeptide 2 (CYP4V2), mRNA [NM_001001879]	chr4:63208299-63208358	NA
A_87_P017676		CR353872	nnDn	0	0	-2.7103058432	0	1	0	0	1	0		CR353872	Gga.13329	NA			TC437647		Gallus gallus finished cDNA, clone ChEST212l1. [CR353872]	chr5:1635770-1635829	NA
A_87_P035504		TC431862	nnDn	0	0	-2.7090729239	0	1	0	0	1	0				NA			TC431862		Rep: Forkhead box protein L2 - Ellobius lutescens (Transcaucasian mole vole), partial (6%) [TC431862]	chrUn_random:55986680-55986621	NA
A_87_P002591		TC397240	nnDn	0	0	-2.7039766593	0	1	0	0	1	0	XM_416421	XM_416421		NA			TC397240	GO:0005624(membrane fraction)|GO:0005887(integral to plasma membrane)|GO:0006820(anion transport)|GO:0008514(organic anion transmembrane transporter activity)|GO:0015711(organic anion transport)|GO:0016323(basolateral plasma membrane)	Rep: PREDICTED: organic anion transporting polypeptide A isoform 8 - Pan troglodytes, partial (83%) [TC397240]	chr1:67387625-67387566	NA
A_87_P003166			nnDn	0	0	-2.703075794	0	1	0	0	1	0				NA						chr7:018752622-018752565	NA
A_87_P035958	MTAP	NM_001031604	nnDn	0	0	-2.7003262577	0	1	0	0	1	0	NM_001031604	NM_001031604	Gga.6975	431261	methylthioadenosine phosphorylase	ENSGALT00000013288	TC376142		Gallus gallus methylthioadenosine phosphorylase (MTAP), mRNA [NM_001031604]	chrZ:71995900-71995959	NA
A_87_P036964	LCP1	NM_001008440	nnDn	0	0	-2.6991553776	0	1	0	0	1	0	NM_001008440	NM_001008440	Gga.22088	418852	lymphocyte cytosolic protein 1 (L-plastin)	ENSGALT00000027443	TC374243		Gallus gallus lymphocyte cytosolic protein 1 (L-plastin) (LCP1), mRNA [NM_001008440]	chr1:172312525-172312466	NA
A_87_P003333	NRXN1	NM_001198975	nnDn	0	0	-2.694524882	0	1	0	0	1	0	NM_001198975	NM_001198975	Gga.212	395398	neurexin 1		TC388117	GO:0001525(angiogenesis)|GO:0007155(cell adhesion)|GO:0007269(neurotransmitter secretion)|GO:0007416(synapse assembly)|GO:0016021(integral to membrane)|GO:0046872(metal ion binding)|GO:0051965(positive regulation of synapse assembly)|GO:0090129(positive regulation of synapse maturation)	Gallus gallus neurexin 1 (NRXN1), transcript variant 1, mRNA [NM_001198975]	chr3:7107905-7107963	NA
A_87_P022732	ENPP2	NM_001198662	nnDn	0	0	-2.6944699811	0	1	0	0	1	0	NM_001198662	NM_001198662	Gga.11463	420361	ectonucleotide pyrophosphatase/phosphodiesterase 2	ENSGALT00000043423	TC438711		Gallus gallus ectonucleotide pyrophosphatase/phosphodiesterase 2 (ENPP2), mRNA [NM_001198662]	chr2:142104691-142103642	NA
A_87_P037681	DCX	NM_204335	nnDn	0	0	-2.6936561444	0	1	0	0	1	0	NM_204335	NM_204335	Gga.42794	374242	doublecortin	ENSGALT00000012977	TC376302		Gallus gallus doublecortin (DCX), mRNA [NM_204335]	chr4:13384229-13384288	NA
A_87_P007369		ENSGALT00000037199	nnDn	0	0	-2.6936336705	0	1	0	0	1	0	XM_004938109	XM_004938109	Gga.41682	NA		ENSGALT00000037199	TC379431		Rep: PREDICTED: alpha-2-macroglobulin isoform 3 - Macaca mulatta, partial (69%) [TC379431]	chr1:79366899-79366958	NA
A_87_P037916	FGG	NM_204989	nnDn	0	0	-2.6928586296	0	1	0	0	1	0	NM_204989	NM_204989	Gga.1165	395837	fibrinogen gamma chain	ENSGALT00000015079	TC376275		Gallus gallus fibrinogen gamma chain (FGG), mRNA [NM_204989]	chr4:21416922-21416863	NA
A_87_P015748	OAF	NM_204500	nnDU	0	0	-2.6921597753	2.3787532273	2	0	0	1	1	NM_204500	NM_204500	Gga.5993	395161	OAF homolog (Drosophila)	ENSGALT00000010862	TC375687		Gallus gallus OAF homolog (Drosophila) (OAF), mRNA [NM_204500]	chr24:3865432-3865373	NA
A_87_P018238		CR352985	nnDn	0	0	-2.6908601011	0	1	0	0	1	0	XM_413947	CR352985	Gga.14196	NA			TC382650		Gallus gallus finished cDNA, clone ChEST544i22. [CR352985]	chr10:22158280-22158339	NA
A_87_P022082	CTHRC1	BX935556	nnDn	0	0	-2.6885551211	0	1	0	0	1	0	XM_418373	BX935556	Gga.11634	420262	collagen triple helix repeat containing 1		TC383774		Gallus gallus finished cDNA, clone ChEST82g13. [BX935556]	chr2:134850269-134850328	NA
A_87_P023040	HOMER3	ENSGALT00000004856	nnDn	0	0	-2.6877515204	0	1	0	0	1	0	XM_004948900	BX933409	Gga.16806	420115	homer homolog 3 (Drosophila)	ENSGALT00000004856	TC441081		homer homolog 3 (Drosophila) [Source:HGNC Symbol;Acc:17514] [ENSGALT00000004856]	chr28:2815065-2815124	NA
A_87_P003057	EVI2B	XM_001234952	nnDn	0	0	-2.6847390301	0	1	0	0	1	0	XM_004946784	XM_001234952	Gga.28353	776032	ecotropic viral integration site 2B		TC379453		PREDICTED: Gallus gallus ecotropic viral integration site 2B (EVI2B), mRNA [XM_001234952]	chr19:8999887-8999946	NA
A_87_P033931		TC433694	nnDn	0	0	-2.6817231688	0	1	0	0	1	0				NA			TC433694	GO:0007155(cell adhesion)	Rep: ChLAMP, g11-isoform precursor - Gallus gallus (Chicken), partial (69%) [TC433694]	chr1:85563390-85563451	NA
A_87_P008921	HMOX1	NM_205344	nnDn	0	0	-2.6780040419	0	1	0	0	1	0	NM_205344	NM_205344	Gga.2039	396287	heme oxygenase (decycling) 1	ENSGALT00000037765	TC377959	GO:0004392(heme oxygenase (decyclizing) activity)|GO:0005783(endoplasmic reticulum)|GO:0006788(heme oxidation)|GO:0046872(metal ion binding)	Gallus gallus heme oxygenase (decycling) 1 (HMOX1), mRNA [NM_205344]	chr1:54138650-54138089	NA
A_87_P008973	AVD	NM_205320	nnDU	0	0	-2.6770170494	2.5229439707	2	0	0	1	1	NM_205320	NM_205320	Gga.729	396260	avidin	ENSGALT00000003855	TC412080	GO:0005576(extracellular region)	Gallus gallus avidin (AVD), mRNA [NM_205320]	chrZ:8502345-8502404	NA
A_87_P028304		CV854159	nnDn	0	0	-2.6769274768	0	1	0	0	1	0		CV854159	Gga.52981	NA					gonad_EST01635 Embryonic gonad cDNA Library Gallus gallus cDNA 5', mRNA sequence [CV854159]	chr5:969712-969653	NA
A_87_P021036	RGS1	ENSGALT00000034033	nnDn	0	0	-2.6737544321	0	1	0	0	1	0	XM_422203	CF255763	Gga.6239	424360	regulator of G-protein signaling 1	ENSGALT00000034033	TC380356		Uncharacterized protein [Source:UniProtKB/TrEMBL;Acc:E1BU64] [ENSGALT00000034033]	chr8:3635439-3635380	NA
A_87_P011731	CA4	ENSGALT00000008605	nnDn	0	0	-2.6643123498	0	1	0	0	1	0	XM_415893	CR523264	Gga.54539	417647	carbonic anhydrase IV	ENSGALT00000008605	TC378577		carbonic anhydrase IV [Source:HGNC Symbol;Acc:1375] [ENSGALT00000008605]	chr19:8049907-8049848	NA
A_87_P035294	DKK1	ENSGALT00000006047	nnDn	0	0	-2.6630411764	0	1	0	0	1	0	XM_421563	AY049017	Gga.897	374156	dickkopf homolog 1 (Xenopus laevis)	ENSGALT00000006047	TC414837		Dkk-1; Uncharacterized protein [Source:UniProtKB/TrEMBL;Acc:Q8UUX3] [ENSGALT00000006047]	chr6:11360405-11360464	NA
A_87_P019585		CO767199	nnDn	0	0	-2.6611127522	0	1	0	0	1	0	XM_420945	CO767199	Gga.44096	NA			TC396487		spleen_EST02925 Spleen cDNA Library Gallus gallus cDNA 3', mRNA sequence [CO767199]	chr5:622985-622926	NA
A_87_P009884		CV862575	nnDn	0	0	-2.6609942541	0	1	0	0	1	0	XM_417049	CV862575	Gga.8267	NA			TC405887		gonad_EST10051 Embryonic gonad cDNA Library Gallus gallus cDNA 5', mRNA sequence [CV862575]	chr1:172393322-172393263	NA
A_87_P035491			nnDn	0	0	-2.6567454868	0	1	0	0	1	0				NA						chrZ:045606470-045606418	NA
A_87_P033552	UNC45B	ENSGALT00000003422	nnDn	0	0	-2.6511685756	0	1	0	0	1	0	XM_415774	BU106749	Gga.54592	417527	unc-45 homolog B (C. elegans)	ENSGALT00000003422	TC392606		unc-45 homolog B (C. elegans) [Source:HGNC Symbol;Acc:14304] [ENSGALT00000003422]	chr19:4433709-4433650	NA
A_87_P002086	SPECC1	ENSGALT00000007018	nnDn	0	0	-2.6498532767	0	1	0	0	1	0	XM_415840	XM_415840		417595	sperm antigen with calponin homology and coiled-coil domains 1	ENSGALT00000007018	TC424269		sperm antigen with calponin homology and coiled-coil domains 1 [Source:HGNC Symbol;Acc:30615] [ENSGALT00000007018]	chr19:6335879-6335938	NA
A_87_P037851	IL15	NM_204571	nnDn	0	0	-2.6490879485	0	1	0	0	1	0	NM_204571	NM_204571	Gga.42186	395258	interleukin 15	ENSGALT00000038637	TC381240		Gallus gallus interleukin 15 (IL15), mRNA [NM_204571]	chr4:31161179-31161822	NA
A_87_P013818	IGSF11	ENSGALT00000024333	nnDn	0	0	-2.6483329555	0	1	0	0	1	0	XM_004938199	CR390962	Gga.1594	418346	immunoglobulin superfamily, member 11	ENSGALT00000024333	TC401138		immunoglobulin superfamily, member 11 [Source:HGNC Symbol;Acc:16669] [ENSGALT00000024333]	chr1:84260939-84260998	NA
A_87_P013944		CR390764	nnDn	0	0	-2.644250531	0	1	0	0	1	0		CR390764	Gga.2657	NA			TC428715		Gallus gallus finished cDNA, clone ChEST628k21. [CR390764]	chr28:4288595-4288536	NA
A_87_P026168		BU459375	nnDn	0	0	-2.6427121403	0	1	0	0	1	0	XM_004936025	BU459375	Gga.24597	NA					603368584F1 CSEQRBN19 Gallus gallus cDNA clone ChEST271h22 5', mRNA sequence [BU459375]	chr4:067308496-067308553	NA
A_87_P011309		ENSGALT00000043260	nnDU	0	0	-2.6410774888	3.1065081496	2	0	0	1	1	XM_422113	CR523878	Gga.37684	NA		ENSGALT00000043260	TC377719		Gallus gallus finished cDNA, clone ChEST149p19. [CR523878]	chr7:29811504-29811445	NA
A_87_P023583	HGD	ENSGALT00000024139	nnDn	0	0	-2.6407896692	0	1	0	0	1	0	XM_416553	BX932239	Gga.10831	418330	homogentisate 1,2-dioxygenase	ENSGALT00000024139	TC380503		homogentisate 1,2-dioxygenase [Source:HGNC Symbol;Acc:4892] [ENSGALT00000024139]	chr1:83128683-83128742	NA
A_87_P011793	LOC415708	CR523171	nnDn	0	0	-2.6406881387	0	1	0	0	1	0	XM_004944150	CR523171	Gga.12861	415708	receptor-interacting serine-threonine kinase 2-like		TC383258		Gallus gallus finished cDNA, clone ChEST637h3. [CR523171]	chr11:2645622-2645681	NA
A_87_P004152	IFITM5	NM_001199498	nnDU	0	0	-2.6315027177	3.1854542959	2	0	0	1	1	NM_001199498	NM_001199498	Gga.48604	422992	interferon induced transmembrane protein 5	ENSGALT00000006744	TC417933		Gallus gallus interferon induced transmembrane protein 5 (IFITM5), mRNA [NM_001199498]	chr5:1621744-1621801	NA
A_87_P015897		CR387321	nnDn	0	0	-2.6305524984	0	1	0	0	1	0		CR387321	Gga.1807	NA					Gallus gallus finished cDNA, clone ChEST827e8. [CR387321]	chr1:102356702-102363178	NA
A_87_P011919		CR522995	nnDU	0	0	-2.6285983757	2.1057109592	2	0	0	1	1	XM_003642981	CR522995	Gga.35207	NA			TC389034		Gallus gallus finished cDNA, clone ChEST800g18. [CR522995]		NA
A_87_P014133	NMU	NM_001277921	nnDU	0	0	-2.6284041567	3.1893003505	2	0	0	1	1	NM_001277921	NM_001277921	Gga.11009	422748	neuromedin U	ENSGALT00000032098	TC401483	GO:0005179(hormone activity)|GO:0005576(extracellular region)|GO:0006940(regulation of smooth muscle contraction)	Gallus gallus neuromedin U (NMU), transcript variant 1, mRNA [NM_001277921]	chr4:66917360-66918306	NA
A_87_P009707	SCIN	NM_001244593	nnDn	0	0	-2.6266386615	0	1	0	0	1	0	NM_001244593	NM_001244593	Gga.17090	420588	scinderin	ENSGALT00000017516	TC374084	GO:0003779(actin binding)|GO:0005737(cytoplasm)|GO:0005856(cytoskeleton)|GO:0008285(negative regulation of cell proliferation)|GO:0032330(regulation of chondrocyte differentiation)|GO:0043065(positive regulation of apoptotic process)|GO:0045654(positive regulation of megakaryocyte differentiation)|GO:0051014(actin filament severing)|GO:0051693(actin filament capping)	Gallus gallus scinderin (SCIN), mRNA [NM_001244593]	chr2:26776824-26776883	NA
A_87_P038134	LITAF	NM_204267	nnDU	0	0	-2.6255126543	3.0777872629	2	0	0	1	1	NM_204267	NM_204267	Gga.3383	374125	lipopolysaccharide-induced TNF factor	ENSGALT00000005095	TC389662	GO:0005125(cytokine activity)|GO:0005737(cytoplasm)|GO:0006351(transcription, DNA-dependent)|GO:0006355(regulation of transcription, DNA-dependent)	Gallus gallus lipopolysaccharide-induced TNF factor (LITAF), mRNA [NM_204267]	chr14:929740-929799	NA
A_87_P009310	PVALB	M65068	nnDn	0	0	-2.6226610267	0	1	0	0	1	0		M65068	Gga.4096	396459	parvalbumin			GO:0005509(calcium ion binding)|GO:0005737(cytoplasm)|GO:0030424(axon)	Chicken parvalbumin mRNA, partial cds. [M65068]	chr1:053607103-053607156	NA
A_87_P016601	SYT6	CR386261	nnDn	0	0	-2.6221899864	0	1	0	0	1	0	XM_425830	CR386261	Gga.35851	428270	synaptotagmin VI		TC412654		Gallus gallus finished cDNA, clone ChEST128a14. [CR386261]	chr26:3636679-3636620	NA
A_87_P022356		BX934898	nnDn	0	0	-2.6218527803	0	1	0	0	1	0		BX934898	Gga.10225	NA					Gallus gallus finished cDNA, clone ChEST14c16. [BX934898]	chr7:29714652-29714593	NA
A_87_P015610		CR387728	nnDn	0	0	-2.6202962249	0	1	0	0	1	0		CR387728	Gga.37489	NA					Gallus gallus finished cDNA, clone ChEST871g21. [CR387728]	chr23:902757-902816	NA
A_87_P038831	IKZF1	ENSGALT00000021364	nnDn	0	0	-2.6185703483	0	1	0	0	1	0				395974	IKAROS family zinc finger 1 (Ikaros)	ENSGALT00000021364		GO:0000975(regulatory region DNA binding)|GO:0002377(immunoglobulin production)|GO:0005634(nucleus)|GO:0006351(transcription, DNA-dependent)|GO:0007204(elevation of cytosolic calcium ion concentration)|GO:0007275(multicellular organismal development)|GO:0016049(cell growth)|GO:0032993(protein-DNA complex)|GO:0045892(negative regulation of transcription, DNA-dependent)|GO:0046872(metal ion binding)	DNA-binding protein Ikaros [Source:RefSeq peptide;Acc:NP_990419] [ENSGALT00000021364]	chr2:83015444-83015503	NA
A_87_P017912	C17H9ORF91	CR353484	nnDn	0	0	-2.6174395468	0	1	0	0	1	0		CR353484	Gga.6093	417248	chromosome 17 open reading frame, human C9orf91		TC379154		Gallus gallus finished cDNA, clone ChEST253a22. [CR353484]	chr17:2890098-2890157	NA
A_87_P011931		ENSGALT00000043093	nnDn	0	0	-2.6151552538	0	1	0	0	1	0		CR522979	Gga.37202	NA		ENSGALT00000043093	TC406692		transcription elongation factor A (SII), 3 [Source:HGNC Symbol;Acc:11615] [ENSGALT00000043093]	chr23:2502096-2502037	NA
A_87_P012334	LOC422284	ENSGALT00000032358	nnDn	0	0	-2.6120557555	0	1	0	0	1	0	XM_420264	CR407051	Gga.48192	422284	response gene to complement 32 protein-like	ENSGALT00000032358	TC382294		Uncharacterized protein [Source:UniProtKB/TrEMBL;Acc:E1C1I7] [ENSGALT00000032358]	chr4:9609988-9610047	NA
A_87_P023211	SERPINA10	BX933079	nnDn	0	0	-2.6102513932	0	1	0	0	1	0	XM_421341	BX933079	Gga.10644	423432	serpin peptidase inhibitor, clade A (alpha-1 antiproteinase, antitrypsin), member 10		TC386033		Gallus gallus finished cDNA, clone ChEST1005g16. [BX933079]	chr5:47974492-47974433	NA
A_87_P033936		BU132303	nnDn	0	0	-2.6089709966	0	1	0	0	1	0	XM_426206	BU132303	Gga.21132	NA			TC377905		603119277F1 CSEQCHL22 Gallus gallus cDNA clone ChEST78i20 5', mRNA sequence [BU132303]	chr3:93675995-93675938	NA
A_87_P018292		CR352902	nnDn	0	0	-2.6089337743	0	1	0	0	1	0	XM_004942929	CR352902	Gga.37266	NA			TC383650		Gallus gallus finished cDNA, clone ChEST397d6. [CR352902]	chr7:28128399-28128340	NA
A_87_P022976	ASB12	NM_001277670	nnDn	0	0	-2.6086594038	0	1	0	0	1	0	NM_001277670	NM_001277670	Gga.12672	422313	ankyrin repeat and SOCS box containing 12	ENSGALT00000012279	TC378588		Gallus gallus ankyrin repeat and SOCS box containing 12 (ASB12), mRNA [NM_001277670]	chr4:11749180-11749239	NA
A_87_P030593		BU289274	nnDn	0	0	-2.6048814356	0	1	0	0	1	0		BU289274	Gga.43505	NA			TC422616		603607553F1 CSEQCHN55 Gallus gallus cDNA clone ChEST592i13 5', mRNA sequence [BU289274]	chr4:70848422-70848481	NA
A_87_P012793		CR406414	nnDn	0	0	-2.598800538	0	1	0	0	1	0		CR406414	Gga.37236	NA					Gallus gallus finished cDNA, clone ChEST835a14. [CR406414]	chr2:40547087-40547028	NA
A_87_P018363		CR352792	nnDn	0	0	-2.5982700365	0	1	0	0	1	0		CR352792	Gga.14249	NA					Gallus gallus finished cDNA, clone ChEST432a13. [CR352792]	chr24:3281828-3281887	NA
A_87_P008768	CYP1A1	NM_205146	nnDn	0	0	-2.5975478723	0	1	0	0	1	0	NM_205146	NM_205146	Gga.48615	396051	cytochrome P450, family 1, subfamily A, polypeptide 1	ENSGALT00000002018	TC375834	GO:0005506(iron ion binding)|GO:0005789(endoplasmic reticulum membrane)|GO:0020037(heme binding)|GO:0070330(aromatase activity)	Gallus gallus cytochrome P450, family 1, subfamily A, polypeptide 1 (CYP1A1), mRNA [NM_205146]	chr10:1807866-1807807	NA
A_87_P018199		CR353040	nnDn	0	0	-2.5957166536	0	1	0	0	1	0		CR353040	Gga.13559	NA			TC402727		Gallus gallus finished cDNA, clone ChEST219m12. [CR353040]	chr21:5765852-5765911	NA
A_87_P023908	IGSF6	NM_001277599	nnDn	0	0	-2.5882696951	0	1	0	0	1	0	NM_001277599	NM_001277599	Gga.31571	771906	immunoglobulin superfamily, member 6	ENSGALT00000033527	TC380656		Gallus gallus immunoglobulin superfamily, member 6 (IGSF6), mRNA [NM_001277599]	chr14:8961160-8961101	NA
A_87_P010506	FBN2	ENSGALT00000023666	nnDn	0	0	-2.586210206	0	1	0	0	1	0	XM_424715	CV859042	Gga.30305	374203	fibrillin 2	ENSGALT00000023666	TC377008		Fibrillin-2 [Source:UniProtKB/TrEMBL;Acc:Q9DDR5] [ENSGALT00000023666]	chrZ:55646973-55646914	NA
A_87_P021917	FRMD3	ENSGALT00000020544	nnDn	0	0	-2.5856498417	0	1	0	0	1	0	XM_003643038	BX935858	Gga.11380	427452	FERM domain containing 3	ENSGALT00000020544			FERM domain containing 3 [Source:HGNC Symbol;Acc:24125] [ENSGALT00000020544]	chrZ:39274701-39274642	NA
A_87_P001758			nnDn	0	0	-2.5822325959	0	1	0	0	1	0				NA						chr23:000901052-000901109	NA
A_87_P008721	APOA4	NM_204938	nnDn	0	0	-2.5806796727	0	1	0	0	1	0	NM_204938	NM_204938	Gga.462	395780	apolipoprotein A-IV	ENSGALT00000011516	TC440162		Gallus gallus apolipoprotein A-IV (APOA4), mRNA [NM_204938]	chr24:5233039-5232980	NA
A_87_P024595	OSTBETA	ENSGALT00000033793	nnDn	0	0	-2.5783057888	0	1	0	0	1	0	XM_413900	BX929774	Gga.11827	415531	organic solute transporter beta	ENSGALT00000033793	TC386059		Uncharacterized protein [Source:UniProtKB/TrEMBL;Acc:E1BQR3] [ENSGALT00000033793]	chr10:19924018-19923239	NA
A_87_P009195	MYH15	NM_204766	nnDn	0	0	-2.5778025064	0	1	0	0	1	0	NM_204766	NM_204766	Gga.2617	395534	myosin, heavy chain 15	ENSGALT00000036887	TC396045	GO:0003774(motor activity)|GO:0003779(actin binding)|GO:0005524(ATP binding)|GO:0009792(embryo development ending in birth or egg hatching)|GO:0030016(myofibril)|GO:0032982(myosin filament)|GO:0055014(atrial cardiac muscle cell development)	Gallus gallus myosin, heavy chain 15 (MYH15), mRNA [NM_204766]	chr1:90776599-90776540	NA
A_87_P033455		BU201520	nnDn	0	0	-2.5701726853	0	1	0	0	1	0		BU201520	Gga.15772	NA			TC394360		603949424F1 CSEQCHN03 Gallus gallus cDNA clone ChEST907o6 5', mRNA sequence [BU201520]	chrZ:7075809-7075750	NA
A_87_P015003		CR389145	nnDn	0	0	-2.5697339554	0	1	0	0	1	0		CR389145	Gga.35706	NA			TC384622		Gallus gallus finished cDNA, clone ChEST278k12. [CR389145]	chr1:189890522-189890463	NA
A_87_P017209	PIK3R5	NM_001030697	nnDn	0	0	-2.5690442401	0	1	0	0	1	0	NM_001030697	NM_001030697	Gga.10729	417319	phosphoinositide 3-kinase regulatory subunit 5	ENSGALT00000001862	TC373645	GO:0005634(nucleus)|GO:0005737(cytoplasm)|GO:0016020(membrane)	Gallus gallus phosphoinositide 3-kinase regulatory subunit 5 (PIK3R5), mRNA [NM_001030697]	chr18:1938521-1938496	NA
A_87_P027861		ENSGALT00000012318	nnDn	0	0	-2.5686443656	0	1	0	0	1	0	XM_421072	BU410899	Gga.24234	NA		ENSGALT00000012318	TC380414		anoctamin 1, calcium activated chloride channel [Source:HGNC Symbol;Acc:21625] [ENSGALT00000012318]	chr5:19032523-19032582	NA
A_87_P015032		CR389098	nnDn	0	0	-2.5659832217	0	1	0	0	1	0		CR389098	Gga.14267	NA			TC442034		Gallus gallus finished cDNA, clone ChEST342i18. [CR389098]	chr21:6750869-6750810	NA
A_87_P021334		CD727178	nnDn	0	0	-2.564389824	0	1	0	0	1	0	XM_003643424	CD727178	Gga.46362	NA			TC440060		4031089 1GAL - Chicken Intestinal Lymphocyte Gallus gallus cDNA clone 1GAL_60A12 5', mRNA sequence [CD727178]	chrUn_random:31507633-31507692	NA
A_87_P033666		BU140617	nnDn	0	0	-2.5638680423	0	1	0	0	1	0	XM_004941033	BU140617	Gga.26649	NA			TC405568		603135796F1 CSEQCHL25 Gallus gallus cDNA clone ChEST119p24 5', mRNA sequence [BU140617]	chr4:36396403-36396344	NA
A_87_P005953		DR418351	nnDn	0	0	-2.5597911141	0	1	0	0	1	0	XM_418642	DR418351	Gga.34057	NA			TC406532		gPGC_EST08193 Embryonic gonadal PGC cDNA Library Gallus gallus cDNA 5', mRNA sequence [DR418351]	chr2:21600297-21600356	NA
A_87_P036296	TSPAN15	NM_001006499	nnDn	0	0	-2.5589776934	0	1	0	0	1	0	NM_001006499	NM_001006499	Gga.7579	423699	tetraspanin 15	ENSGALT00000006771	TC375771		Gallus gallus tetraspanin 15 (TSPAN15), mRNA [NM_001006499]	chr6:12028615-12028674	NA
A_87_P028667	ADAP2	ENSGALT00000005258	nnDn	0	0	-2.5583761981	0	1	0	0	1	0	XM_415661	XM_415661	Gga.50780	417409	ArfGAP with dual PH domains 2	ENSGALT00000005258	TC381848		Uncharacterized protein [Source:UniProtKB/TrEMBL;Acc:F1NJ84] [ENSGALT00000005258]	chr18:6652650-6652709	NA
A_87_P007461		TC433982	nnDn	0	0	-2.5547215305	0	1	0	0	1	0	XM_416566	XM_416566	Gga.14005	NA			TC433982		PREDICTED: Gallus gallus Rho GTPase activating protein 31 (ARHGAP31), mRNA [XM_416566]	chr1:84101363-84101422	NA
A_87_P012531	PRCP	ENSGALT00000027881	nnDn	0	0	-2.5505524718	0	1	0	0	1	0	XM_425654	CR406789	Gga.48391	428096	prolylcarboxypeptidase (angiotensinase C)	ENSGALT00000027881	TC413165		prolylcarboxypeptidase (angiotensinase C) [Source:HGNC Symbol;Acc:9344] [ENSGALT00000027881]	chr1:193356023-193355964	NA
A_87_P009349	GJA5	NM_205504	nnDn	0	0	-2.5497602286	0	1	0	0	1	0	NM_205504	NM_205504	Gga.863	396502	gap junction protein, alpha 5, 40kDa	ENSGALT00000024975	TC374755	GO:0005922(connexon complex)|GO:0007154(cell communication)|GO:0016021(integral to membrane)	Gallus gallus gap junction protein, alpha 5, 40kDa (GJA5), mRNA [NM_205504]	chr1:95780127-95780068	NA
A_87_P024407	SEBOX	BX930180	nnDn	0	0	-2.5477792314	0	1	0	0	1	0		BX930180	Gga.11202	417567	SEBOX homeobox		TC385130		Gallus gallus finished cDNA, clone ChEST588j5. [BX930180]	chr19:5604167-5604108	NA
A_87_P017014	MRVI1	ENSGALT00000009037	nnDn	0	0	-2.545840922	0	1	0	0	1	0	XM_004941370	CR385648	Gga.15175	423037	murine retrovirus integration site 1 homolog	ENSGALT00000009037	TC408679		murine retrovirus integration site 1 homolog [Source:HGNC Symbol;Acc:7237] [ENSGALT00000009037]	chr5:9845393-9845452	NA
A_87_P013549	NCF2	CR391316	nnDU	0	0	-2.544979254	2.4862723834	2	0	0	1	1	XM_422288	CR391316	Gga.34552	424445	neutrophil cytosolic factor 2		TC429242		Gallus gallus finished cDNA, clone ChEST678i15. [CR391316]	chr8:7932249-7932190	NA
A_87_P002695	LGR5	ENSGALT00000016526	nnDn	0	0	-2.5440442303	0	1	0	0	1	0	XM_425441	XM_425441	Gga.14283	427867	leucine-rich repeat containing G protein-coupled receptor 5	ENSGALT00000016526			Uncharacterized protein [Source:UniProtKB/TrEMBL;Acc:E1C2F8] [ENSGALT00000016526]	chr1:38202938-38202997	NA
A_87_P003775		BU121308	nnDU	0	0	-2.5435293917	2.4243079131	2	0	0	1	1		BU121308	Gga.50147	NA			TC378760		603147018F1 CSEQCHL17 Gallus gallus cDNA clone ChEST147d5 5', mRNA sequence [BU121308]	chrUn_random:45212269-45212328	NA
A_87_P010769		CR733287	nnDn	0	0	-2.5433611879	0	1	0	0	1	0		CR733287	Gga.24100	NA			TC381825		Gallus gallus finished cDNA, clone ChEST830e3. [CR733287]	chr23:193191-193132	NA
A_87_P025720	RIN3	ENSGALT00000037596	nnDn	0	0	-2.5391340972	0	1	0	0	1	0	XM_004941877	BU471328	Gga.28452	423417	Ras and Rab interactor 3	ENSGALT00000037596	TC378166		Ras and Rab interactor 3 [Source:HGNC Symbol;Acc:18751] [ENSGALT00000037596]	chr5:47258959-47259017	NA
A_87_P008942	PNAT3	NM_001004373	nnDn	0	0	-2.5388364272	0	1	0	0	1	0	NM_001004373	NM_001004373	Gga.42818	415809	N-acetyltransferase, pineal gland isozyme NAT-3	ENSGALT00000008793	TC375762	GO:0004060(arylamine N-acetyltransferase activity)	Gallus gallus N-acetyltransferase, pineal gland isozyme NAT-3 (PNAT3), mRNA [NM_001004373]	chr11:17493832-17493891	NA
A_87_P030300			nnDn	0	0	-2.5385436569	0	1	0	0	1	0				NA							NA
A_87_P034110	CPB2	ENSGALT00000027441	nnDn	0	0	-2.5370674361	0	1	0	0	1	0	XM_417046	XM_417046		418851	carboxypeptidase B2 (plasma)	ENSGALT00000027441	TC391426		Uncharacterized protein [Source:UniProtKB/TrEMBL;Acc:F1NXB6] [ENSGALT00000027441]	chr1:172287035-172286976	NA
A_87_P037510	NEGR1	NM_204856	nnDn	0	0	-2.5352398578	0	1	0	0	1	0	NM_204856	NM_204856	Gga.3238	395662	neuronal growth regulator 1	ENSGALT00000018520	TC399711	GO:0005886(plasma membrane)|GO:0007155(cell adhesion)|GO:0031225(anchored to membrane)	Gallus gallus neuronal growth regulator 1 (NEGR1), mRNA [NM_204856]	chr8:29962780-29962721	NA
A_87_P019604	SQRDL	ENSGALT00000009183	nnDn	0	0	-2.5316981766	0	1	0	0	1	0	XM_413825	XM_413825		415445	sulfide quinone reductase-like (yeast)	ENSGALT00000009183	TC413043		Uncharacterized protein [Source:UniProtKB/TrEMBL;Acc:E1C7L3] [ENSGALT00000009183]	chr10:12384625-12385597	NA
A_87_P037704	SOX18	NM_204309	nnDn	0	0	-2.5300124316	0	1	0	0	1	0	NM_204309	NM_204309	Gga.959	374200	SRY (sex determining region Y)-box 18	ENSGALT00000045917	TC376172		Gallus gallus SRY (sex determining region Y)-box 18 (SOX18), mRNA [NM_204309]	chrUn_random:46225045-46225104	NA
A_87_P018313		CR352864	nnDn	0	0	-2.5213015832	0	1	0	0	1	0		CR352864	Gga.13509	NA			TC393397		Gallus gallus finished cDNA, clone ChEST481j4. [CR352864]	chr2:81122804-81122863	NA
A_87_P012331		CR407057	nnDn	0	0	-2.5200402291	0	1	0	0	1	0	XM_004944177	CR407057	Gga.19264	NA			TC417811		Gallus gallus finished cDNA, clone ChEST392l14. [CR407057]	chr11:6560264-6560205	NA
A_87_P016145		CR386946	nnDn	0	0	-2.5190136157	0	1	0	0	1	0		CR386946	Gga.14768	NA					Gallus gallus finished cDNA, clone ChEST162f9. [CR386946]	chr1:181784391-181784332	NA
A_87_P009217	CHRNG	NM_001031568	nnDn	0	0	-2.5149961936	0	1	0	0	1	0	NM_001031568	NM_001031568	Gga.32083	429151	cholinergic receptor, nicotinic, gamma	ENSGALT00000012833	TC376255	GO:0004889(acetylcholine-activated cation-selective channel activity)|GO:0016021(integral to membrane)|GO:0030054(cell junction)|GO:0045211(postsynaptic membrane)	Gallus gallus cholinergic receptor, nicotinic, gamma (CHRNG), mRNA [NM_001031568]	chr9:16714204-16714263	NA
A_87_P024714		BX929445	nnDn	0	0	-2.5138704811	0	1	0	0	1	0		BX929445	Gga.11300	NA			TC408335		Gallus gallus finished cDNA, clone ChEST187i15. [BX929445]	chr4:30383914-30383855	NA
A_87_P024239	MYOZ2	NM_001277827	nnDn	0	0	-2.5136144434	0	1	0	0	1	0	NM_001277827	NM_001277827	Gga.8362	422682	myozenin 2	ENSGALT00000019560	TC377698		Gallus gallus myozenin 2 (MYOZ2), mRNA [NM_001277827]	chr4:56334468-56332299	NA
A_87_P035121	TMC7	NM_001030641	nnDn	0	0	-2.5059375367	0	1	0	0	1	0	NM_001030641	NM_001030641	Gga.22428	416610	transmembrane channel-like 7		TC397699	GO:0006811(ion transport)|GO:0016021(integral to membrane)	Gallus gallus transmembrane channel-like 7 (TMC7), mRNA [NM_001030641]	chr14:8696006-8695947	NA
A_87_P037420		AJ395147	nnDn	0	0	-2.500795329	0	1	0	0	1	0	XM_004948673	AJ395147	Gga.28669	NA			TC427257		AJ395147 dkfz426 Gallus gallus cDNA clone 21e2r1, mRNA sequence [AJ395147]	chr28:888303-888531	NA
A_87_P017440		CR354259	nnDn	0	0	-2.4991990614	0	1	0	0	1	0	XM_004934675	CR354259	Gga.13457	NA					Gallus gallus finished cDNA, clone ChEST294n4. [CR354259]	chr1:123376694-123376753	NA
A_87_P010190	C9ORF58	ENSGALT00000044788	nnDn	0	0	-2.4982704692	0	1	0	0	1	0	XM_415461	XM_415461		417179	allograft inflammatory factor 1-like	ENSGALT00000044788	TC384375		Uncharacterized protein [Source:UniProtKB/TrEMBL;Acc:F1NDU3] [ENSGALT00000044788]	chr17:6714861-6714920	NA
A_87_P016681	TPD52	NM_001079754	nnDn	0	0	-2.4938555319	0	1	0	0	1	0	NM_001079754	NM_001079754	Gga.12948	770339	tumor protein D52	ENSGALT00000025391	TC428511		Gallus gallus tumor protein D52 (TPD52), mRNA [NM_001079754]	chr2:125600216-125600195	NA
A_87_P007758	SLCO2B1	ENSGALT00000027961	nnDn	0	0	-2.4931175875	0	1	0	0	1	0	XM_417242	BG711502	Gga.31788	419051	solute carrier organic anion transporter family, member 2B1	ENSGALT00000027961	TC415950		solute carrier organic anion transporter family, member 2B1 [Source:HGNC Symbol;Acc:10962] [ENSGALT00000027961]	chr1:200925848-200925789	NA
A_87_P030884		BU278239	nnDn	0	0	-2.4925973475	0	1	0	0	1	0		BU278239	Gga.30948	NA					603863337F1 CSEQCHN54 Gallus gallus cDNA clone ChEST878i10 5', mRNA sequence [BU278239]	chrZ:42722475-42722534	NA
A_87_P016051		CR387087	nnDn	0	0	-2.49188184	0	1	0	0	1	0		CR387087	Gga.35344	NA		ENSGALT00000044327	TC397713		Gallus gallus finished cDNA, clone ChEST496j22. [CR387087]	chr11:10985603-10985544	NA
A_87_P019954	PHACTR3	XM_001233075	nnDn	0	0	-2.4895547555	0	1	0	0	1	0	XM_004947075	XM_001233075	Gga.22019	770781	phosphatase and actin regulator 3		TC381936		PREDICTED: Gallus gallus phosphatase and actin regulator 3 (PHACTR3), mRNA [XM_001233075]	chr20:6799996-6801633	NA
A_87_P036457	ENTPD1	NM_001012907	nnDn	0	0	-2.4894815788	0	1	0	0	1	0	NM_001012907	NM_001012907	Gga.1884	423826	ectonucleoside triphosphate diphosphohydrolase 1		TC373839		Gallus gallus ectonucleoside triphosphate diphosphohydrolase 1 (ENTPD1), mRNA [NM_001012907]	chr6:23445379-23445438	NA
A_87_P002904	LRRC33	ENSGALT00000033573	nnDn	0	0	-2.4861230293	0	1	0	0	1	0	XM_004936996	XM_004936996		424857	leucine rich repeat containing 33	ENSGALT00000033573	TC384770		Uncharacterized protein [Source:UniProtKB/TrEMBL;Acc:E1BTF0] [ENSGALT00000033573]	chr9:5725037-5725021	NA
A_87_P012506	DHRS3	NM_001277910	nnDn	0	0	-2.4858958589	0	1	0	0	1	0	NM_001277910	NM_001277910	Gga.19185	419480	dehydrogenase/reductase (SDR family) member 3		TC399885		Gallus gallus dehydrogenase/reductase (SDR family) member 3 (DHRS3), mRNA [NM_001277910]	chr21:5506759-5506818	NA
A_87_P027878			nnDU	0	0	-2.4858177847	3.4422027194	2	0	0	1	1				NA							NA
A_87_P017030	LOC419389	CR385622	nnDn	0	0	-2.4836986597	0	1	0	0	1	0	XM_429658	CR385622	Gga.8139	419389	uncharacterized LOC419389		TC433724		Gallus gallus finished cDNA, clone ChEST855o4. [CR385622]	chr21:1218957-1219016	NA
A_87_P022950	AGPHD1	NM_001277459	nnDn	0	0	-2.4836715728	0	1	0	0	1	0	NM_001277459	NM_001277459	Gga.12448	415358	aminoglycoside phosphotransferase domain containing 1	ENSGALT00000004836	TC381851		Gallus gallus aminoglycoside phosphotransferase domain containing 1 (AGPHD1), mRNA [NM_001277459]	chr10:4594941-4594882	NA
A_87_P007922	COMT	ENSGALT00000003148	nnDn	0	0	-2.4815366546	0	1	0	0	1	0	XM_415077	CV854232	Gga.7199	416783	catechol-O-methyltransferase	ENSGALT00000003148	TC444440		Uncharacterized protein [Source:UniProtKB/TrEMBL;Acc:E1BTA0] [ENSGALT00000003148]	chr15:1057705-1057763	NA
A_87_P015986	ANGPTL1	NM_001277665	nnDn	0	0	-2.4796262556	0	1	0	0	1	0	NM_001277665	NM_001277665	Gga.12111	770850	angiopoietin-like 1	ENSGALT00000006824	TC379236		Gallus gallus angiopoietin-like 1 (ANGPTL1), mRNA [NM_001277665]	chr8:6652457-6652516	NA
A_87_P031449	ACOX2	ENSGALT00000011555	nnDn	0	0	-2.4785196104	0	1	0	0	1	0	XM_414406	BU260045	Gga.29984	416068	acyl-CoA oxidase 2, branched chain	ENSGALT00000011555	TC434448		Acyl-coenzyme A oxidase [Source:UniProtKB/TrEMBL;Acc:E1C5V6] [ENSGALT00000011555]	chr12:12112495-12112469	NA
A_87_P023361	ATP6V1G3	BX932779	nnDn	0	0	-2.478151239	0	1	0	0	1	0	XM_422192	BX932779	Gga.10666	424349	ATPase, H+ transporting, lysosomal 13kDa, V1 subunit G3		TC390709		Gallus gallus finished cDNA, clone ChEST475d11. [BX932779]	chr8:2126767-2126826	NA
A_87_P021676	TFPI2	BX950344	nnDU	0	0	-2.4780928366	2.5073683204	2	0	0	1	1	XM_418662	BX950344	Gga.8030	420561	tissue factor pathway inhibitor 2		TC382692		Gallus gallus finished cDNA, clone ChEST171j17. [BX950344]	chr2:23258670-23256299	NA
A_87_P021808	SYNE1	ENSGALT00000021996	nnDn	0	0	-2.4721184485	0	1	0	0	1	0	XM_419679	BX936082	Gga.54799	421640	spectrin repeat containing, nuclear envelope 1	ENSGALT00000021996	TC381063		spectrin repeat containing, nuclear envelope 1 [Source:HGNC Symbol;Acc:17089] [ENSGALT00000021996]	chr3:51117287-51117228	NA
A_87_P015591	PLXNC1	CR387757	nnDn	0	0	-2.4720536447	0	1	0	0	1	0	XM_416143	CR387757	Gga.16573	417901	plexin C1		TC387849		Gallus gallus finished cDNA, clone ChEST537d16. [CR387757]	chr1:47027491-47027550	NA
A_87_P033796			nnDn	0	0	-2.4707255585	0	1	0	0	1	0				NA						chr7:025049419-025049363	NA
A_87_P020638		ENSGALT00000023315	nnDn	0	0	-2.4697380371	0	1	0	0	1	0	XM_424188	CN229469	Gga.15513	NA		ENSGALT00000023315	TC387291		glycerol-3-phosphate acyltransferase 2, mitochondrial [Source:HGNC Symbol;Acc:27168] [ENSGALT00000023315]	chrUn_random:45056031-45056090	NA
A_87_P008094		BU273151	nnDn	0	0	-2.4682621807	0	1	0	0	1	0	XM_415728	BU273151	Gga.2938	NA			TC397673		603533656F1 CSEQCHN53 Gallus gallus cDNA clone ChEST491p13 5', mRNA sequence [BU273151]	chr19:001046413-001046354	NA
A_87_P022774	SERPIND1	ENSGALT00000002123	nnDn	0	0	-2.4652886278	0	1	0	0	1	0	XM_001232766	BX934011	Gga.53496	395877	serpin peptidase inhibitor, clade D (heparin cofactor), member 1	ENSGALT00000002123	TC376004		Uncharacterized protein [Source:UniProtKB/TrEMBL;Acc:F1NJ16] [ENSGALT00000002123]	chr15:111440-111381	NA
A_87_P016994		CR385678	nnDn	0	0	-2.4626509162	0	1	0	0	1	0		CR385678	Gga.15161	NA			TC395201		Gallus gallus finished cDNA, clone ChEST876i3. [CR385678]	chr1:147577915-147577974	NA
A_87_P012952	LYN	NM_001006390	nnDn	0	0	-2.4616018095	0	1	0	0	1	0	NM_001006390	NM_001006390	Gga.5758	421127	v-yes-1 Yamaguchi sarcoma viral related oncogene homolog	ENSGALT00000029932	TC382777		Gallus gallus v-yes-1 Yamaguchi sarcoma viral related oncogene homolog (LYN), mRNA [NM_001006390]	chr2:114852803-114852862	NA
A_87_P009388	TNNT3	NM_204922	nnDn	0	0	-2.4593749357	0	1	0	0	1	0	NM_204922	NM_204922	Gga.39779	395761	troponin T type 3 (skeletal, fast)	ENSGALT00000010619	NP799411	GO:0005861(troponin complex)|GO:0006942(regulation of striated muscle contraction)	Gallus gallus troponin T type 3 (skeletal, fast) (TNNT3), mRNA [NM_204922]		NA
A_87_P011014		ENSGALT00000016894	nnDn	0	0	-2.4581829695	0	1	0	0	1	0	XM_422837	CR524268	Gga.20980	NA		ENSGALT00000016894	TC386716		Uncharacterized protein [Source:UniProtKB/TrEMBL;Acc:F1NB34] [ENSGALT00000016894]	chr9:25065631-25066018	NA
A_87_P021767	GJB1	NM_204371	nnDn	0	0	-2.4563410008	0	1	0	0	1	0	NM_204371	NM_204371	Gga.8125	378797	gap junction protein, beta 1, 32kDa	ENSGALT00000008890	TC377244		Gallus gallus gap junction protein, beta 1, 32kDa (GJB1), mRNA [NM_204371]	chr4:2304714-2304655	NA
A_87_P016641		CR386207	nnDn	0	0	-2.4560095033	0	1	0	0	1	0		CR386207	Gga.9166	NA			TC415865		Gallus gallus finished cDNA, clone ChEST252j10. [CR386207]	chr2:69741465-69741524	NA
A_87_P024768	RPL3L	NM_001277559	nnDn	0	0	-2.4559494654	0	1	0	0	1	0	NM_001277559	NM_001277559	Gga.11382	416542	ribosomal protein L3-like	ENSGALT00000008758	TC420989		Gallus gallus ribosomal protein L3-like (RPL3L), mRNA [NM_001277559]	chr14:6161755-6161696	NA
A_87_P013927		CR390790	nnDn	0	0	-2.4555656577	0	1	0	0	1	0	XM_003642448	CR390790	Gga.18508	NA					Gallus gallus finished cDNA, clone ChEST620p16. [CR390790]	chr20:1150043-1150102	NA
A_87_P026267	SELP	ENSGALT00000004163	nnDn	0	0	-2.4520837436	0	1	0	0	1	0	XM_422207	BU456819	Gga.25097	424364	selectin P (granule membrane protein 140kDa, antigen CD62)	ENSGALT00000004163	TC422715		selectin P (granule membrane protein 140kDa, antigen CD62) [Source:HGNC Symbol;Acc:10721] [ENSGALT00000004163]	chr8:3736529-3737270	NA
A_87_P007557		TC385045	nnDn	0	0	-2.4507440922	0	1	0	0	1	0				NA			TC385045		Rep: Transmembrane protein 82 - Mus musculus (Mouse), partial (61%) [TC385045]	chr21:4228853-4228912	NA
A_87_P003719		TC385284	nnDn	0	0	-2.4505797766	0	1	0	0	1	0				NA			TC385284	GO:0001659(temperature homeostasis)|GO:0004872(receptor activity)|GO:0005215(transporter activity)|GO:0005319(lipid transporter activity)|GO:0005509(calcium ion binding)|GO:0005515(protein binding)|GO:0005624(membrane fraction)|GO:0005768(endosome)|GO:0005886(plasma membrane)|GO:0005887(integral to plasma membrane)|GO:0006118(electron transport)|GO:0006139(nucleobase-containing compound metabolic…	Rep: ribonuclease T2 - Gallus gallus, complete [TC385284]	chr3:44399622-44399680	NA
A_87_P023723	CYTIP	BX931951	nnDn	0	0	-2.4502644405	0	1	0	0	1	0	XM_426609	BX931951	Gga.37790	429052	cytohesin 1 interacting protein	ENSGALT00000020489	TC393169		Gallus gallus finished cDNA, clone ChEST802o13. [BX931951]	chr7:37852488-37852429	NA
A_87_P018646	ADAM22	CR352358	nnDn	0	0	-2.4499699461	0	1	0	0	1	0		CR352358	Gga.14380	420537	ADAM metallopeptidase domain 22		TC390648		Gallus gallus finished cDNA, clone ChEST536g12. [CR352358]	chr2:20922409-20922468	NA
A_87_P028983	PTPN5	ENSGALT00000010293	nnDn	0	0	-2.4433630213	0	1	0	0	1	0	XM_421017	XM_421017		423085	protein tyrosine phosphatase, non-receptor type 5 (striatum-enriched)	ENSGALT00000010293	TC381757		Uncharacterized protein [Source:UniProtKB/TrEMBL;Acc:F1P3K6] [ENSGALT00000010293]	chr5:13774802-13774743	NA
A_87_P036157	CYTH4	NM_001012815	nnDn	0	0	-2.4421308787	0	1	0	0	1	0	NM_001012815	NM_001012815	Gga.12335	418043	cytohesin 4	ENSGALT00000020357	TC375090		Gallus gallus cytohesin 4 (CYTH4), mRNA [NM_001012815]	chr1:53353101-53353083	NA
A_87_P031207			nnDn	0	0	-2.4385063104	0	1	0	0	1	0				NA						chrZ:051788628-051788574	NA
A_87_P037476	BCMO1	NM_204635	nnDn	0	0	-2.4357876254	0	1	0	0	1	0	NM_204635	NM_204635	Gga.41	395346	beta-carotene 15,15'-monooxygenase 1	ENSGALT00000008685	TC392525	GO:0001523(retinoid metabolic process)|GO:0003834(beta-carotene 15,15'-monooxygenase activity)|GO:0004497(monooxygenase activity)|GO:0042572(retinol metabolic process)|GO:0046872(metal ion binding)	Gallus gallus beta-carotene 15,15'-monooxygenase 1 (BCMO1), mRNA [NM_204635]	chr11:17101014-17101073	NA
A_87_P017886		CR353523	nnDn	0	0	-2.4350458589	0	1	0	0	1	0		CR353523	Gga.13494	NA			TC401252		Gallus gallus finished cDNA, clone ChEST129n7. [CR353523]	chr26:1261577-1261518	NA
A_87_P018842	SLC13A4	ENSGALT00000021051	nnDn	0	0	-2.4280857329	0	1	0	0	1	0	XM_416360	CR338786	Gga.13732	418127	solute carrier family 13 (sodium/sulfate symporters), member 4	ENSGALT00000021051	TC403063		Uncharacterized protein [Source:UniProtKB/TrEMBL;Acc:E1C2V8] [ENSGALT00000021051]	chr1:60515048-60515107	NA
A_87_P017219		CR385283	nnDn	0	0	-2.4277622227	0	1	0	0	1	0		CR385283	Gga.15253	NA					Gallus gallus finished cDNA, clone ChEST804i22. [CR385283]	chr27:3569963-3570022	NA
A_87_P004179	NEFL	ENSGALT00000000420	nUDU	0	2.5477656363	-2.4269114395	4.2974268928	3	0	1	1	1	XM_417679	XM_417679		419528	neurofilament, light polypeptide	ENSGALT00000000420	TC381290		Uncharacterized protein [Source:UniProtKB/TrEMBL;Acc:F1NNY7] [ENSGALT00000000420]	chr22:957843-957902	NA
A_87_P006567		TC439411	nnDn	0	0	-2.4235952051	0	1	0	0	1	0	XM_004942881	XM_004942881		NA			TC439411		Rep: DEAD/DEAH box helicase - Chlamydomonas reinhardtii, partial (3%) [TC439411]		NA
A_87_P018859	IGSF11	ENSGALT00000024333	nnDn	0	0	-2.4182545638	0	1	0	0	1	0		CR338761	Gga.1594	418346	immunoglobulin superfamily, member 11	ENSGALT00000024333	TC429118		immunoglobulin superfamily, member 11 [Source:HGNC Symbol;Acc:16669] [ENSGALT00000024333]	chr1:84261266-84261325	NA
A_87_P008958	MYL3	NM_205159	nnDn	0	0	-2.4180417368	0	1	0	0	1	0	NM_205159	NM_205159	Gga.4198	396067	myosin, light chain 3, alkali; ventricular, skeletal, slow	ENSGALT00000008744		GO:0005509(calcium ion binding)|GO:0016459(myosin complex)	Gallus gallus myosin, light chain 3, alkali; ventricular, skeletal, slow (MYL3), mRNA [NM_205159]	chr2:3342150-3342134	NA
A_87_P017961		CR353404	nnDn	0	0	-2.4170406209	0	1	0	0	1	0		CR353404	Gga.13563	NA			TC397225		Gallus gallus finished cDNA, clone ChEST490d15. [CR353404]	chrZ:17571983-17572042	NA
A_87_P028515		BU380679	nnDn	0	0	-2.4139411013	0	1	0	0	1	0		BU380679	Gga.28801	NA			TC395775		603859211F1 CSEQCHN75 Gallus gallus cDNA clone ChEST868e3 5', mRNA sequence [BU380679]	chr5:047998667-047998610	NA
A_87_P019799	PCP4	NM_001278148	nnDn	0	0	-2.4119279722	0	1	0	0	1	0	NM_001278148	NM_001278148	Gga.7397	771220	Purkinje cell protein 4		TC428940		Gallus gallus Purkinje cell protein 4 (PCP4), mRNA [NM_001278148]	chr1:111648528-111648587	NA
A_87_P036018	FYB	NM_001031451	nnDn	0	0	-2.4102072754	0	1	0	0	1	0	NM_001031451	NM_001031451	Gga.21990	427448	FYN binding protein	ENSGALT00000034292	TC374071		Gallus gallus FYN binding protein (FYB), mRNA [NM_001031451]	chrZ:11668292-11668233	NA
A_87_P036327	NCF4	NM_001039272	nnDn	0	0	-2.4080766172	0	1	0	0	1	0	NM_001039272	NM_001039272	Gga.21246	418052	neutrophil cytosolic factor 4, 40kDa	ENSGALT00000037791	TC375679		Gallus gallus neutrophil cytosolic factor 4, 40kDa (NCF4), mRNA [NM_001039272]	chr1:53570814-53569969	NA
A_87_P013421	RUNDC3A	CR391488	nnDn	0	0	-2.4071311626	0	1	0	0	1	0		CR391488	Gga.39969	100858314	RUN domain containing 3A				Gallus gallus finished cDNA, clone ChEST901b24. [CR391488]		NA
A_87_P036875	GPR174	NM_001008464	nnDn	0	0	-2.4041400811	0	1	0	0	1	0	NM_001008464	NM_001008464	Gga.1092	422146	G protein-coupled receptor 174	ENSGALT00000006538	TC374692		Gallus gallus G protein-coupled receptor 174 (GPR174), mRNA [NM_001008464]	chr4:1444843-1444902	NA
A_87_P034085		BU127162	nnDn	0	0	-2.4019849642	0	1	0	0	1	0		BU127162	Gga.51297	NA			TC412774		603114102F1 CSEQCHL20 Gallus gallus cDNA clone ChEST65d2 5', mRNA sequence [BU127162]	chrZ:66901573-66901514	NA
A_87_P008764	CASQ2	NM_204526	nnDn	0	0	-2.3994697416	0	1	0	0	1	0	NM_204526	NM_204526	Gga.42165	395198	calsequestrin 2 (cardiac muscle)	ENSGALT00000036952	TC425578	GO:0005509(calcium ion binding)|GO:0033018(sarcoplasmic reticulum lumen)	Gallus gallus calsequestrin 2 (cardiac muscle) (CASQ2), mRNA [NM_204526]	chr1:83805747-83805806	NA
A_87_P027981	RNF122	BU404989	nnDn	0	0	-2.3983733471	0	1	0	0	1	0		BU404989	Gga.36694	426922	ring finger protein 122				603482401F1 CSEQCHN59 Gallus gallus cDNA clone ChEST371b1 5', mRNA sequence [BU404989]		NA
A_87_P035659	PIK3CD	NM_001012696	nnDn	0	0	-2.3957575194	0	1	0	0	1	0	NM_001012696	NM_001012696	Gga.8789	419444	phosphoinositide-3-kinase, catalytic, delta polypeptide	ENSGALT00000004070	TC373478		Gallus gallus phosphoinositide-3-kinase, catalytic, delta polypeptide (PIK3CD), mRNA [NM_001012696]	chr21:3480781-3480840	NA
A_87_P016426		ENSGALT00000004451	nnDn	0	0	-2.3875942213	0	1	0	0	1	0	XM_414529	CR386518	Gga.7203	NA		ENSGALT00000004451	TC380220		serine/threonine kinase 10 [Source:HGNC Symbol;Acc:11388] [ENSGALT00000004451]	chr13:8728191-8728250	NA
A_87_P006646	PSTPIP2	ENSGALT00000039576	nnDn	0	0	-2.3863472091	0	1	0	0	1	0	XM_004949044	XM_001233736	Gga.36176	770399	proline-serine-threonine phosphatase interacting protein 2	ENSGALT00000039576	TC382914		proline-serine-threonine phosphatase interacting protein 2 [Source:HGNC Symbol;Acc:9581] [ENSGALT00000039576]	chrZ:1963258-1963317	NA
A_87_P008754	TOM1	NM_205144	nnDn	0	0	-2.3855679771	0	1	0	0	1	0	NM_205144	NM_205144	Gga.26098	396049	target of myb1	ENSGALT00000020498	TC389266	GO:0005769(early endosome)|GO:0005829(cytosol)|GO:0006886(intracellular protein transport)|GO:0016020(membrane)	Gallus gallus target of myb1 (TOM1), mRNA [NM_205144]	chr1:54149104-54149045	NA
A_87_P027046		BU434541	nnDn	0	0	-2.3848841359	0	1	0	0	1	0		BU434541	Gga.23798	NA			TC419660		603220396F1 CSEQRBN10 Gallus gallus cDNA clone ChEST213p24 5', mRNA sequence [BU434541]	chr2:3482027-3481968	NA
A_87_P003071		TC411337	nnDn	0	0	-2.3846909943	0	1	0	0	1	0				NA			TC411337			chr23:849433-849492	NA
A_87_P019534		CO767932	nnDn	0	0	-2.3829778036	0	1	0	0	1	0		CO767932	Gga.29204	NA			TC426022		spleen_EST03658 Spleen cDNA Library Gallus gallus cDNA 3', mRNA sequence [CO767932]	chr1:133173900-133173849	NA
A_87_P011089		CR524164	nnDn	0	0	-2.3817542823	0	1	0	0	1	0		CR524164	Gga.36160	NA			TC409437		Gallus gallus finished cDNA, clone ChEST905o6. [CR524164]	chrZ:72120893-72120834	NA
A_87_P026286		TC407337	nnDn	0	0	-2.3788049089	0	1	0	0	1	0				NA			TC407337	GO:0005100(Rho GTPase activator activity)|GO:0005515(protein binding)|GO:0005622(intracellular)	Rep: MGC80729 protein - Xenopus laevis (African clawed frog), partial (61%) [TC407337]	chrUn_random:28145413-28145472	NA
A_87_P031661		BU250436	nnDn	0	0	-2.3784581142	0	1	0	0	1	0		BU250436	Gga.27676	NA					603321132F1 CSEQCHN35 Gallus gallus cDNA clone ChEST246o8 5', mRNA sequence [BU250436]	chr4:67303363-67303426	NA
A_87_P009149	GATA5	NM_205421	nnDn	0	0	-2.3779341581	0	1	0	0	1	0	NM_205421	NM_205421	Gga.2081	396391	GATA binding protein 5	ENSGALT00000008583	TC398628	GO:0003700(sequence-specific DNA binding transcription factor activity)|GO:0005634(nucleus)|GO:0006351(transcription, DNA-dependent)|GO:0008270(zinc ion binding)|GO:0043565(sequence-specific DNA binding)|GO:0045893(positive regulation of transcription, DNA-dependent)	Gallus gallus GATA binding protein 5 (GATA5), mRNA [NM_205421]	chr20:8009445-8004696	NA
A_87_P003700		BX275002	nnDn	0	0	-2.3760240121	0	1	0	0	1	0		BX275002	Gga.51810	NA			TC388317		BX275002 AGENAE Gallus gallus multi-tissues normalized and once-subtracted cDNA library (gcal) Gallus gallus cDNA clone gcal0007.i.10 3prim, mRNA sequence [BX275002]	chr14:6233354-6233413	NA
A_87_P031979			nnDn	0	0	-2.3757738262	0	1	0	0	1	0				NA							NA
A_87_P012254		ENSGALT00000044520	nnDn	0	0	-2.372920222	0	1	0	0	1	0	XM_420135	CR407168	Gga.19905	NA		ENSGALT00000044520	TC383309		Gallus gallus finished cDNA, clone ChEST752g20. [CR407168]	chr4:1664450-1664391	NA
A_87_P008971	MYH11	NM_205274	nnDn	0	0	-2.3723353584	0	1	0	0	1	0	NM_205274	NM_205274	Gga.3225	396211	myosin, heavy chain 11, smooth muscle	ENSGALT00000010534	TC373483	GO:0003774(motor activity)|GO:0003779(actin binding)|GO:0005515(protein binding)|GO:0005516(calmodulin binding)|GO:0005524(ATP binding)|GO:0006939(smooth muscle contraction)|GO:0008307(structural constituent of muscle)|GO:0030016(myofibril)|GO:0030241(skeletal muscle myosin thick filament assembly)|GO:0032982(myosin filament)|GO:0048251(elastic fiber assembly)|GO:0048739(cardiac muscle fiber deve…	Gallus gallus myosin, heavy chain 11, smooth muscle (MYH11), mRNA [NM_205274]	chr14:7623573-7623514	NA
A_87_P025105			nnDn	0	0	-2.3720804121	0	1	0	0	1	0				NA							NA
A_87_P017200	ZFP106	ENSGALT00000014776	nnDn	0	0	-2.3719808313	0	1	0	0	1	0	XM_004941652	CR385311	Gga.10591	423234	zinc finger protein 106 homolog (mouse)	ENSGALT00000014776	TC378581		zinc finger protein 106 [Source:HGNC Symbol;Acc:12886] [ENSGALT00000014776]	chr5:27848640-27848581	NA
A_87_P009758	TXLNB	NM_204754	nnDn	0	0	-2.3682937919	0	1	0	0	1	0	NM_204754	NM_204754	Gga.278	395515	taxilin beta		TC373653	GO:0005737(cytoplasm)|GO:0019905(syntaxin binding)	Gallus gallus taxilin beta (TXLNB), mRNA [NM_204754]	chr3:55945405-55945464	NA
A_87_P003641	HEY1	ENSGALT00000045547	nnDU	0	0	-2.3682755307	2.4872331082	2	0	0	1	1	XM_425926	BX258353	Gga.51652	428365	hairy/enhancer-of-split related with YRPW motif 1	ENSGALT00000045547	TC383837		Uncharacterized protein [Source:UniProtKB/TrEMBL;Acc:F1NDT2] [ENSGALT00000045547]	chr2:125470616-125470557	NA
A_87_P014664	HRASLS	ENSGALT00000011646	nnDn	0	0	-2.3621581491	0	1	0	0	1	0	XM_422714	CR389674	Gga.8333	424903	HRAS-like suppressor	ENSGALT00000011646	TC387029		Uncharacterized protein [Source:UniProtKB/TrEMBL;Acc:E1C3C1] [ENSGALT00000011646]	chr9:14250598-14250539	NA
A_87_P004109		TC419660	nnDn	0	0	-2.3620264402	0	1	0	0	1	0				NA			TC419660		Rep: Retinoblastoma tumor suppressor - Gallus gallus (Chicken), partial (35%) [TC419660]	chr2:3482828-3482767	NA
A_87_P025206		BX257338	nnDn	0	0	-2.3611713375	0	1	0	0	1	0	XM_004935847	BX257338	Gga.6570	NA					BX257338 AGENAE Gallus gallus multi-tissues normalized library (gcag) Gallus gallus cDNA clone gcag0002.h.03 3prim, mRNA sequence [BX257338]	chr3:107936700-107936757	NA
A_87_P023176	RASD2	BX933149	nnDn	0	0	-2.3595024888	0	1	0	0	1	0	XM_416293	BX933149	Gga.11996	418057	RASD family, member 2		TC378651		Gallus gallus finished cDNA, clone ChEST906j10. [BX933149]	chr1:54067864-54067805	NA
A_87_P038133	PFKM	NM_204223	nnDn	0	0	-2.3576333231	0	1	0	0	1	0	NM_204223	NM_204223	Gga.39777	374064	phosphofructokinase, muscle	ENSGALT00000044180	TC405976		Gallus gallus phosphofructokinase, muscle (PFKM), mRNA [NM_204223]	chrUn_random:31515561-31515620	NA
A_87_P023655	APOH	NM_001277994	nnDn	0	0	-2.3574126254	0	1	0	0	1	0	NM_001277994	NM_001277994	Gga.1609	417431	apolipoprotein H (beta-2-glycoprotein I)	ENSGALT00000006308	TC376533		Gallus gallus apolipoprotein H (beta-2-glycoprotein I) (APOH), mRNA [NM_001277994]	chr18:7460061-7460120	NA
A_87_P021556	LOC416147	BX950599	nnDU	0	0	-2.356912776	3.3560880848	2	0	0	1	1	XM_414478	BX950599	Gga.11852	416147	E3 ubiquitin/ISG15 ligase TRIM25-like		TC382363		Gallus gallus finished cDNA, clone ChEST602m13. [BX950599]	chr13:8513162-8513221	NA
A_87_P008852	GSC	NM_205331	nnDn	0	0	-2.3558662566	0	1	0	0	1	0	NM_205331	NM_205331	Gga.738	396273	goosecoid homeobox	ENSGALT00000017878	TC377873	GO:0003700(sequence-specific DNA binding transcription factor activity)|GO:0005634(nucleus)|GO:0007275(multicellular organismal development)|GO:0043565(sequence-specific DNA binding)	Gallus gallus goosecoid homeobox (GSC), mRNA [NM_205331]	chr5:48185297-48185239	NA
A_87_P009290	IL1R1	NM_205485	nnDn	0	0	-2.3533639934	0	1	0	0	1	0	NM_205485	NM_205485	Gga.846	396481	interleukin 1 receptor, type I	ENSGALT00000036580	TC375817		Gallus gallus interleukin 1 receptor, type I (IL1R1), mRNA [NM_205485]	chr1:138026085-138026144	NA
A_87_P002924			nnDn	0	0	-2.3466849539	0	1	0	0	1	0				NA						chr4:020950470-020950529	NA
A_87_P007870	CERCAM	ENSGALT00000007990	nnDn	0	0	-2.3465941399	0	1	0	0	1	0				427768	cerebral endothelial cell adhesion molecule	ENSGALT00000007990	TC432560		cerebral endothelial cell adhesion molecule [Source:HGNC Symbol;Acc:23723] [ENSGALT00000007990]	chr17:5562988-5562929	NA
A_87_P016195		CR386871	nnDn	0	0	-2.34366535	0	1	0	0	1	0		CR386871	Gga.14797	NA					Gallus gallus finished cDNA, clone ChEST909p9. [CR386871]	chr5:30760720-30760661	NA
A_87_P037600	PROC	NM_204441	nnDn	0	0	-2.3434221918	0	1	0	0	1	0	NM_204441	NM_204441	Gga.5131	395085	protein C (inactivator of coagulation factors Va and VIIIa)	ENSGALT00000002745	TC403998		Gallus gallus protein C (inactivator of coagulation factors Va and VIIIa) (PROC), mRNA [NM_204441]	chr9:2230957-2231016	NA
A_87_P015604	SARDH	CR387740	nnDn	0	0	-2.3383448183	0	1	0	0	1	0		CR387740	Gga.53500	417146	sarcosine dehydrogenase				Gallus gallus finished cDNA, clone ChEST534b21. [CR387740]	chr17:7696263-7696204	NA
A_87_P014768		CR389528	nnDn	0	0	-2.3358027407	0	1	0	0	1	0		CR389528	Gga.17188	NA			TC394831		Gallus gallus finished cDNA, clone ChEST301d17. [CR389528]	chr1:197433587-197433646	NA
A_87_P023948	TMEM45A	NM_001278043	nnDn	0	0	-2.3303901969	0	1	0	0	1	0	NM_001278043	NM_001278043	Gga.10985	418389	transmembrane protein 45A	ENSGALT00000024682	TC386675		Gallus gallus transmembrane protein 45A (TMEM45A), mRNA [NM_001278043]	chr1:88273262-88273321	NA
A_87_P023801	C21H1ORF187	NM_001142848	nnDn	0	0	-2.3296499647	0	1	0	0	1	0	NM_001142848	NM_001142848	Gga.11835	419492	chromosome 21 open reading frame, human C1orf187	ENSGALT00000007382	TC395789	GO:0005576(extracellular region)|GO:0007411(axon guidance)|GO:0021516(dorsal spinal cord development)|GO:0021528(commissural neuron differentiation in spinal cord)|GO:0030900(forebrain development)|GO:0090090(negative regulation of canonical Wnt receptor signaling pathway)	Gallus gallus chromosome 21 open reading frame, human C1orf187 (C21H1ORF187), mRNA [NM_001142848]	chr21:5834704-5834645	NA
A_87_P018428		CR352692	nnDn	0	0	-2.3279875199	0	1	0	0	1	0		CR352692	Gga.13326	NA			TC394415		Gallus gallus finished cDNA, clone ChEST37c21. [CR352692]	chr19:6370223-6370282	NA
A_87_P007142		TC392720	nnDn	0	0	-2.326852581	0	1	0	0	1	0	XM_426083	XM_426083		NA			TC392720		Rep: Desmoglein-2 precursor (HDGC). - Gallus gallus, partial (92%) [TC392720]	chr2:109278933-109278993	NA
A_87_P038726			nnDn	0	0	-2.3231086681	0	1	0	0	1	0				NA						chr13:017458176-017458235	NA
A_87_P015616	MYL2	NM_001271929	nnDn	0	0	-2.3201891389	0	1	0	0	1	0	NM_001271929	NM_001271929	Gga.841	416874	myosin, light chain 2, regulatory, cardiac, slow	ENSGALT00000035085	TC406393	GO:0005509(calcium ion binding)|GO:0016459(myosin complex)	Gallus gallus myosin, light chain 2, regulatory, cardiac, slow (MYL2), mRNA [NM_001271929]	chr15:6084862-6084803	NA
A_87_P010821	CD83	ENSGALT00000043149	nnDn	0	0	-2.3184974253	0	1	0	0	1	0	XM_418929	CR733120	Gga.11593	420838	CD83 molecule	ENSGALT00000043149	TC380473		CD83 molecule [Source:HGNC Symbol;Acc:1703] [ENSGALT00000043149]	chr2:61818928-61818987	NA
A_87_P024553	TCEANC	BX929875	nnDn	0	0	-2.3161159232	0	1	0	0	1	0	XM_416834	BX929875	Gga.12219	418636	transcription elongation factor A (SII) N-terminal and central domain containing		TC377488		Gallus gallus finished cDNA, clone ChEST643m23. [BX929875]	chr1:126408838-126408779	NA
A_87_P007110	ZFP106	ENSGALT00000014776	nnDn	0	0	-2.3155403511	0	1	0	0	1	0	XM_004941652	XM_004941652	Gga.10591	423234	zinc finger protein 106 homolog (mouse)	ENSGALT00000014776	TC399612		zinc finger protein 106 [Source:HGNC Symbol;Acc:12886] [ENSGALT00000014776]	chr5:27846290-27846231	NA
A_87_P016181		CR386890	nnDn	0	0	-2.3146456298	0	1	0	0	1	0		CR386890	Gga.14791	NA			TC395192		Gallus gallus finished cDNA, clone ChEST37n12. [CR386890]		NA
A_87_P021803	RAMP1	ENSGALT00000006057	nnDn	0	0	-2.3138752881	0	1	0	0	1	0	XM_421873	BX936098	Gga.2711	424016	receptor (G protein-coupled) activity modifying protein 1	ENSGALT00000006057	TC386341		receptor (G protein-coupled) activity modifying protein 1 [Source:HGNC Symbol;Acc:9843] [ENSGALT00000006057]	chr7:4627139-4627080	NA
A_87_P008290		TC406895	nnDn	0	0	-2.3111718539	0	1	0	0	1	0	XM_004939389	XM_004939389		NA			TC406895		Rep: Retinoblastoma tumor suppressor - Gallus gallus (Chicken), partial (50%) [TC406895]	chr2:034233245-034233304	NA
A_87_P006872	ECM2	ENSGALT00000007480	nnDn	0	0	-2.309541533	0	1	0	0	1	0	XM_414297	XM_414297		415953	extracellular matrix protein 2, female organ and adipocyte specific	ENSGALT00000007480	TC379944		Uncharacterized protein [Source:UniProtKB/TrEMBL;Acc:E1BV71] [ENSGALT00000007480]	chr12:3586690-3586749	NA
A_87_P011869		CR523056	nnDn	0	0	-2.3091606648	0	1	0	0	1	0	XM_004939697	CR523056	Gga.20292	NA			TC402049		Gallus gallus finished cDNA, clone ChEST567f19. [CR523056]	chr2:69734437-69734496	NA
A_87_P031112		DR418876	nnDn	0	0	-2.3089816071	0	1	0	0	1	0	XM_004946009	DR418876	Gga.35009	NA			TC403823		gPGC_EST08718 Embryonic gonadal PGC cDNA Library Gallus gallus cDNA 5', mRNA sequence [DR418876]	chr17:9729720-9729779	NA
A_87_P022624		BX934363	nnDn	0	0	-2.3067545732	0	1	0	0	1	0		BX934363	Gga.9764	NA			TC386158		Gallus gallus finished cDNA, clone ChEST668a11. [BX934363]		NA
A_87_P000410		TC421830	nnDn	0	0	-2.3046689627	0	1	0	0	1	0				NA			TC421830			chr12:003654165-003654222	NA
A_87_P024823		TC436161	nnDn	0	0	-2.3027031	0	1	0	0	1	0				NA			TC436161			chr11:018604200-018604259	NA
A_87_P013466	ADAMTS15	CR391428	nnDn	0	0	-2.3005541567	0	1	0	0	1	0	XM_417874	CR391428	Gga.18773	419733	ADAM metallopeptidase with thrombospondin type 1 motif, 15		TC432204		Gallus gallus finished cDNA, clone ChEST333f20. [CR391428]	chr24:1715172-1715231	NA
A_87_P018183	ADH1C	ENSGALT00000020006	nnDn	0	0	-2.300121131	0	1	0	0	1	0	XM_001234262	CR353076	Gga.4115	771920	alcohol dehydrogenase 1C (class I), gamma polypeptide	ENSGALT00000020006	TC386596	GO:0004022(alcohol dehydrogenase (NAD) activity)|GO:0005737(cytoplasm)|GO:0008270(zinc ion binding)	Uncharacterized protein [Source:UniProtKB/TrEMBL;Acc:F1NI80] [ENSGALT00000020006]	chr4:61582862-61581406	NA
A_87_P025348		BU482879	nnDn	0	0	-2.2979339265	0	1	0	0	1	0	XM_004945130	BU482879	Gga.26065	NA			TC396697		603841507F1 CSEQRBN22 Gallus gallus cDNA clone ChEST823n1 5', mRNA sequence [BU482879]	chr14:2356921-2356980	NA
A_87_P035357		AM068318	nnDn	0	0	-2.2916946102	0	1	0	0	1	0	XM_418519	AM068318	Gga.30006	NA			TC395425		AM068318 Chicken immune 3 - CSEQRBN33 Gallus gallus cDNA clone C0000485O02_T7, mRNA sequence [AM068318]	chr2:3966281-3966340	NA
A_87_P006702	KAZALD1	ENSGALT00000012719	nnDn	0	0	-2.2896165493	0	1	0	0	1	0	XM_004942227	XM_004942227		423856	Kazal-type serine peptidase inhibitor domain 1	ENSGALT00000012719	TC377724		Uncharacterized protein [Source:UniProtKB/TrEMBL;Acc:F1NLB5] [ENSGALT00000012719]	chr6:24484926-24484867	NA
A_87_P015318	CHRD	NM_204980	nnDn	0	0	-2.2880147577	0	1	0	0	1	0	NM_204980	NM_204980	Gga.490	395828	chordin	ENSGALT00000044810	TC374328		Gallus gallus chordin (CHRD), mRNA [NM_204980]	chrUn_random:009019848-009019907	NA
A_87_P003343		BX278462	nnDn	0	0	-2.2870031249	0	1	0	0	1	0	XM_004941033	BX278462	Gga.51628	NA			TC412006		BX278462 AGENAE Gallus gallus multi-tissues normalized library (gcag) Gallus gallus cDNA clone gcag0010.l.13 3prim, mRNA sequence [BX278462]	chr4:36398630-36398571	NA
A_87_P027533		BU420966	nnDn	0	0	-2.2858567945	0	1	0	0	1	0		BU420966	Gga.46423	NA			TC425136		603234341F1 CSEQRBN09 Gallus gallus cDNA clone ChEST234b11 5', mRNA sequence [BU420966]	chrUn_random:24275832-24275773	NA
A_87_P017866	ZBTB47	CR353548	nnDn	0	0	-2.2846557879	0	1	0	0	1	0	XM_004939080	CR353548	Gga.35435	428398	zinc finger and BTB domain containing 47		TC417649		Gallus gallus finished cDNA, clone ChEST128e8. [CR353548]	chr2:1904283-1904342	NA
A_87_P027991		TC433263	nnDn	0	0	-2.2829050222	0	1	0	0	1	0				NA			TC433263		Rep: Os12g0174000 protein - Oryza sativa subsp. japonica (Rice), partial (3%) [TC433263]	chr6:15646771-15646839	NA
A_87_P026263		ENSGALT00000045403	nnDn	0	0	-2.2785444002	0	1	0	0	1	0	XM_003642970	BU456906	Gga.54454	NA		ENSGALT00000045403	TC381544		603771927F1 CSEQRBN14 Gallus gallus cDNA clone ChEST706f7 5', mRNA sequence [BU456906]	chrZ:8417599-8417658	NA
A_87_P016241	AGPAT9	NM_001031145	nnDn	0	0	-2.2769699792	0	1	0	0	1	0	NM_001031145	NM_001031145	Gga.16404	422610	1-acylglycerol-3-phosphate O-acyltransferase 9	ENSGALT00000018298	TC375167	GO:0003841(1-acylglycerol-3-phosphate O-acyltransferase activity)|GO:0004366(glycerol-3-phosphate O-acyltransferase activity)|GO:0005789(endoplasmic reticulum membrane)|GO:0016021(integral to membrane)|GO:0016024(CDP-diacylglycerol biosynthetic process)|GO:0019432(triglyceride biosynthetic process)|GO:0032006(regulation of TOR signaling cascade)	Gallus gallus 1-acylglycerol-3-phosphate O-acyltransferase 9 (AGPAT9), mRNA [NM_001031145]	chr4:47986962-47987021	NA
A_87_P033074		BU214476	nnDn	0	0	-2.2766668903	0	1	0	0	1	0	XM_414712	BU214476	Gga.26463	NA			TC385636		603107907F1 CSEQCHN04 Gallus gallus cDNA clone ChEST50m1 5', mRNA sequence [BU214476]	chr14:14021095-14021036	NA
A_87_P017043		CR385605	nnDn	0	0	-2.275806852	0	1	0	0	1	0		CR385605	Gga.15187	NA					Gallus gallus finished cDNA, clone ChEST849o5. [CR385605]	chrUn_random:42041730-42041671	NA
A_87_P021674	MMP10	NM_001278089	nnDn	0	0	-2.2757893277	0	1	0	0	1	0	NM_001278089	NM_001278089	Gga.12800	418981	matrix metallopeptidase 10 (stromelysin 2)	ENSGALT00000027766	TC381163		Gallus gallus matrix metallopeptidase 10 (stromelysin 2) (MMP10), mRNA [NM_001278089]	chr1:186776413-186776472	NA
A_87_P005373			nnDn	0	0	-2.2748979441	0	1	0	0	1	0				NA						chr1:177240401-177240460	NA
A_87_P010749		CR733344	nnDn	0	0	-2.2746995345	0	1	0	0	1	0		CR733344	Gga.16523	NA			TC412066		Gallus gallus finished cDNA, clone ChEST945a6. [CR733344]	chr19:3266811-3266870	NA
A_87_P014892	TNFRSF11A	ENSGALT00000021025	nnDn	0	0	-2.2721063257	0	1	0	0	1	0		CR389333	Gga.17640	769909	tumor necrosis factor receptor superfamily, member 11a, NFKB activator	ENSGALT00000021025	TC383522		tumor necrosis factor receptor superfamily, member 11a, NFKB activator [Source:HGNC Symbol;Acc:11908] [ENSGALT00000021025]	chr2:69434980-69434921	NA
A_87_P012872	SH3BGR	ENSGALT00000003011	nnDn	0	0	-2.2708083638	0	1	0	0	1	0	XM_416732	CR406302	Gga.11787	418523	SH3 domain binding glutamic acid-rich protein	ENSGALT00000003011	TC441035		Uncharacterized protein [Source:UniProtKB/TrEMBL;Acc:E1BVU4] [ENSGALT00000003011]	chr1:111504300-111504359	NA
A_87_P015376	DPEP2	ENSGALT00000005435	nnDn	0	0	-2.268435872	0	1	0	0	1	0		CR388568	Gga.37308	415714	dipeptidase 2	ENSGALT00000005435	TC390979		Gallus gallus finished cDNA, clone ChEST264k17. [CR388568]	chr11:3445032-3445091	NA
A_87_P023862	GRHPR	BX931577	nnDn	0	0	-2.2661191322	0	1	0	0	1	0	XM_424417	BX931577	Gga.35242	426806	glyoxylate reductase/hydroxypyruvate reductase	ENSGALT00000008710	TC378808		Gallus gallus finished cDNA, clone ChEST392f2. [BX931577]	chrZ:74230678-74230619	NA
A_87_P024977		BX269876	nnDn	0	0	-2.2660670673	0	1	0	0	1	0	XM_415635	BX269876	Gga.55832	NA			TC389442		BX269876 AGENAE Gallus gallus multi-tissues normalized library (gcag) Gallus gallus cDNA clone gcag0018.a.08 3prim, mRNA sequence [BX269876]	chr18:4902472-4902531	NA
A_87_P035696	RASGRP1	AJ851546	nnDn	0	0	-2.2643360056	0	1	0	0	1	0	XM_004941735	AJ851546	Gga.22666	423290	RAS guanyl releasing protein 1 (calcium and DAG-regulated)		TC374249		Gallus gallus mRNA for hypothetical protein, clone 6d2. [AJ851546]	chr5:33021260-33021319	NA
A_87_P024561	HPGD	NM_001277784	nnDn	0	0	-2.260785976	0	1	0	0	1	0	NM_001277784	NM_001277784	Gga.9639	422567	hydroxyprostaglandin dehydrogenase 15-(NAD)	ENSGALT00000032201	TC380716		Gallus gallus hydroxyprostaglandin dehydrogenase 15-(NAD) (HPGD), mRNA [NM_001277784]	chr4:45218944-45217778	NA
A_87_P013681		CR391157	nnDn	0	0	-2.2547582498	0	1	0	0	1	0	XM_004942269	CR391157	Gga.24396	NA			TC402322		Gallus gallus finished cDNA, clone ChEST203d9. [CR391157]	chr6:25699930-25699871	NA
A_87_P036475	SLC16A9	NM_001031222	nnDn	0	0	-2.2544046385	0	1	0	0	1	0	NM_001031222	NM_001031222	Gga.22182	423667	solute carrier family 16, member 9 (monocarboxylic acid transporter 9)		TC375082	GO:0005886(plasma membrane)|GO:0015293(symporter activity)|GO:0016021(integral to membrane)	Gallus gallus solute carrier family 16, member 9 (monocarboxylic acid transporter 9) (SLC16A9), mRNA [NM_001031222]	chr6:10275151-10275210	NA
A_87_P031036	LRMP	ENSGALT00000022697	nnDn	0	0	-2.2514766657	0	1	0	0	1	0		BU273236	Gga.39303	418205	lymphoid-restricted membrane protein	ENSGALT00000022697	TC399087		Uncharacterized protein [Source:UniProtKB/TrEMBL;Acc:E1BU96] [ENSGALT00000022697]	chr1:69331230-69331289	NA
A_87_P019426			nnDn	0	0	-2.2492652035	0	1	0	0	1	0				NA						chr3:110258506-110258564	NA
A_87_P037695	PIK3AP1	NM_204350	nnDU	0	0	-2.2410131553	2.1341533052	2	0	0	1	1	NM_204350	NM_204350	Gga.11560	374268	phosphoinositide-3-kinase adaptor protein 1	ENSGALT00000008896	TC374702	GO:0005829(cytosol)|GO:0005886(plasma membrane)|GO:0014068(positive regulation of phosphatidylinositol 3-kinase cascade)|GO:0016020(membrane)|GO:0031929(TOR signaling cascade)|GO:0032869(cellular response to insulin stimulus)|GO:0034122(negative regulation of toll-like receptor signaling pathway)|GO:0034123(positive regulation of toll-like receptor signaling pathway)|GO:0034134(toll-like receptor…	Gallus gallus phosphoinositide-3-kinase adaptor protein 1 (PIK3AP1), mRNA [NM_204350]	chr6:17804019-17803961	NA
A_87_P024794			nnDn	0	0	-2.2393661922	0	1	0	0	1	0				NA							NA
A_87_P024624	TMEM156	ENSGALT00000041403	nnDn	0	0	-2.2384879192	0	1	0	0	1	0		BX929692	Gga.55940	426317	transmembrane protein 156	ENSGALT00000041403	TC420225		transmembrane protein 156 [Source:HGNC Symbol;Acc:26260] [ENSGALT00000041403]	chr4:71505275-71505334	NA
A_87_P038668	RPS6KA2	ENSGALT00000018703	nnDn	0	0	-2.2380087601	0	1	0	0	1	0	XM_419611	XM_419611	Gga.30233	421570	ribosomal protein S6 kinase, 90kDa, polypeptide 2	ENSGALT00000018703	TC390116		ribosomal protein S6 kinase, 90kDa, polypeptide 2 [Source:HGNC Symbol;Acc:10431] [ENSGALT00000018703]	chr3:44682165-44682224	NA
A_87_P030368		BU298744	nnDn	0	0	-2.2344218989	0	1	0	0	1	0		BU298744	Gga.17596	NA					603610313F1 CSEQCHN56 Gallus gallus cDNA clone ChEST599i3 5', mRNA sequence [BU298744]		NA
A_87_P001943		TC388235	nnDU	0	0	-2.2342995383	3.6263530407	2	0	0	1	1	XM_004947072	XM_004947072		NA			TC388235		Rep: NFX1-type zinc finger-containing protein 1. - Gallus gallus, complete [TC388235]	chr20:6685072-6685013	NA
A_87_P006654		TC401497	nnDn	0	0	-2.234102485	0	1	0	0	1	0				NA			TC401497		Rep: Reverse transcriptase - Gallus gallus (Chicken), partial (12%) [TC401497]	chr3:30335778-30335836	NA
A_87_P013838	TRAF3IP2	CR390935	nnDn	0	0	-2.2294870592	0	1	0	0	1	0	XM_419782	CR390935	Gga.16898	421752	TRAF3 interacting protein 2		TC381139		Gallus gallus finished cDNA, clone ChEST738b22. [CR390935]	chr3:68681375-68681434	NA
A_87_P021207		CD737310	nnDn	0	0	-2.226669969	0	1	0	0	1	0	XM_003641743	CD737310	Gga.51959	NA			TC436352		4021623 1GAL - Chicken Intestinal Lymphocyte Gallus gallus cDNA clone 1GAL_46F17 5', mRNA sequence [CD737310]	chr9:2315573-2315632	NA
A_87_P013840		CR390933	nnDU	0	0	-2.2264744133	2.2067488548	2	0	0	1	1		CR390933	Gga.20142	NA			TC407349		Gallus gallus finished cDNA, clone ChEST742o10. [CR390933]	chr14:14121891-14121950	NA
A_87_P030501	PCDH1	ENSGALT00000041241	nnDn	0	0	-2.2250075753	0	1	0	0	1	0		BU294041	Gga.8023	416194	protocadherin 1	ENSGALT00000041241	TC422440		protocadherin-1 precursor [Source:RefSeq peptide;Acc:NP_001039292] [ENSGALT00000041241]	chr13:1835527-1835586	NA
A_87_P033225		BU209865	nnDn	0	0	-2.2225510007	0	1	0	0	1	0	XM_420617	BU209865	Gga.28078	NA			TC392847		603102083F1 CSEQCHN03 Gallus gallus cDNA clone ChEST35e22 5', mRNA sequence [BU209865]	chr4:54037401-54037342	NA
A_87_P000601		TC416724	nnDn	0	0	-2.2165229998	0	1	0	0	1	0				NA			TC416724		Rep: Cysteine desulfurase SufS - Dichelobacter nodosus (strain VCS1703A), partial (6%) [TC416724]	chr18:1908932-1908872	NA
A_87_P009821	TNNC1	NM_205133	nnDn	0	0	-2.2152951715	0	1	0	0	1	0	NM_205133	NM_205133	Gga.3041	396032	troponin C type 1 (slow)	ENSGALT00000002214	TC401999	GO:0005509(calcium ion binding)|GO:0005861(troponin complex)|GO:0031013(troponin I binding)|GO:0031014(troponin T binding)|GO:0032972(regulation of muscle filament sliding speed)|GO:0042803(protein homodimerization activity)|GO:0043462(regulation of ATPase activity)|GO:0048306(calcium-dependent protein binding)|GO:0051015(actin filament binding)|GO:0055010(ventricular cardiac muscle tissue morpho…	Gallus gallus troponin C type 1 (slow) (TNNC1), mRNA [NM_205133]	chr12:541054-540429	NA
A_87_P020477	CSMD2	ENSGALT00000004092	nnDn	0	0	-2.2152236939	0	1	0	0	1	0	XM_417788	CN236205	Gga.15650	419640	CUB and Sushi multiple domains 2	ENSGALT00000004092			CUB and Sushi multiple domains 2 [Source:HGNC Symbol;Acc:19290] [ENSGALT00000004092]	chr23:5173563-5173622	NA
A_87_P020051		DR430243	nnDn	0	0	-2.2131064289	0	1	0	0	1	0	XM_003641438	DR430243	Gga.52901	NA			TC425678		nax27g09.y1 Chicken eye (embryo). Unnormalized (nax) Gallus gallus cDNA clone nax27g09 5', mRNA sequence [DR430243]	chr5:054336137-054336078	NA
A_87_P036336	SYK	NM_001031430	nnDn	0	0	-2.2094809811	0	1	0	0	1	0	NM_001031430	NM_001031430	Gga.22529	427272	spleen tyrosine kinase	ENSGALT00000032807	TC389743	GO:0001945(lymph vessel development)|GO:0002250(adaptive immune response)|GO:0002281(macrophage activation involved in immune response)|GO:0002283(neutrophil activation involved in immune response)|GO:0002366(leukocyte activation involved in immune response)|GO:0002554(serotonin secretion by platelet)|GO:0004715(non-membrane spanning protein tyrosine kinase activity)|GO:0004716(receptor signaling…	Gallus gallus spleen tyrosine kinase (SYK), mRNA [NM_001031430]	chrZ:43381452-43381511	NA
A_87_P003059		TC436727	nnDn	0	0	-2.2073067319	0	1	0	0	1	0	XM_419611	XM_419611	Gga.30233	NA			TC436727	GO:0000089(mitotic metaphase)|GO:0001556(oocyte maturation)|GO:0004672(protein kinase activity)|GO:0004674(protein serine/threonine kinase activity)|GO:0005515(protein binding)|GO:0005634(nucleus)|GO:0005737(cytoplasm)|GO:0005819(spindle)|GO:0006468(protein phosphorylation)|GO:0007243(intracellular protein kinase cascade)	Rep: Ribosomal protein S6 kinase alpha-2 (EC 2.7.11.1) (S6K-alpha 2) (90 kDa ribosomal protein S6 kinase 2) (p90-RSK 2) (Ribosomal S6 kinase 3) (RSK-3) (pp90RSK3) (MAP kinase-activated protein kinase 1c) (MAPKAPK1C). - Gallus gallus, partial (22%) [TC436727]	chr3:44683830-44683891	NA
A_87_P015859		CR387376	nnDn	0	0	-2.2045268743	0	1	0	0	1	0	XM_004944236	CR387376	Gga.15840	NA			TC377321		Gallus gallus finished cDNA, clone ChEST283o3. [CR387376]	chr11:11509353-11509412	NA
A_87_P023106		ENSGALT00000019301	nnDn	0	0	-2.2031869168	0	1	0	0	1	0	XM_416206	BX933306	Gga.3095	NA		ENSGALT00000019301	TC381646		phospholipase B domain containing 1 [Source:HGNC Symbol;Acc:26215] [ENSGALT00000019301]	chr1:50792965-50792906	NA
A_87_P022899	ANXA1	ENSGALT00000032821	nnDn	0	0	-2.2022421443	0	1	0	0	1	0		BX933725	Gga.4884	404271	annexin A1	ENSGALT00000032821	TC425633	GO:0005509(calcium ion binding)|GO:0005544(calcium-dependent phospholipid binding)|GO:0005634(nucleus)|GO:0005737(cytoplasm)|GO:0005929(cilium)|GO:0016323(basolateral plasma membrane)|GO:0019834(phospholipase A2 inhibitor activity)	annexin A1 [Source:RefSeq peptide;Acc:NP_996789] [ENSGALT00000032821]	chrZ:35745105-35745164	NA
A_87_P022340	LOC100859645	ENSGALT00000031634	nnDn	0	0	-2.2004536853	0	1	0	0	1	0	XM_003641026	BX934943	Gga.2533	100859645	glutathione S-transferase-like	ENSGALT00000031634	TC430090		Glutathione S-transferase [Source:UniProtKB/Swiss-Prot;Acc:Q08392] [ENSGALT00000031634]		NA
A_87_P011855	C5H15ORF62	ENSGALT00000007097	nnDn	0	0	-2.2001187614	0	1	0	0	1	0	XM_001232487	CR523074	Gga.55059	770534	chromosome 5 open reading frame, human C15orf62	ENSGALT00000007097	TC385263		Uncharacterized protein [Source:UniProtKB/TrEMBL;Acc:F1NSF3] [ENSGALT00000007097]	chr5:1028341-1028400	NA
A_87_P000573		TC416118	nnDn	0	0	-2.1982539069	0	1	0	0	1	0				NA			TC416118		Rep: Osteonectin - Gallus gallus (Chicken), complete [TC416118]		NA
A_87_P035623	SLC9A9	NM_001031305	nnDn	0	0	-2.1952403472	0	1	0	0	1	0	NM_001031305	NM_001031305	Gga.22709	424772	solute carrier family 9, subfamily A (NHE9, cation proton antiporter 9), member 9	ENSGALT00000040527	TC374625		Gallus gallus solute carrier family 9, subfamily A (NHE9, cation proton antiporter 9), member 9 (SLC9A9), mRNA [NM_001031305]	chr9:11801556-11801497	NA
A_87_P013096		CR405943	nnDn	0	0	-2.1950840699	0	1	0	0	1	0		CR405943	Gga.3834	NA					Gallus gallus finished cDNA, clone ChEST703n20. [CR405943]	chr22:2462991-2463050	NA
A_87_P003477		TC399660	nnDn	0	0	-2.1919958709	0	1	0	0	1	0	XM_004941652	XM_004941652	Gga.10591	NA			TC399660		PREDICTED: Gallus gallus zinc finger protein 106 homolog (mouse) (ZFP106), transcript variant X3, mRNA [XM_004941652]	chr5:27844650-27844591	NA
A_87_P011993		CR522885	nnDn	0	0	-2.1916995683	0	1	0	0	1	0		CR522885	Gga.35810	NA			TC424088		Gallus gallus finished cDNA, clone ChEST311e23. [CR522885]	chr9:15136105-15136046	NA
A_87_P014901		CR389321	nnDn	0	0	-2.1910025742	0	1	0	0	1	0		CR389321	Gga.2506	NA			TC387771		Gallus gallus finished cDNA, clone ChEST736e9. [CR389321]	chr8:26514457-26514398	NA
A_87_P030327		BU300503	nnDn	0	0	-2.1908442748	0	1	0	0	1	0		BU300503	Gga.15669	NA			TC392745		603742553F1 CSEQCHN56 Gallus gallus cDNA clone ChEST642i14 5', mRNA sequence [BU300503]	chr5:38409218-38409162	NA
A_87_P005645		BX272257	nnDn	0	0	-2.18901358	0	1	0	0	1	0		BX272257	Gga.33628	NA			TC438585		BX272257 AGENAE Gallus gallus multi-tissues normalized and once-subtracted cDNA library (gcal) Gallus gallus cDNA clone gcal0002.h.16 3prim, mRNA sequence [BX272257]	chr1:57829337-57829396	NA
A_87_P024235	RNF122	BX930606	nnDn	0	0	-2.1889145019	0	1	0	0	1	0	XM_424531	BX930606	Gga.36694	426922	ring finger protein 122	ENSGALT00000002505	TC385249		Gallus gallus finished cDNA, clone ChEST371b1. [BX930606]	chr22:1604402-1604343	NA
A_87_P029074		BU360509	nnDn	0	0	-2.1872619693	0	1	0	0	1	0		BU360509	Gga.26419	NA					603585055F1 CSEQCHN72 Gallus gallus cDNA clone ChEST539n13 5', mRNA sequence [BU360509]	chr26:401237-404581	NA
A_87_P036391	LOC422090	NM_001006423	nnDn	0	0	-2.1858808613	0	1	0	0	1	0	NM_001006423	NM_001006423	Gga.4590	422090	uncharacterized LOC422090	ENSGALT00000011650	TC406812		Gallus gallus uncharacterized LOC422090 (LOC422090), mRNA [NM_001006423]	chr18:9825535-9825594	NA
A_87_P007072		TC402599	nnDn	0	0	-2.1849958539	0	1	0	0	1	0				NA			TC402599			chr1:63798686-63798628	NA
A_87_P016149	PTPLA	ENSGALT00000014104	nnDn	0	0	-2.1840023772	0	1	0	0	1	0	XM_418620	CR386940	Gga.2576	420518	protein tyrosine phosphatase-like (proline instead of catalytic arginine), member A	ENSGALT00000014104	NP9678789		protein tyrosine phosphatase-like (proline instead of catalytic arginine), member A [Source:HGNC Symbol;Acc:9639] [ENSGALT00000014104]	chr2:19620577-19622951	NA
A_87_P019583	CYBB	NM_001100286	nnDn	0	0	-2.1833258142	0	1	0	0	1	0	NM_001100286	NM_001100286	Gga.46851	418581	cytochrome b-245, beta polypeptide	ENSGALT00000026222	TC420477		Gallus gallus cytochrome b-245, beta polypeptide (CYBB), mRNA [NM_001100286]	chr1:116724255-116724196	NA
A_87_P021948		BX935773	nnDn	0	0	-2.1794174692	0	1	0	0	1	0	XM_004942393	BX935773	Gga.11970	NA			TC388663		Gallus gallus finished cDNA, clone ChEST996p20. [BX935773]	chr7:172026-171967	NA
A_87_P023468		ENSGALT00000042814	nnDn	0	0	-2.1790921676	0	1	0	0	1	0	XM_421999	BX932500	Gga.35346	NA		ENSGALT00000042814	TC411450		cytochrome b reductase 1 [Source:HGNC Symbol;Acc:20797] [ENSGALT00000042814]	chr7:19444268-19444209	NA
A_87_P011580	FGD3	ENSGALT00000008413	nnDn	0	0	-2.1760661049	0	1	0	0	1	0	XM_414331	CR523480	Gga.53610	415989	FYVE, RhoGEF and PH domain containing 3	ENSGALT00000008413	TC434946		FYVE, RhoGEF and PH domain containing 3 [Source:HGNC Symbol;Acc:16027] [ENSGALT00000008413]	chr12:6935066-6933145	NA
A_87_P014761		CR389538	nnDn	0	0	-2.171632272	0	1	0	0	1	0	XM_004948900	CR389538	Gga.50531	NA			TC383414		Gallus gallus finished cDNA, clone ChEST74g18. [CR389538]	chr28:2817400-2817459	NA
A_87_P032004		BU238626	nnDn	0	0	-2.1692778505	0	1	0	0	1	0		BU238626	Gga.43046	NA					603323742F1 CSEQCHN33 Gallus gallus cDNA clone ChEST253c12 5', mRNA sequence [BU238626]		NA
A_87_P008683	LSAMP	NM_204874	nnDn	0	0	-2.1658608031	0	1	0	0	1	0	NM_204874	NM_204874	Gga.42930	395687	limbic system-associated membrane protein	ENSGALT00000030459	TC388624	GO:0005886(plasma membrane)|GO:0007155(cell adhesion)|GO:0031225(anchored to membrane)	Gallus gallus limbic system-associated membrane protein (LSAMP), mRNA [NM_204874]	chr1:85403427-85403486	NA
A_87_P004153			nnDn	0	0	-2.162656208	0	1	0	0	1	0				NA						chr1:016554031-016554093	NA
A_87_P006701	LOC771515	ENSGALT00000032903	nnDn	0	0	-2.161794115	0	1	0	0	1	0	XR_212696	XR_212696		771515	uncharacterized LOC771515	ENSGALT00000032903	TC381459		Rep: paraxis - Danio rerio, partial (32%) [TC381459]	chr7:33106742-33106683	NA
A_87_P008043		BU326817	nnDn	0	0	-2.1617011716	0	1	0	0	1	0	XM_414372	BU326817	Gga.39603	NA			TC377841		603492016F1 CSEQCHN63 Gallus gallus cDNA clone ChEST395p3 5', mRNA sequence [BU326817]	chr12:10782197-10782256	NA
A_87_P016264		CR386750	nnDn	0	0	-2.1605943319	0	1	0	0	1	0		CR386750	Gga.4493	NA					Gallus gallus finished cDNA, clone ChEST423k21. [CR386750]	chr27:4806510-4806451	NA
A_87_P034113		TC393773	nnDn	0	0	-2.1601770893	0	1	0	0	1	0				NA			TC393773		Rep: Inter-alpha-trypsin inhibitor heavy chain H2 precursor (ITI heavy chain H2) (Inter-alpha-inhibitor heavy chain 2) (Inter-alpha-trypsin inhibitor complex component II) (Serum-derived hyaluronan-associated protein) (SHAP). - Gallus gallus, partial (27%) [TC393773]	chr1:4157568-4157627	NA
A_87_P019696	DOCK8	ENSGALT00000016509	nnDn	0	0	-2.1586440691	0	1	0	0	1	0	XM_424926	CO765486	Gga.6032	427348	dedicator of cytokinesis 8	ENSGALT00000016509	TC431855		dedicator of cytokinesis 8 [Source:HGNC Symbol;Acc:19191] [ENSGALT00000016509]	chrZ:26590981-26591040	NA
A_87_P002163		TC442242	nnDn	0	0	-2.1579809798	0	1	0	0	1	0	XR_210428	XR_210428		NA			TC442242		Rep: Acetylcholinesterase - Stigmatella aurantiaca DW4/3-1, partial (5%) [TC442242]	chr3:031532834-031532893	NA
A_87_P036088	DPP4	NM_001031255	nnDn	0	0	-2.1576504651	0	1	0	0	1	0	NM_001031255	NM_001031255	Gga.8886	424187	dipeptidyl-peptidase 4	ENSGALT00000018100	TC374342		Gallus gallus dipeptidyl-peptidase 4 (DPP4), mRNA [NM_001031255]	chr7:22757250-22757309	NA
A_87_P016996		CR385676	nnDn	0	0	-2.1573460037	0	1	0	0	1	0	XM_003642194	CR385676	Gga.9932	NA			TC382105		Gallus gallus finished cDNA, clone ChEST886d6. [CR385676]	chr15:6173233-6173292	NA
A_87_P037769	MMP9	NM_204667	nnDU	0	0	-2.1557896827	2.0628066967	2	0	0	1	1	NM_204667	NM_204667	Gga.48727	395387	matrix metallopeptidase 9 (gelatinase B, 92kDa gelatinase, 92kDa type IV collagenase)	ENSGALT00000011323	TC375076		Gallus gallus matrix metallopeptidase 9 (gelatinase B, 92kDa gelatinase, 92kDa type IV collagenase) (MMP9), mRNA [NM_204667]	chr20:10532805-10532864	NA
A_87_P026405		TC423498	nnDn	0	0	-2.1534817007	0	1	0	0	1	0				NA			TC423498		Rep: Bacterial translation initiation factor 2 - Frankia sp. (strain CcI3), partial (3%) [TC438370]	chr8:30503951-30503892	NA
A_87_P031297		BU265370	nnDn	0	0	-2.1531879792	0	1	0	0	1	0		BU265370	Gga.27155	NA					603505815F1 CSEQCHN52 Gallus gallus cDNA clone ChEST430m4 5', mRNA sequence [BU265370]		NA
A_87_P009760	VTG1	NM_001004408	nnDn	0	0	-2.1525749735	0	1	0	0	1	0	NM_001004408	NM_001004408	Gga.4125	424547	vitellogenin 1	ENSGALT00000033251	TC373503	GO:0005319(lipid transporter activity)|GO:0045735(nutrient reservoir activity)	Gallus gallus vitellogenin 1 (VTG1), mRNA [NM_001004408]	chr8:19377092-19377150	NA
A_87_P011398		CR523746	nnDn	0	0	-2.1521300909	0	1	0	0	1	0	XM_004939340	CR523746	Gga.36947	NA		ENSGALT00000031195	TC391035		Gallus gallus finished cDNA, clone ChEST127n11. [CR523746]	chr2:29791308-29791249	NA
A_87_P037596	LMO2	NM_204271	nnDn	0	0	-2.1505363349	0	1	0	0	1	0	NM_204271	NM_204271	Gga.74	374129	LIM domain only 2 (rhombotin-like 1)	ENSGALT00000043955	TC437966		Gallus gallus LIM domain only 2 (rhombotin-like 1) (LMO2), mRNA [NM_204271]	chr5:19808566-19808507	NA
A_87_P040859			nnDn	0	0	-2.150031402	0	1	0	0	1	0				NA						chr2:122552189-122552244	NA
A_87_P012388		CR406986	nnDn	0	0	-2.1498588558	0	1	0	0	1	0	XM_004947701	CR406986	Gga.28356	NA			TC426598		Gallus gallus finished cDNA, clone ChEST912j10. [CR406986]	chr23:1479609-1479550	NA
A_87_P012718	UPP2	ENSGALT00000020501	nnDn	0	0	-2.149609961	0	1	0	0	1	0	XM_422171	CR406530	Gga.10346	424326	uridine phosphorylase 2	ENSGALT00000020501	TC390938		Uncharacterized protein [Source:UniProtKB/TrEMBL;Acc:E1C643] [ENSGALT00000020501]	chr7:37945360-37945419	NA
A_87_P017927	ANK3	NM_001277097	nnDn	0	0	-2.1480553422	0	1	0	0	1	0	NM_001277097	NM_001277097	Gga.3714	396309	ankyrin 3, node of Ranvier (ankyrin G)		TC388741		Gallus gallus ankyrin 3, node of Ranvier (ankyrin G) (ANK3), mRNA [NM_001277097]	chr6:10181694-10181753	NA
A_87_P023673		BX932055	nnDn	0	0	-2.147434342	0	1	0	0	1	0	XM_004937476	BX932055	Gga.9683	NA		ENSGALT00000013765	TC440036		Gallus gallus finished cDNA, clone ChEST895k18. [BX932055]	chr1:1106236-1106177	NA
A_87_P018228		CR352998	nnDn	0	0	-2.1473264557	0	1	0	0	1	0	XM_004939045	CR352998	Gga.14190	NA					Gallus gallus finished cDNA, clone ChEST540b16. [CR352998]	chr2:551844-551903	NA
A_87_P036805	RCSD1	NM_001030789	nnDn	0	0	-2.146872776	0	1	0	0	1	0	NM_001030789	NM_001030789	Gga.48279	418443	RCSD domain containing 1	ENSGALT00000024904	TC394404		Gallus gallus RCSD domain containing 1 (RCSD1), mRNA [NM_001030789]	chr1:94863245-94862343	NA
A_87_P033138	WDR66	ENSGALT00000006963	nnDn	0	0	-2.1465151133	0	1	0	0	1	0	XM_415147	BU212856	Gga.15780	416855	WD repeat domain 66	ENSGALT00000006963	TC407680		WD repeat domain 66 [Source:HGNC Symbol;Acc:28506] [ENSGALT00000006963]	chr15:5755825-5755882	NA
A_87_P002306		TC427913	nnDn	0	0	-2.1454651116	0	1	0	0	1	0				NA			TC427913			chr2:46188433-46188384	NA
A_87_P020904	SLCO4C1	ENSGALT00000044226	nnDn	0	0	-2.1447560438	0	1	0	0	1	0	XM_003643045	CK612871	Gga.9904	769132	solute carrier organic anion transporter family, member 4C1	ENSGALT00000044226	TC428250		Uncharacterized protein [Source:UniProtKB/TrEMBL;Acc:F1NR77] [ENSGALT00000044226]	chrZ:49215822-49215881	NA
A_87_P013307		CR391659	nnDn	0	0	-2.1443624292	0	1	0	0	1	0	XM_419680	CR391659	Gga.50011	NA			TC396501		Gallus gallus finished cDNA, clone ChEST419e20. [CR391659]	chr3:51373299-51373358	NA
A_87_P037592	EDNRA	NM_204119	nnDn	0	0	-2.1409272341	0	1	0	0	1	0	NM_204119	NM_204119	Gga.137	373908	endothelin receptor type A	ENSGALT00000016263	TC406112		Gallus gallus endothelin receptor type A (EDNRA), mRNA [NM_204119]	chr4:33052238-33052297	NA
A_87_P007630		TC380307	nnDn	0	0	-2.140871938	0	1	0	0	1	0				NA			TC380307	GO:0003713(transcription coactivator activity)|GO:0005515(protein binding)|GO:0005575(cellular_component)|GO:0005634(nucleus)|GO:0005737(cytoplasm)|GO:0008150(biological_process)|GO:0017025(TBP-class protein binding)	Rep: NAC-alpha domain-containing protein 1. - Gallus gallus, partial (89%) [TC380307]	chr2:3923921-3923980	NA
A_87_P022560	PTGES	ENSGALT00000044378	nnDn	0	0	-2.1400862137	0	1	0	0	1	0		BX934520	Gga.50246	417193	prostaglandin E synthase	ENSGALT00000044378	TC408796		prostaglandin E synthase [Source:RefSeq peptide;Acc:NP_001181912] [ENSGALT00000044378]	chr17:6232248-6232189	NA
A_87_P019643		CO766309	nnDn	0	0	-2.1384733327	0	1	0	0	1	0		CO766309	Gga.30450	NA			TC410484		spleen_EST02035 Spleen cDNA Library Gallus gallus cDNA 3', mRNA sequence [CO766309]	chr1:6080615-6080674	NA
A_87_P011763	DOCK10	ENSGALT00000040748	nnDn	0	0	-2.1381296897	0	1	0	0	1	0	XM_001234659	CR523217	Gga.34572	424803	dedicator of cytokinesis 10	ENSGALT00000040748	TC381158		Uncharacterized protein [Source:UniProtKB/TrEMBL;Acc:F1NMY8] [ENSGALT00000040748]	chr9:9576391-9576332	NA
A_87_P031293		BU265569	nnDn	0	0	-2.1362167819	0	1	0	0	1	0	XM_419684	BU265569	Gga.24317	NA			TC408123		603508929F1 CSEQCHN52 Gallus gallus cDNA clone ChEST438i7 5', mRNA sequence [BU265569]	chr3:51969579-51969520	NA
A_87_P001338		TC428417	nnDn	0	0	-2.1353272599	0	1	0	0	1	0				NA			TC428417		Rep: Na+/solute symporter - Thermobifida fusca (strain YX), partial (4%) [TC428417]	chr13:8680771-8680830	NA
A_87_P023042	ECM2	ENSGALT00000007480	nnDn	0	0	-2.1350159871	0	1	0	0	1	0	XM_414297	BX933407	Gga.53618	415953	extracellular matrix protein 2, female organ and adipocyte specific	ENSGALT00000007480	TC403793		Uncharacterized protein [Source:UniProtKB/TrEMBL;Acc:E1BV71] [ENSGALT00000007480]	chr12:3580130-3580189	NA
A_87_P037953	ALDH1A2	NM_204995	nnDn	0	0	-2.1334762746	0	1	0	0	1	0	NM_204995	NM_204995	Gga.2996	395844	aldehyde dehydrogenase 1 family, member A2	ENSGALT00000034428	TC374096	GO:0001758(retinal dehydrogenase activity)|GO:0005737(cytoplasm)|GO:0042572(retinol metabolic process)	Gallus gallus aldehyde dehydrogenase 1 family, member A2 (ALDH1A2), mRNA [NM_204995]	chr10:8137330-8137389	NA
A_87_P005652	GGT5	ENSGALT00000010504	nnDn	0	0	-2.1324229971	0	1	0	0	1	0	XM_415237	XM_415237	Gga.36578	416943	gamma-glutamyltransferase 5	ENSGALT00000010504	TC386207		Uncharacterized protein [Source:UniProtKB/TrEMBL;Acc:E1BYP0] [ENSGALT00000010504]	chr15:8619172-8619231	NA
A_87_P021799	KCNK5	ENSGALT00000045776	nnDn	0	0	-2.1281134328	0	1	0	0	1	0	XM_419478	BX936117	Gga.11950	421424	potassium channel, subfamily K, member 5	ENSGALT00000045776	TC384452		Uncharacterized protein [Source:UniProtKB/TrEMBL;Acc:E1C6E3] [ENSGALT00000045776]	chr3:30441638-30441697	NA
A_87_P022374		BX934855	nnDn	0	0	-2.12724787	0	1	0	0	1	0	XM_001232960	BX934855	Gga.7456	NA		ENSGALT00000001064	NP9673499		Gallus gallus finished cDNA, clone ChEST153n16. [BX934855]	chr11:1151838-1151897	NA
A_87_P041119			nnDn	0	0	-2.1256731418	0	1	0	0	1	0				NA						chr1:045900001-045899942	NA
A_87_P008818	VLDLR	NM_205229	nnDn	0	0	-2.1231259624	0	1	0	0	1	0	NM_205229	NM_205229	Gga.679	396154	very low density lipoprotein receptor		TC374309	GO:0005509(calcium ion binding)|GO:0005905(coated pit)|GO:0006869(lipid transport)|GO:0008203(cholesterol metabolic process)|GO:0016021(integral to membrane)|GO:0021517(ventral spinal cord development)|GO:0030228(lipoprotein particle receptor activity)|GO:0034185(apolipoprotein binding)|GO:0034361(very-low-density lipoprotein particle)	Gallus gallus very low density lipoprotein receptor (VLDLR), mRNA [NM_205229]	chrZ:27367666-27367725	NA
A_87_P023559	MND1	NM_001257313	nnDn	0	0	-2.1220467919	0	1	0	0	1	0	NM_001257313	NM_001257313	Gga.9655	422399	meiotic nuclear divisions 1 homolog (S. cerevisiae)	ENSGALT00000014996	TC383344		Gallus gallus meiotic nuclear divisions 1 homolog (S. cerevisiae) (MND1), mRNA [NM_001257313]	chr4:20994886-20994945	NA
A_87_P028284	PTGER3	ENSGALT00000018504	nnDn	0	0	-2.1218998743	0	1	0	0	1	0		BU387404	Gga.50850	429116	prostaglandin E receptor 3 (subtype EP3)	ENSGALT00000018504	TC411823		prostaglandin E2 receptor EP3 subtype [Source:RefSeq peptide;Acc:NP_001035558] [ENSGALT00000018504]	chr8:29894708-29894696	NA
A_87_P007437			nnDn	0	0	-2.1170154835	0	1	0	0	1	0				NA							NA
A_87_P030389	CMPK2	ENSGALT00000043751	nnDU	0	0	-2.116763834	6.6399732147	2	0	0	1	1	XM_419937	CF255474	Gga.51833	421921	cytidine monophosphate (UMP-CMP) kinase 2, mitochondrial	ENSGALT00000043751	TC416401		cytidine monophosphate (UMP-CMP) kinase 2, mitochondrial [Source:HGNC Symbol;Acc:27015] [ENSGALT00000043751]	chr3:97868103-97868083	NA
A_87_P007255			nnDn	0	0	-2.1160922481	0	1	0	0	1	0				NA						chr8:004734009-004734068	NA
A_87_P009524	LPAR6	L06109	nnDn	0	0	-2.115577035	0	1	0	0	1	0		L06109	Gga.48208	396118	lysophosphatidic acid receptor 6		TC381547	GO:0004930(G-protein coupled receptor activity)|GO:0005886(plasma membrane)|GO:0016021(integral to membrane)	Gallus gallus activated T cell-specific G protein-coupled receptor mRNA, complete cds. [L06109]	chr1:173087881-173087824	NA
A_87_P013173		CR405842	nnDn	0	0	-2.1150869578	0	1	0	0	1	0	XM_001235437	CR405842	Gga.49577	NA			TC401967		Gallus gallus finished cDNA, clone ChEST887g5. [CR405842]	chr5:47198498-47198557	NA
A_87_P020035	PLCB4	NM_001199435	nnDn	0	0	-2.1126856543	0	1	0	0	1	0	NM_001199435	NM_001199435	Gga.22043	416730	phospholipase C, beta 4	ENSGALT00000044628	TC379475		Gallus gallus phospholipase C, beta 4 (PLCB4), mRNA [NM_001199435]	chr3:14858867-14858808	NA
A_87_P008161	TSPAN4	ENSGALT00000011062	nnDn	0	0	-2.1121589671	0	1	0	0	1	0	XM_004941454	XM_004941454		423104	tetraspanin 4	ENSGALT00000011062	TC377657		tetraspanin 4 [Source:HGNC Symbol;Acc:11859] [ENSGALT00000011062]	chr5:16321807-16321749	NA
A_87_P016455	RNASET2	NM_001039491	nnDn	0	0	-2.1113343536	0	1	0	0	1	0	NM_001039491	NM_001039491	Gga.16342	421569	ribonuclease T2	ENSGALT00000037674	TC443033		Gallus gallus ribonuclease T2 (RNASET2), mRNA [NM_001039491]	chr3:44398116-44398175	NA
A_87_P016279		CR386725	nnDn	0	0	-2.1110659638	0	1	0	0	1	0	XM_004945130	CR386725	Gga.37508	NA			TC400665		Gallus gallus finished cDNA, clone ChEST225o3. [CR386725]	chr14:2357734-2357793	NA
A_87_P000969	ALOX5	ENSGALT00000009416	nnDn	0	0	-2.1100962322	0	1	0	0	1	0	XM_003641512	XM_003641512		423769	arachidonate 5-lipoxygenase	ENSGALT00000009416			arachidonate 5-lipoxygenase [Source:HGNC Symbol;Acc:435] [ENSGALT00000009416]	chr6:18713081-18713022	NA
A_87_P035222	GCK	AY256906	nnDn	0	0	-2.1097943631	0	1	0	0	1	0		AY256906	Gga.12945	430370	glucokinase (hexokinase 4)		TC388759		Gallus gallus pancreatic glucokinase mRNA, partial cds. [AY256906]		NA
A_87_P031925		TC382821	nnDn	0	0	-2.1069854153	0	1	0	0	1	0	XM_419723	XM_419723		NA			TC382821		Rep: Interleukin-20 receptor alpha chain precursor (IL-20R-alpha) (IL-20R1) (Cytokine receptor family 2 member 8) (Cytokine receptor class-II member 8) (CRF2-8) (ZcytoR7). - Gallus gallus, complete [TC382821]	chr3:56816679-56816738	NA
A_87_P018180	ABCB11	CR353082	nnDn	0	0	-2.101623349	0	1	0	0	1	0	XM_004942757	CR353082	Gga.14167	424170	ATP-binding cassette, sub-family B (MDR/TAP), member 11		TC404923		Gallus gallus finished cDNA, clone ChEST154p21. [CR353082]	chr7:20380496-20380555	NA
A_87_P038051	ZP2	NM_001039098	nnDn	0	0	-2.1009471382	0	1	0	0	1	0	NM_001039098	NM_001039098	Gga.8630	427006	zona pellucida glycoprotein 2 (sperm receptor)	ENSGALT00000039091	TC416828		Gallus gallus zona pellucida glycoprotein 2 (sperm receptor) (ZP2), mRNA [NM_001039098]	chr14:15777632-15777573	NA
A_87_P022081	DBNDD1	BX935557	nnDn	0	0	-2.0983055536	0	1	0	0	1	0	XM_004944328	BX935557	Gga.11803	415857	dysbindin (dystrobrevin binding protein 1) domain containing 1	ENSGALT00000000728	TC394356		Gallus gallus finished cDNA, clone ChEST83b8. [BX935557]	chr11:20806864-20806730	NA
A_87_P019695	CD48	JX483810	nnDn	0	0	-2.0981588222	0	1	0	0	1	0	XM_004950179	JX483810	Gga.48253	100859319	CD48 molecule		TC422508		Gallus gallus CD48 mRNA, complete cds. [JX483810]	chrUn_random:15083395-15083454	NA
A_87_P027526		TC375949	nnDn	0	0	-2.0973709166	0	1	0	0	1	0				NA			TC375949		Rep: Tripartite motif protein 7 - Gallus gallus (Chicken), complete [TC375949]	chr16:160072-160131	NA
A_87_P005596		TC438093	nnDn	0	0	-2.0962386261	0	1	0	0	1	0				NA			TC438093			chr2:83016951-83017010	NA
A_87_P024394	KCTD14	NM_001277837	nnDn	0	0	-2.0915035967	0	1	0	0	1	0	NM_001277837	NM_001277837	Gga.12550	419029	potassium channel tetramerisation domain containing 14	ENSGALT00000027916			Gallus gallus potassium channel tetramerisation domain containing 14 (KCTD14), mRNA [NM_001277837]	chr1:197849662-197849721	NA
A_87_P009500	GSTA3	NM_001001777	nnDn	0	0	-2.0877890857	0	1	0	0	1	0	NM_001001777	NM_001001777	Gga.2533	414896	glutathione S-transferase alpha 3	ENSGALT00000026336	TC378090	GO:0004364(glutathione transferase activity)|GO:0006749(glutathione metabolic process)	Gallus gallus glutathione S-transferase alpha 3 (GSTA3), mRNA [NM_001001777]	chr3:91207142-91207201	NA
A_87_P036801		AJ719870	nnDn	0	0	-2.0853034894	0	1	0	0	1	0		AJ719870	Gga.53554	NA			TC418922		Gallus gallus mRNA for hypothetical protein, clone 7i4. [AJ719870]	chrUn_random:23107869-23107928	NA
A_87_P031469		BU259291	nnDn	0	0	-2.0818652766	0	1	0	0	1	0		BU259291	Gga.24096	NA			TC422491		603413011F1 CSEQCHN38 Gallus gallus cDNA clone ChEST333e4 5', mRNA sequence [BU259291]	chrZ:32089015-32088956	NA
A_87_P015173	DOK7	CR388872	nnDn	0	0	-2.0809282463	0	1	0	0	1	0	XM_004936195	CR388872	Gga.17860	422875	docking protein 7		TC382445		Gallus gallus finished cDNA, clone ChEST864g24. [CR388872]	chr4:84882251-84882192	NA
A_87_P027482		BU421860	nnDn	0	0	-2.0789928424	0	1	0	0	1	0	XM_419016	BU421860	Gga.49774	NA			TC388260		603231445F1 CSEQRBN09 Gallus gallus cDNA clone ChEST227j12 5', mRNA sequence [BU421860]	chr2:81117727-81117786	NA
A_87_P023570	METRNL	BX932261	nnDn	0	0	-2.0787745642	0	1	0	0	1	0	XM_415598	BX932261	Gga.9906	417332	meteorin, glial cell differentiation regulator-like	ENSGALT00000043839	TC378247		Gallus gallus finished cDNA, clone ChEST359n17. [BX932261]	chr18:3058665-3058606	NA
A_87_P027912	LOC423635	ENSGALT00000004154	nnDn	0	0	-2.0779522512	0	1	0	0	1	0	XM_004941971	BU409300	Gga.30856	423635	phenylserine dehydratase-like	ENSGALT00000004154	TC386521		Uncharacterized protein [Source:UniProtKB/TrEMBL;Acc:E1C0M0] [ENSGALT00000004154]	chr6:6191383-6191324	NA
A_87_P037566	SDK2	NM_204538	nnDn	0	0	-2.077337357	0	1	0	0	1	0	NM_204538	NM_204538	Gga.118	395215	sidekick homolog 2		TC373479	GO:0005886(plasma membrane)|GO:0007155(cell adhesion)|GO:0016021(integral to membrane)|GO:0030054(cell junction)|GO:0045202(synapse)	Gallus gallus sidekick homolog 2 (SDK2), mRNA [NM_204538]	chr18:9042116-9042057	NA
A_87_P013860		CR390899	nnDn	0	0	-2.0765728603	0	1	0	0	1	0		CR390899	Gga.1807	NA			TC435464		Gallus gallus finished cDNA, clone ChEST392g20. [CR390899]	chr1:102458648-102458707	NA
A_87_P005554		BU384627	nnDU	0	0	-2.0752782203	2.1577078648	2	0	0	1	1		BU384627	Gga.12451	NA					603858725F1 CSEQCHN75 Gallus gallus cDNA clone ChEST866b7 5', mRNA sequence [BU384627]		NA
A_87_P014573	PCDH7	CR389813	nnDn	0	0	-2.0704374009	0	1	0	0	1	0	XM_004936127	CR389813	Gga.50109	422797	protocadherin 7				Gallus gallus finished cDNA, clone ChEST269m14. [CR389813]	chr4:73848977-73848918	NA
A_87_P016647	HSD3B7	ENSGALT00000002752	nnDn	0	0	-2.070044235	0	1	0	0	1	0	XM_415754	CR386199	Gga.12018	417505	hydroxy-delta-5-steroid dehydrogenase, 3 beta- and steroid delta-isomerase 7	ENSGALT00000002752	TC379689		Uncharacterized protein [Source:UniProtKB/TrEMBL;Acc:F1NGY4] [ENSGALT00000002752]	chr19:3661143-3661202	NA
A_87_P023552	GPX8	BX932298	nnDn	0	0	-2.0699126858	0	1	0	0	1	0	XM_423834	BX932298	Gga.11913	426170	glutathione peroxidase 8 (putative)	ENSGALT00000045741	TC397820		Gallus gallus finished cDNA, clone ChEST355h13. [BX932298]	chrZ:16036338-16036414	NA
A_87_P039307			nnDn	0	0	-2.0694183422	0	1	0	0	1	0				NA						chr18:003039129-003039077	NA
A_87_P011987	APLN	CR522896	nnDn	0	0	-2.0691197947	0	1	0	0	1	0	XM_004940574	CR522896	Gga.6410	101747811	apelin		NP9676947		Gallus gallus finished cDNA, clone ChEST395a22. [CR522896]	chr4:1633107-1633166	NA
A_87_P009328	CD3D	NM_205512	nnDn	0	0	-2.0690936661	0	1	0	0	1	0	NM_205512	NM_205512	Gga.998	396518	CD3d molecule, delta (CD3-TCR complex)	ENSGALT00000011998	TC403491		Gallus gallus CD3d molecule, delta (CD3-TCR complex) (CD3D), mRNA [NM_205512]	chr24:5602486-5602427	NA
A_87_P030479	ZNFX1	ENSGALT00000007763	nnDU	0	0	-2.0689464088	3.7992215411	2	0	0	1	1	XM_417395	BU295020	Gga.50319	419218	zinc finger, NFX1-type containing 1	ENSGALT00000007763	TC388235		Uncharacterized protein [Source:UniProtKB/TrEMBL;Acc:F1NFA4] [ENSGALT00000007763]	chr20:6685033-6685021	NA
A_87_P037552		AI981167	nnDn	0	0	-2.0674679125	0	1	0	0	1	0	XM_003642866	AI981167	Gga.1050	NA					pat.pk0043.d4.f chicken activated T cell cDNA Gallus gallus cDNA clone pat.pk0043.d4.f 5', mRNA sequence [AI981167]	chr28:2155542-2155601	NA
A_87_P028307		ENSGALT00000005339	nnDn	0	0	-2.0673485575	0	1	0	0	1	0	XM_418042	BU386587	Gga.26904	NA		ENSGALT00000005339	TC431110		Uncharacterized protein [Source:UniProtKB/TrEMBL;Acc:E1C4H9] [ENSGALT00000005339]	chr26:4709362-4709421	NA
A_87_P040252		TC384899	nnDn	0	0	-2.06700796	0	1	0	0	1	0	XM_422312	XM_422312		NA			TC384899	GO:0003674(molecular_function)|GO:0005215(transporter activity)|GO:0005515(protein binding)|GO:0005643(nuclear pore)|GO:0008150(biological_process)	Rep: Leucine-rich repeat-containing protein 39 (Densin hlg). - Gallus gallus, complete [TC384899]	chr8:12611622-12611682	NA
A_87_P017399	TRIM55	NM_001199404	nnDn	0	0	-2.06532012	0	1	0	0	1	0	NM_001199404	NM_001199404	Gga.9674	420166	tripartite motif containing 55	ENSGALT00000025023	TC388385		Gallus gallus tripartite motif containing 55 (TRIM55), mRNA [NM_001199404]	chr2:119336432-119336492	NA
A_87_P034623		ENSGALT00000017438	nnDn	0	0	-2.0628204407	0	1	0	0	1	0	XM_421320	BU110667	Gga.54724	NA		ENSGALT00000017438	TC380104		coiled-coil domain containing 88C [Source:HGNC Symbol;Acc:19967] [ENSGALT00000017438]	chr5:46724982-46724923	NA
A_87_P012314		CR407080	nnDn	0	0	-2.0628086385	0	1	0	0	1	0		CR407080	Gga.19876	NA			TC399026		Gallus gallus finished cDNA, clone ChEST749p10. [CR407080]	chr5:56399433-56399374	NA
A_87_P012200		CR407248	nnDn	0	0	-2.0593613059	0	1	0	0	1	0	XM_004945784	CR407248	Gga.2899	NA			TC397185		Gallus gallus finished cDNA, clone ChEST821a11. [CR407248]	chr17:2164980-2165039	NA
A_87_P021786	NIT1	ENSGALT00000012265	nnDn	0	0	-2.0550354091	0	1	0	0	1	0	XM_004948397	BX936145	Gga.7871	429566	nitrilase 1	ENSGALT00000012265	TC397083		nitrilase 1 [Source:HGNC Symbol;Acc:7828] [ENSGALT00000012265]	chrUn_random:5800556-5800497	NA
A_87_P009668	ERBB3	NM_001044669	nnDn	0	0	-2.0542152179	0	1	0	0	1	0	NM_001044669	NM_001044669	Gga.33709	693245	v-erb-b2 erythroblastic leukemia viral oncogene homolog 3		TC373667		Gallus gallus v-erb-b2 erythroblastic leukemia viral oncogene homolog 3 (ERBB3), mRNA [NM_001044669]	chrUn_random:53383808-53383749	NA
A_87_P003729	CNR1	NM_001038652	nnDn	0	0	-2.0468682584	0	1	0	0	1	0	NM_001038652	NM_001038652	Gga.2733	428633	cannabinoid receptor 1 (brain)		TC374614		Gallus gallus cannabinoid receptor 1 (brain) (CNR1), mRNA [NM_001038652]	chr3:78906140-78906199	NA
A_87_P003282	BPI	ENSGALT00000010917	nnDn	0	0	-2.039315085	0	1	0	0	1	0	XM_004947186	CD729279	Gga.51463	419293	bactericidal/permeability-increasing protein	ENSGALT00000010917	TC414152		Uncharacterized protein [Source:UniProtKB/TrEMBL;Acc:F1NXX9] [ENSGALT00000010917]	chr20:10299952-10299893	NA
A_87_P004555		TC420911	nnDn	0	0	-2.0389669995	0	1	0	0	1	0				NA			TC420911		Rep: esterase 31 - Gallus gallus, partial (15%) [TC420911]	chr11:012001374-012001318	NA
A_87_P011407		CR523736	nnDn	0	0	-2.0368426947	0	1	0	0	1	0		CR523736	Gga.20808	NA					Gallus gallus finished cDNA, clone ChEST253a1. [CR523736]	chr1:173086683-173086624	NA
A_87_P017040	FBN3	ENSGALT00000000433	nnDD	0	0	-2.0365429847	-3.9512603187	2	0	0	1	1	XM_418173	CR385608	Gga.16709	395079	fibrillin 3	ENSGALT00000000433			Fibrillin-3; Uncharacterized protein [Source:UniProtKB/TrEMBL;Acc:Q804J3] [ENSGALT00000000433]	chr28:370191-370250	NA
A_87_P024762	SYPL2	ENSGALT00000043516	nnDn	0	0	-2.0356558792	0	1	0	0	1	0	XM_003643372	BX929339	Gga.11302	100858920	synaptophysin-like 2	ENSGALT00000043516	TC407835		synaptophysin-like 2 [Source:HGNC Symbol;Acc:27638] [ENSGALT00000043516]	chrUn_random:60247488-60247547	NA
A_87_P014908		CR389310	nnDn	0	0	-2.0333666797	0	1	0	0	1	0	XM_003643872	CR389310	Gga.44283	NA			TC416424		Gallus gallus finished cDNA, clone ChEST724e3. [CR389310]	chrUn_random:12920220-12920279	NA
A_87_P033372		BU204506	nnDn	0	0	-2.0245693392	0	1	0	0	1	0		BU204506	Gga.28105	NA					603102974F1 CSEQCHN03 Gallus gallus cDNA clone ChEST37d20 5', mRNA sequence [BU204506]	chrUn_random:12296471-12296413	NA
A_87_P036020	RASSF5	NM_001008452	nnDn	0	0	-2.0224632774	0	1	0	0	1	0	NM_001008452	NM_001008452	Gga.18933	419844	Ras association (RalGDS/AF-6) domain family member 5	ENSGALT00000001223	TC374105		Gallus gallus Ras association (RalGDS/AF-6) domain family member 5 (RASSF5), mRNA [NM_001008452]	chr26:2315065-2315124	NA
A_87_P014520		CR389887	nnDn	0	0	-2.0210360391	0	1	0	0	1	0	XM_003641153	CR389887	Gga.18964	NA			TC400583		Gallus gallus finished cDNA, clone ChEST714d14. [CR389887]	chr4:30904392-30904333	NA
A_87_P016072	TRABD2B	ENSGALT00000043593	nnDn	0	0	-2.0209779355	0	1	0	0	1	0	XM_422458	CR387047	Gga.14728	424623	TraB domain containing 2B	ENSGALT00000043593	TC384333		TraB domain containing 2B [Source:HGNC Symbol;Acc:44200] [ENSGALT00000043593]	chr8:22930113-22930054	NA
A_87_P035821	KLHL6	NM_001031303	nnDn	0	0	-2.0209009723	0	1	0	0	1	0	NM_001031303	NM_001031303	Gga.9912	424762	kelch-like 6 (Drosophila)	ENSGALT00000003547	TC377477		Gallus gallus kelch-like 6 (Drosophila) (KLHL6), mRNA [NM_001031303]	chr9:3518719-3518660	NA
A_87_P026563		BU450350	nnDn	0	0	-2.0208481579	0	1	0	0	1	0		BU450350	Gga.28925	NA			TC393718		603160548F1 CSEQRBN14 Gallus gallus cDNA clone ChEST181o11 5', mRNA sequence [BU450350]	chr11:20706464-20706405	NA
A_87_P022903	COMT	ENSGALT00000003148	nnDn	0	0	-2.020427251	0	1	0	0	1	0	XM_415077	BX933718	Gga.7199	416783	catechol-O-methyltransferase	ENSGALT00000003148	TC378860		Uncharacterized protein [Source:UniProtKB/TrEMBL;Acc:E1BTA0] [ENSGALT00000003148]	chr15:1053833-1055355	NA
A_87_P007385		TC384096	nnDU	0	0	-2.0203133802	3.3457854418	2	0	0	1	1	XM_004937676	XM_004937676		NA			TC384096	GO:0001525(angiogenesis)|GO:0001666(response to hypoxia)|GO:0042118(endothelial cell activation)|GO:0045601(regulation of endothelial cell differentiation)	Rep: Apolipoprotein-L domain-containing protein 1 (Vascular early response gene protein). - Gallus gallus, complete [TC384096]	chr1:50068921-50068979	NA
A_87_P025371		TC422102	nnDn	0	0	-2.0176964184	0	1	0	0	1	0				NA			TC422102		Rep: Motile sperm domain-containing protein 2 - Homo sapiens (Human), partial (3%) [TC422102]	chr1:102457335-102457394	NA
A_87_P030904	PHKA2	ENSGALT00000026654	nnDn	0	0	-2.0155860037	0	1	0	0	1	0	XM_004934687	XM_004934687		418612	phosphorylase kinase, alpha 2 (liver)	ENSGALT00000026654	TC390289		Uncharacterized protein [Source:UniProtKB/TrEMBL;Acc:E1BTZ6] [ENSGALT00000026654]	chr1:123904024-123904083	NA
A_87_P021943	UPK3A	BX935790	nnDn	0	0	-2.0148770209	0	1	0	0	1	0	XM_416466	BX935790	Gga.11377	418242	uroplakin 3A	ENSGALT00000023004	TC431872		Gallus gallus finished cDNA, clone ChEST164p14. [BX935790]	chr1:72522357-72522417	NA
A_87_P013768	AR	ENSGALT00000007313	nnDn	0	0	-2.0130060709	0	1	0	0	1	0		CR391032	Gga.33738	422165	androgen receptor	ENSGALT00000007313	TC373592		androgen receptor [Source:RefSeq peptide;Acc:NP_001035179] [ENSGALT00000007313]	chr4:460475-460534	NA
A_87_P034266	ME3	ENSGALT00000027880	nnDn	0	0	-2.0113882048	0	1	0	0	1	0	XM_004938885	XM_004938885		419019	malic enzyme 3, NADP(+)-dependent, mitochondrial	ENSGALT00000027880	TC388248		malic enzyme 3, NADP(+)-dependent, mitochondrial [Source:HGNC Symbol;Acc:6985] [ENSGALT00000027880]	chr1:193312987-193313657	NA
A_87_P019486	LOC426106	ENSGALT00000035889	nnDn	0	0	-2.010762106	0	1	0	0	1	0	XM_423779	CO768554	Gga.5585	426106	C-type lectin domain family 17, member A-like	ENSGALT00000035889	TC424266		Uncharacterized protein [Source:UniProtKB/TrEMBL;Acc:H9L2G9] [ENSGALT00000035889]	chrUn_random:28236954-28237013	NA
A_87_P007336		BU452217	nnDn	0	0	-2.0091426434	0	1	0	0	1	0	XM_430096	BU452217	Gga.45795	NA			TC409676		603769566F1 CSEQRBN14 Gallus gallus cDNA clone ChEST700d17 5', mRNA sequence [BU452217]	chr6:19693585-19693527	NA
A_87_P017398	TRIM55	NM_001199404	nnDn	0	0	-2.0089152332	0	1	0	0	1	0	NM_001199404	NM_001199404	Gga.9674	420166	tripartite motif containing 55	ENSGALT00000025023	TC443220		Gallus gallus tripartite motif containing 55 (TRIM55), mRNA [NM_001199404]	chr2:119314509-119314568	NA
A_87_P023415		BX932640	nnDn	0	0	-2.0086461357	0	1	0	0	1	0	XM_003642740	BX932640	Gga.994	NA			TC408297		Gallus gallus finished cDNA, clone ChEST497k21. [BX932640]	chr26:1527170-1527111	NA
A_87_P018048		CR353272	nnDn	0	0	-2.0086371919	0	1	0	0	1	0		CR353272	Gga.9938	NA					Gallus gallus finished cDNA, clone ChEST47m6. [CR353272]	chr4:70846365-70846306	NA
A_87_P019854		CO762866	nnDn	0	0	-2.0062044629	0	1	0	0	1	0		CO762866	Gga.52522	NA					brain_EST06058 Brain cDNA Library Gallus gallus cDNA 3', mRNA sequence [CO762866]		NA
A_87_P010463		CV859275	nnDn	0	0	-2.0051626127	0	1	0	0	1	0		CV859275	Gga.44226	NA			TC377412		gonad_EST06751 Embryonic gonad cDNA Library Gallus gallus cDNA 5', mRNA sequence [CV859275]		NA
A_87_P018208	PRR15L	ENSGALT00000044764	nnDn	0	0	-2.00397495	0	1	0	0	1	0	XM_003642798	CR353023	Gga.10757	100857311	proline rich 15-like	ENSGALT00000044764	TC400091		proline rich 15-like [Source:HGNC Symbol;Acc:28149] [ENSGALT00000044764]		NA
A_87_P033066		ENSGALT00000002566	nnDn	0	0	-2.0037539036	0	1	0	0	1	0	XM_001233853	XM_001233853		NA		ENSGALT00000002566	TC437516		SET binding protein 1 [Source:HGNC Symbol;Acc:15573] [ENSGALT00000002566]	chrZ:2420519-2420460	NA
A_87_P033954		BU131520	nnDn	0	0	-2.0012116762	0	1	0	0	1	0	XR_214212	BU131520	Gga.4142	NA					603116774F1 CSEQCHL21 Gallus gallus cDNA clone ChEST72c19 5', mRNA sequence [BU131520]	chrUn_random:11767279-11767337	NA
A_87_P008845	LOC396264	NM_205324	nUnU	0	12.0281736946	0	11.9213282539	2	0	1	0	1	NM_205324	NM_205324	Gga.732	396264	MDV alpha TIF		TC375262		Gallus gallus MDV alpha TIF (LOC396264), mRNA [NM_205324]		NA
A_87_P008268			nnnU	0	0	0	7.3314924319	1	0	0	0	1				NA						chrUn_random:036343964-036343905	NA
A_87_P027799		TC432160	nUnU	0	4.1196324448	0	6.1447436329	2	0	1	0	1				NA			TC432160			chrUn_random:47268926-47268985	NA
A_87_P021075		CF253690	nnnU	0	0	0	5.8971629335	1	0	0	0	1		CF253690	Gga.29590	NA			TC424483		mdvn106_g10 Marek's disease virus-infected spleen Gallus gallus cDNA, mRNA sequence [CF253690]	chr3:97888484-97888543	NA
A_87_P029538		BU334089	nnnU	0	0	0	5.4902290408	1	0	0	0	1		BU334089	Gga.1442	NA					603869254F1 CSEQCHN65 Gallus gallus cDNA clone ChEST893k13 5', mRNA sequence [BU334089]	chr20:9731576-9731638	NA
A_87_P038225	OASL	NM_205041	nnnU	0	0	0	5.4160266217	1	0	0	0	1	NM_205041	NM_205041	Gga.536	395908	2'-5'-oligoadenylate synthetase-like	ENSGALT00000029324	TC442554		Gallus gallus 2'-5'-oligoadenylate synthetase-like (OASL), mRNA [NM_205041]	chrUn_random:29793007-29793066	NA
A_87_P026575			nnnU	0	0	0	5.3092528555	1	0	0	0	1				NA						chrUn_random:003139106-003139163	NA
A_87_P015881		CR387348	nUnU	0	4.2556049084	0	5.207844916	2	0	1	0	1	XR_210701	CR387348	Gga.14626	NA					Gallus gallus finished cDNA, clone ChEST833a4. [CR387348]	chr5:52129479-52129538	NA
A_87_P041133			nnnU	0	0	0	5.0912956571	1	0	0	0	1				NA						chr3:097887480-097887539	NA
A_87_P029137	PCDH8	ENSGALT00000027388	nnnU	0	0	0	4.9828693637	1	0	0	0	1				428065	protocadherin 8	ENSGALT00000027388	TC374509		protocadherin-8 precursor [Source:RefSeq peptide;Acc:NP_001092079] [ENSGALT00000027388]	chr1:169963364-169963423	NA
A_87_P012471		CR406872	nUnU	0	2.7993700057	0	4.8404407075	2	0	1	0	1		CR406872	Gga.19316	NA			TC386924		Gallus gallus finished cDNA, clone ChEST934n20. [CR406872]	chr19:7004119-7004060	NA
A_87_P034814	IFIT5	ENSGALT00000010311	nnnU	0	0	0	4.6950090618	1	0	0	0	1	XM_421662	BQ484419	Gga.4402	423790	interferon-induced protein with tetratricopeptide repeats 5	ENSGALT00000010311	TC381686		pmp1c.pk004.m23 Chicken Macrophage cDNA library Gallus gallus cDNA clone pmp1c.pk004.m23 5', mRNA sequence [BQ484419]	chr6:20444597-20444655	NA
A_87_P000192			nnnU	0	0	0	4.5818936777	1	0	0	0	1				NA						chr28:004417767-004417821	NA
A_87_P038111	MX1	NM_204609	nnnU	0	0	0	4.5572392326	1	0	0	0	1	NM_204609	NM_204609	Gga.131	395313	myxovirus (influenza virus) resistance 1, interferon-inducible protein p78 (mouse)	ENSGALT00000025999	TC375493	GO:0003924(GTPase activity)|GO:0005525(GTP binding)|GO:0005737(cytoplasm)	Gallus gallus myxovirus (influenza virus) resistance 1, interferon-inducible protein p78 (mouse) (MX1), mRNA [NM_204609]	chr1:112388279-112388338	NA
A_87_P017422	USP18	CR354286	nnnU	0	0	0	4.3247703337	1	0	0	0	1	XM_416398	CR354286	Gga.1111	418167	ubiquitin specific peptidase 18	ENSGALT00000021310	TC380564		Gallus gallus finished cDNA, clone ChEST302b16. [CR354286]	chr1:64228099-64228159	NA
A_87_P008972	NEFM	ENSGALT00000000423	nnnU	0	0	0	4.2692805796	1	0	0	0	1		X05558	Gga.4179	396206	neurofilament, medium polypeptide	ENSGALT00000000423	TC385566	GO:0005198(structural molecule activity)|GO:0005882(intermediate filament)	neurofilament medium polypeptide [Source:RefSeq peptide;Acc:NP_001095200] [ENSGALT00000000423]	chr22:962077-962018	NA
A_87_P013993		CR390683	nnnU	0	0	0	4.1235086264	1	0	0	0	1		CR390683	Gga.37214	NA			TC416937		Gallus gallus finished cDNA, clone ChEST600i10. [CR390683]	chr2:125165348-125165407	NA
A_87_P019694	LOC418700	ENSGALT00000027062	nnnU	0	0	0	4.0912108239	1	0	0	0	1	XM_416896	CO765511	Gga.9103	418700	lysozyme g-like	ENSGALT00000027062	TC421887		Uncharacterized protein [Source:UniProtKB/TrEMBL;Acc:F1P5H7] [ENSGALT00000027062]	chr1:136647818-136647759	NA
A_87_P022699	NMB	NM_001079476	nnnU	0	0	0	4.0856204509	1	0	0	0	1	NM_001079476	NM_001079476	Gga.8071	415333	neuromedin B	ENSGALT00000041360	TC435059		Gallus gallus neuromedin B (NMB), mRNA [NM_001079476]	chr10:387622-387681	NA
A_87_P026873		BU440442	nnnU	0	0	0	4.0420509431	1	0	0	0	1	XM_001233389	BU440442	Gga.30122	NA			TC386684		603209806F1 CSEQRBN11 Gallus gallus cDNA clone ChEST187k2 5', mRNA sequence [BU440442]	chrZ:8792150-8792209	NA
A_87_P021509		BX950694	nnnU	0	0	0	4.0275870476	1	0	0	0	1	XM_420476	BX950694	Gga.20774	NA			TC381526		Gallus gallus finished cDNA, clone ChEST196i12. [BX950694]	chr4:36196397-36196456	NA
A_87_P024286	RASD1	NM_001044636	nUnU	0	4.2226307645	0	4.0180031491	2	0	1	0	1	NM_001044636	NM_001044636	Gga.9972	416507	RAS, dexamethasone-induced 1	ENSGALT00000007764	TC434944		Gallus gallus RAS, dexamethasone-induced 1 (RASD1), mRNA [NM_001044636]	chr14:4804657-4804599	NA
A_87_P008980	CALCA	NM_001271964	nUnU	0	3.1479532355	0	4.0128808593	2	0	1	0	1	NM_001271964	NM_001271964	Gga.4991	396256	calcitonin	ENSGALT00000009762	TC390331	GO:0005179(hormone activity)|GO:0005576(extracellular region)	Gallus gallus calcitonin (CALCA), transcript variant 2, mRNA [NM_001271964]	chr5:11517651-11517710	NA
A_87_P003317			nUnU	0	2.2750973426	0	3.8342430691	2	0	1	0	1				NA						chr5:039750908-039750968	NA
A_87_P023474		BX932486	nnnU	0	0	0	3.7896148906	1	0	0	0	1	XM_001233389	BX932486	Gga.10795	NA			TC393101		Gallus gallus finished cDNA, clone ChEST623a10. [BX932486]	chrZ:8790826-8790885	NA
A_87_P006591		TC439079	nnnU	0	0	0	3.770400914	1	0	0	0	1				NA			TC439079		Rep: Retinitis pigmentosa 9 protein homolog - Mus musculus (Mouse), partial (10%) [TC439079]		NA
A_87_P020209	LOC423462	ENSGALT00000032506	nUnU	0	4.5098593362	0	3.722989534	2	0	1	0	1	XM_430053	CO635609	Gga.24999	423462	uncharacterized LOC423462	ENSGALT00000032506	TC377211		Uncharacterized protein [Source:UniProtKB/TrEMBL;Acc:E1C913] [ENSGALT00000032506]	chr5:51978982-51978923	NA
A_87_P024927		BX267869	nnnU	0	0	0	3.6917612976	1	0	0	0	1	XM_004944527	BX267869	Gga.48061	NA			TC390783		BX267869 AGENAE Gallus gallus multi-tissues normalized and once-subtracted cDNA library (gcal) Gallus gallus cDNA clone gcal0011.p.24 3prim, mRNA sequence [BX267869]	chr12:3479985-3480044	NA
A_87_P037895	NKX6-1	AF102991	nnnU	0	0	0	3.6701269702	1	0	0	0	1		AF102991	Gga.4083	395752	NK6 homeobox 1		TC380896		Gallus gallus homeodomain protein (Nkx-6.1) mRNA, partial cds. [AF102991]		NA
A_87_P037691	IRF4	NM_204299	nUnU	0	2.9329495434	0	3.6625852722	2	0	1	0	1	NM_204299	NM_204299	Gga.4374	374179	interferon regulatory factor 4	ENSGALT00000020927	NP344476		Gallus gallus interferon regulatory factor 4 (IRF4), mRNA [NM_204299]	chr2:67679861-67679920	NA
A_87_P033817	PLK3	ENSGALT00000016472	nnnU	0	0	0	3.574849523	1	0	0	0	1	XM_422425	BU136088	Gga.8732	424586	polo-like kinase 3	ENSGALT00000016472	TC421875		Uncharacterized protein [Source:UniProtKB/TrEMBL;Acc:F1N9Q1] [ENSGALT00000016472]	chr8:21500786-21500845	NA
A_87_P011716	CORO2A	CR523288	nnnU	0	0	0	3.5680239533	1	0	0	0	1	XM_424946	CR523288	Gga.52392	427373	coronin, actin binding protein, 2A		TC411499		Gallus gallus finished cDNA, clone ChEST28m8. [CR523288]	chrZ:68571961-68571902	NA
A_87_P013094		CR405945	nnnU	0	0	0	3.5211428184	1	0	0	0	1		CR405945	Gga.19557	NA					Gallus gallus finished cDNA, clone ChEST703i13. [CR405945]	chr15:2021434-2021493	NA
A_87_P025391		BU481434	nnnU	0	0	0	3.5177429112	1	0	0	0	1		BU481434	Gga.31408	NA			TC397899		603841388F1 CSEQRBN22 Gallus gallus cDNA clone ChEST823o22 5', mRNA sequence [BU481434]	chr4:30705218-30705159	NA
A_87_P025430		BU480087	nnnU	0	0	0	3.4486603162	1	0	0	0	1	XM_004939923	BU480087	Gga.12421	NA			TC440573		603470540F1 CSEQRBN22 Gallus gallus cDNA clone ChEST346o9 5', mRNA sequence [BU480087]	chr2:125142269-125142328	NA
A_87_P040613		TC420751	nnnU	0	0	0	3.3831423664	1	0	0	0	1				NA			TC420751		Rep: Double-stranded RNA-activated protein kinase - Gallus gallus (Chicken), partial (7%) [TC420751]	chr3:033257849-033256461	NA
A_87_P037652	IRF10	NM_204558	nnnU	0	0	0	3.3640367318	1	0	0	0	1	NM_204558	NM_204558	Gga.158	395243	interferon regulatory factor 10	ENSGALT00000010406	TC376574		Gallus gallus interferon regulatory factor 10 (IRF10), mRNA [NM_204558]	chr20:10018684-10018519	NA
A_87_P005279		TC403474	nnnU	0	0	0	3.3255380529	1	0	0	0	1				NA			TC403474		Rep: Predicted protein - Physcomitrella patens subsp. patens, partial (19%) [TC403474]	chr5:028216800-028216747	NA
A_87_P015222		CR388809	nnnU	0	0	0	3.3153783844	1	0	0	0	1	XM_004940278	CR388809	Gga.17831	NA			NP9677305		Gallus gallus finished cDNA, clone ChEST195h17. [CR388809]	chr3:65653563-65653504	NA
A_87_P022596	SGK223	ENSGALT00000029980	nnnU	0	0	0	3.3090250736	1	0	0	0	1	XM_420588	BX934417	Gga.29727	422632	homolog of rat pragma of Rnd2	ENSGALT00000029980	TC377937		Uncharacterized protein [Source:UniProtKB/TrEMBL;Acc:E1C4C8] [ENSGALT00000029980]	chr4:51098084-51098143	NA
A_87_P025442		TC389105	nnnU	0	0	0	3.3014621256	1	0	0	0	1				NA			TC389105			chrZ:022766294-022766235	NA
A_87_P014270		CR390255	nnnU	0	0	0	3.2659170319	1	0	0	0	1	XM_004938287	CR390255	Gga.18318	NA			NP9679679		Gallus gallus finished cDNA, clone ChEST934e15. [CR390255]	chr1:90704835-90704776	NA
A_87_P034964	IFIH1	NM_001193638	nnnU	0	0	0	3.2276575524	1	0	0	0	1	NM_001193638	NM_001193638	Gga.16457	424185	interferon induced with helicase C domain 1	ENSGALT00000018067	TC426200		Gallus gallus interferon induced with helicase C domain 1 (IFIH1), mRNA [NM_001193638]	chr7:22635149-22635208	NA
A_87_P020909	CSTA	ENSGALT00000023286	nnnU	0	0	0	3.1629748789	1	0	0	0	1	XM_416493	CK611983	Gga.11456	418268	cystatin A (stefin A)	ENSGALT00000023286	TC428055		cystatin A (stefin A) [Source:HGNC Symbol;Acc:2481] [ENSGALT00000023286]	chr1:79869409-79869350	NA
A_87_P020426		CN237811	nnnU	0	0	0	3.1400274038	1	0	0	0	1		CN237811	Gga.15679	NA					WLB141B04.ab1 WLtestis Gallus gallus cDNA 5', mRNA sequence [CN237811]	chr1:136208839-136208898	NA
A_87_P015946	TPD52L1	ENSGALT00000023960	nnnU	0	0	0	3.13776468	1	0	0	0	1		CR387249	Gga.19632	374049	tumor protein D52-like 1	ENSGALT00000023960	TC384304	GO:0000086(G2/M transition of mitotic cell cycle)|GO:0005737(cytoplasm)|GO:0005769(early endosome)|GO:0042803(protein homodimerization activity)|GO:0048471(perinuclear region of cytoplasm)	tumor protein D53 homolog [Source:RefSeq peptide;Acc:NP_989546] [ENSGALT00000023960]	chr3:62541529-62541470	NA
A_87_P009788	WNT4	NM_204783	nnnU	0	0	0	3.1332591112	1	0	0	0	1	NM_204783	NM_204783	Gga.305	395561	wingless-type MMTV integration site family, member 4	ENSGALT00000007645	TC376452	GO:0001658(branching involved in ureteric bud morphogenesis)|GO:0001837(epithelial to mesenchymal transition)|GO:0001838(embryonic epithelial tube formation)|GO:0001889(liver development)|GO:0003714(transcription corepressor activity)|GO:0005109(frizzled binding)|GO:0005578(proteinaceous extracellular matrix)|GO:0005615(extracellular space)|GO:0005737(cytoplasm)|GO:0006702(androgen biosynthetic p…	Gallus gallus wingless-type MMTV integration site family, member 4 (WNT4), mRNA [NM_204783]	chr21:6517864-6517923	NA
A_87_P035264	CDKN2B	NM_204433	nnnU	0	0	0	3.1287471578	1	0	0	0	1	NM_204433	NM_204433	Gga.5007	395076	cyclin-dependent kinase inhibitor 2B (p15, inhibits CDK4)	ENSGALT00000044862	TC375789		Gallus gallus cyclin-dependent kinase inhibitor 2B (p15, inhibits CDK4) (CDKN2B), mRNA [NM_204433]	chrZ:72007627-72007568	NA
A_87_P010868		CR732803	nUnU	0	2.9548701741	0	3.1076751777	2	0	1	0	1		CR732803	Gga.55143	NA			TC411522		Gallus gallus finished cDNA, clone ChEST538j4. [CR732803]	chr12:001394681-001394740	NA
A_87_P019479	PML	ENSGALT00000002240	nnnU	0	0	0	3.1003053292	1	0	0	0	1	XM_004943698	CO768725	Gga.29963	415304	promyelocytic leukemia	ENSGALT00000002240	TC383587		spleen_EST04451 Spleen cDNA Library Gallus gallus cDNA 3', mRNA sequence [CO768725]	chr10:3489108-3489167	NA
A_87_P021537	RGS4	NM_204385	nnnU	0	0	0	3.0592782711	1	0	0	0	1	NM_204385	NM_204385	Gga.5334	378901	regulator of G-protein signaling 4	ENSGALT00000004050	TC375410	GO:0005096(GTPase activator activity)|GO:0005737(cytoplasm)|GO:0005886(plasma membrane)|GO:0038032(termination of G-protein coupled receptor signaling pathway)|GO:0043547(positive regulation of GTPase activity)	Gallus gallus regulator of G-protein signaling 4 (RGS4), mRNA [NM_204385]	chr8:3707677-3707736	NA
A_87_P007012		TC408300	nnnU	0	0	0	3.0256250006	1	0	0	0	1	XM_004951031	XM_004951031		NA			TC408300		Rep: NADH-ubiquinone oxidoreductase chain 2 - Ptychoramphus aleuticus (Cassin auklet), partial (8%) [TC408300]		NA
A_87_P017151	SCGN	ENSGALT00000022124	nnnU	0	0	0	3.0239353028	1	0	0	0	1	XM_419087	CR385400	Gga.15222	421001	secretagogin, EF-hand calcium binding protein	ENSGALT00000022124	TC389487		Uncharacterized protein [Source:UniProtKB/TrEMBL;Acc:E1BY74] [ENSGALT00000022124]	chr2:92218109-92218050	NA
A_87_P035580	SALL4	NM_001080872	nnnU	0	0	0	3.0219135337	1	0	0	0	1	NM_001080872	NM_001080872	Gga.39989	769286	sal-like 4 (Drosophila)	ENSGALT00000012711	TC373558		Gallus gallus sal-like 4 (Drosophila) (SALL4), mRNA [NM_001080872]	chr20:13154892-13154952	NA
A_87_P027299		BU425927	nnnU	0	0	0	3.0216709388	1	0	0	0	1		BU425927	Gga.25593	NA			TC382553		603231541F1 CSEQRBN09 Gallus gallus cDNA clone ChEST227b11 5', mRNA sequence [BU425927]	chr17:7607735-7607676	NA
A_87_P021759	LOC417192	NM_001277658	nnnU	0	0	0	3.0151441382	1	0	0	0	1	NM_001277658	NM_001277658	Gga.11337	417192	torsin family 1, member B-like	ENSGALT00000006704	TC383611		Gallus gallus torsin family 1, member B-like (LOC417192), mRNA [NM_001277658]	chr17:6249019-6249078	NA
A_87_P035905			nnnU	0	0	0	2.9905905777	1	0	0	0	1				NA							NA
A_87_P008690	GCH1	NM_205223	nnnU	0	0	0	2.9635427039	1	0	0	0	1	NM_205223	NM_205223	Gga.674	396146	GTP cyclohydrolase 1	ENSGALT00000019922	TC378024	GO:0003934(GTP cyclohydrolase I activity)|GO:0005525(GTP binding)|GO:0005634(nucleus)|GO:0005737(cytoplasm)|GO:0006729(tetrahydrobiopterin biosynthetic process)|GO:0035998(7,8-dihydroneopterin 3'-triphosphate biosynthetic process)|GO:0046654(tetrahydrofolate biosynthetic process)|GO:0046872(metal ion binding)	Gallus gallus GTP cyclohydrolase 1 (GCH1), mRNA [NM_205223]	chr5:58939820-58939879	NA
A_87_P012042	LOC100858381	NM_001277666	nnnU	0	0	0	2.9581794088	1	0	0	0	1	NM_001277666	NM_001277666	Gga.54166	100858381	chromosome 11 open reading frame, human C19orf12-like		TC402267		Gallus gallus chromosome 11 open reading frame, human C19orf12-like (LOC100858381), mRNA [NM_001277666]	chr11:8974583-8974524	NA
A_87_P020750		ENSGALT00000043684	nnnU	0	0	0	2.9106557508	1	0	0	0	1	XM_004938307	CN226347	Gga.32601	NA		ENSGALT00000043684	NP9679679		RJB046F02.ab1 RJtestis Gallus gallus cDNA 5', mRNA sequence [CN226347]	chr1:92769637-92769695	NA
A_87_P009031	KCNJ5	ENSGALT00000001790	nnnU	0	0	0	2.8918467806	1	0	0	0	1	XM_417864	U71060	Gga.546	395925	potassium inwardly-rectifying channel, subfamily J, member 5	ENSGALT00000001790	TC428857		GIRK4; Uncharacterized protein [Source:UniProtKB/TrEMBL;Acc:O57651] [ENSGALT00000001790]	chr24:1124255-1124314	NA
A_87_P036133	BHLHE23	NM_204504	nnnU	0	0	0	2.8742779444	1	0	0	0	1	NM_204504	NM_204504	Gga.9502	395165	basic helix-loop-helix family, member e23		TC373822		Gallus gallus basic helix-loop-helix family, member e23 (BHLHE23), mRNA [NM_204504]	chr20:8473736-8473677	NA
A_87_P020470		CN236387	nnnU	0	0	0	2.8572394505	1	0	0	0	1		CN236387	Gga.15652	NA					RJB141H10.ab1 RJtestis Gallus gallus cDNA 5', mRNA sequence [CN236387]	chr1:083436056-083436107	NA
A_87_P023772		BX931821	nnnU	0	0	0	2.8283562734	1	0	0	0	1		BX931821	Gga.10770	NA			NP9679306		Gallus gallus finished cDNA, clone ChEST553d20. [BX931821]	chr1:140622489-140594967	NA
A_87_P026042	NFKBIE	ENSGALT00000016537	nnnU	0	0	0	2.824573184	1	0	0	0	1		BU462443	Gga.26236	421438	nuclear factor of kappa light polypeptide gene enhancer in B-cells inhibitor, epsilon	ENSGALT00000016537	TC435303		nuclear factor of kappa light polypeptide gene enhancer in B-cells inhibitor, epsilon [Source:HGNC Symbol;Acc:7799] [ENSGALT00000016537]	chr3:31496485-31496544	NA
A_87_P021542		ENSGALT00000000689	nnnU	0	0	0	2.8104677906	1	0	0	0	1	XM_417949	BX950624	Gga.12743	NA		ENSGALT00000000689	TC390829		ets variant 7 [Source:HGNC Symbol;Acc:18160] [ENSGALT00000000689]	chr26:1337476-1337417	NA
A_87_P039292			nnnU	0	0	0	2.7960055213	1	0	0	0	1				NA						chr1:034417018-034417073	NA
A_87_P006648		ENSGALT00000042804	nnnU	0	0	0	2.7951895144	1	0	0	0	1	XM_003642624	XM_003642624		NA		ENSGALT00000042804	TC443644		leucine rich repeat containing 71 [Source:HGNC Symbol;Acc:26556] [ENSGALT00000042804]		NA
A_87_P020754		CN226202	nnnU	0	0	0	2.7843054377	1	0	0	0	1	XM_416333	CN226202	Gga.16751	NA			TC382801		RJB002G03.ab1 RJtestis Gallus gallus cDNA 5', mRNA sequence [CN226202]	chr1:57797285-57797344	NA
A_87_P015066		ENSGALT00000001404	nnnU	0	0	0	2.7791005989	1	0	0	0	1		CR389044	Gga.4409	NA		ENSGALT00000001404	TC435462		C-C motif chemokine 4 homolog [Source:UniProtKB/Swiss-Prot;Acc:Q90826] [ENSGALT00000001404]	chr19:366536-366477	NA
A_87_P037881	SOUL	NM_204789	nnnU	0	0	0	2.7671213031	1	0	0	0	1	NM_204789	NM_204789	Gga.1806	395567	SOUL protein	ENSGALT00000020371	TC374230		Gallus gallus SOUL protein (SOUL), mRNA [NM_204789]	chr5:61381315-61381374	NA
A_87_P028559	DHX58	ENSGALT00000005325	nnnU	0	0	0	2.7554571869	1	0	0	0	1	XM_004948615	XM_004948615		100858653	DEXH (Asp-Glu-X-His) box polypeptide 58	ENSGALT00000005325	TC421304		DEXH (Asp-Glu-X-His) box polypeptide 58 [Source:HGNC Symbol;Acc:29517] [ENSGALT00000005325]	chr27:4472690-4472631	NA
A_87_P040402	LDLRAD3	ENSGALT00000012820	nnnU	0	0	0	2.7394681155	1	0	0	0	1	XM_421086	XM_421086		423160	low density lipoprotein receptor class A domain containing 3	ENSGALT00000012820	TC441652		low density lipoprotein receptor class A domain containing 3 [Source:HGNC Symbol;Acc:27046] [ENSGALT00000012820]	chr5:21046096-21046155	NA
A_87_P023070	PRLH	BX933358	nnnU	0	0	0	2.7131405566	1	0	0	0	1		BX933358	Gga.10552	424018	prolactin releasing hormone				Gallus gallus finished cDNA, clone ChEST686l6. [BX933358]	chr7:4757652-4757593	NA
A_87_P030861		BU279173	nnnU	0	0	0	2.7067854016	1	0	0	0	1		BU279173	Gga.26517	NA			TC412182		603864858F1 CSEQCHN54 Gallus gallus cDNA clone ChEST882c15 5', mRNA sequence [BU279173]		NA
A_87_P012532		CR406787	nnnU	0	0	0	2.6874235944	1	0	0	0	1		CR406787	Gga.39081	NA			TC416999		Gallus gallus finished cDNA, clone ChEST872f20. [CR406787]		NA
A_87_P028706			nnnU	0	0	0	2.6833462218	1	0	0	0	1				NA							NA
A_87_P031325			nnnU	0	0	0	2.6538065939	1	0	0	0	1				NA							NA
A_87_P001548		TC437735	nnnU	0	0	0	2.6465165829	1	0	0	0	1				NA			TC437735			chr1:57799701-57799760	NA
A_87_P026204		BU458510	nnnU	0	0	0	2.6419346148	1	0	0	0	1	XM_004936311	BU458510	Gga.24469	NA			TC394372		603365947F1 CSEQRBN19 Gallus gallus cDNA clone ChEST265m11 5', mRNA sequence [BU458510]	chr5:51058945-51059004	NA
A_87_P009407	HIST1H2A4	M12111	nnnU	0	0	0	2.6385264745	1	0	0	0	1		M12111	Gga.39224	404299	histone cluster 1, H2A, IV (similar to human histone cluster 2, class H2A, member C)			GO:0000786(nucleosome)|GO:0003677(DNA binding)|GO:0005634(nucleus)|GO:0006334(nucleosome assembly)|GO:0046982(protein heterodimerization activity)	Chicken processed pseudogene, complete cds. [M12111]	chr1:050013803-050013744	NA
A_87_P027023		BU434950	nnnU	0	0	0	2.6312454677	1	0	0	0	1		BU434950	Gga.27287	NA			TC389956		603221354F1 CSEQRBN10 Gallus gallus cDNA clone ChEST216k13 5', mRNA sequence [BU434950]	chr5:16991360-16991417	NA
A_87_P037715	CXCR4	NM_204617	nnnU	0	0	0	2.6272001676	1	0	0	0	1	NM_204617	NM_204617	Gga.2305	395324	chemokine (C-X-C motif) receptor 4	ENSGALT00000020184	TC410445		Gallus gallus chemokine (C-X-C motif) receptor 4 (CXCR4), mRNA [NM_204617]	chr7:32376708-32376681	NA
A_87_P024340	TAC1	BX930360	nnnU	0	0	0	2.626764944	1	0	0	0	1	XM_418674	BX930360	Gga.12286	420573	tachykinin, precursor 1	ENSGALT00000015846	TC411486		Gallus gallus finished cDNA, clone ChEST631k4. [BX930360]	chr2:24614337-24614396	NA
A_87_P027305		BU425849	nnnU	0	0	0	2.6240140302	1	0	0	0	1		BU425849	Gga.45630	NA			TC408050		603234465F1 CSEQRBN09 Gallus gallus cDNA clone ChEST235a17 5', mRNA sequence [BU425849]	chr17:000878930-000878873	NA
A_87_P016337	CD44	NM_204860	nnnU	0	0	0	2.6236651904	1	0	0	0	1	NM_204860	NM_204860	Gga.3572	395666	CD44 molecule (Indian blood group)	ENSGALT00000012746	TC378412		Gallus gallus CD44 molecule (Indian blood group) (CD44), mRNA [NM_204860]	chr5:20588092-20588151	NA
A_87_P020602		CN230868	nnnU	0	0	0	2.6201817296	1	0	0	0	1		CN230868	Gga.15539	NA					WLB016C06.ab1 WLtestis Gallus gallus cDNA 5', mRNA sequence [CN230868]	chr15:11110311-11110252	NA
A_87_P014564		CR389825	nnnU	0	0	0	2.6157799294	1	0	0	0	1		CR389825	Gga.584	NA					Gallus gallus finished cDNA, clone ChEST273c17. [CR389825]	chrUn_random:31440689-31440630	NA
A_87_P023167		BX933162	nnnU	0	0	0	2.5986028271	1	0	0	0	1		BX933162	Gga.9133	NA					Gallus gallus finished cDNA, clone ChEST852d2. [BX933162]	chr19:4779044-4778988	NA
A_87_P036607	MOV10	NM_001012843	nnnU	0	0	0	2.5920308592	1	0	0	0	1	NM_001012843	NM_001012843	Gga.1182	419872	Mov10, Moloney leukemia virus 10, homolog (mouse)	ENSGALT00000002368	TC374188	GO:0000932(cytoplasmic mRNA processing body)|GO:0003723(RNA binding)|GO:0004386(helicase activity)|GO:0005524(ATP binding)|GO:0035279(mRNA cleavage involved in gene silencing by miRNA)	Gallus gallus Mov10, Moloney leukemia virus 10, homolog (mouse) (MOV10), mRNA [NM_001012843]	chr26:3376162-3376297	NA
A_87_P021088		TC402239	nnnU	0	0	0	2.5812685491	1	0	0	0	1	XM_004945132	XM_004945132		NA			TC402239		Rep: Zgc:66295 - Danio rerio (Zebrafish) (Brachydanio rerio), partial (10%) [TC402239]	chr14:2382643-2382584	NA
A_87_P009268	HSPA2	NM_001006685	nnnU	0	0	0	2.5595053349	1	0	0	0	1	NM_001006685	NM_001006685	Gga.4942	423504	heat shock 70kDa protein 2		TC409746	GO:0005515(protein binding)|GO:0005524(ATP binding)|GO:0005576(extracellular region)|GO:0009408(response to heat)|GO:0009986(cell surface)	Gallus gallus heat shock 70kDa protein 2 (HSPA2), mRNA [NM_001006685]		NA
A_87_P009269	HSPA2	NM_001006685	nnnU	0	0	0	2.5534154041	1	0	0	0	1	NM_001006685	NM_001006685	Gga.4942	423504	heat shock 70kDa protein 2		TC409746	GO:0005515(protein binding)|GO:0005524(ATP binding)|GO:0005576(extracellular region)|GO:0009408(response to heat)|GO:0009986(cell surface)	Gallus gallus heat shock 70kDa protein 2 (HSPA2), mRNA [NM_001006685]	chr5:55409919-55409860	NA
A_87_P011815	FAT2	ENSGALT00000006879	nnnU	0	0	0	2.5383052265	1	0	0	0	1	XM_414584	CR523133	Gga.16922	416266	FAT tumor suppressor homolog 2 (Drosophila)	ENSGALT00000006879			FAT atypical cadherin 2 [Source:HGNC Symbol;Acc:3596] [ENSGALT00000006879]	chr13:13073209-13073268	NA
A_87_P013156	DUSP5	ENSGALT00000013972	nnnU	0	0	0	2.5320764543	1	0	0	0	1	XM_421754	CR405865	Gga.48677	423890	dual specificity phosphatase 5	ENSGALT00000013972	TC380945		Dual specificity protein phosphatase [Source:UniProtKB/TrEMBL;Acc:F1NYC7] [ENSGALT00000013972]	chr6:27446144-27446203	NA
A_87_P021847	CIDEC	NM_001277678	nnnU	0	0	0	2.5253165594	1	0	0	0	1	NM_001277678	NM_001277678	Gga.6291	100859733	cell death-inducing DFFA-like effector c	ENSGALT00000045824	TC410699		Gallus gallus cell death-inducing DFFA-like effector c (CIDEC), mRNA [NM_001277678]	chr11:020344518-020344459	NA
A_87_P035834	CYGB	NM_001008789	nnnU	0	0	0	2.5221004704	1	0	0	0	1	NM_001008789	NM_001008789	Gga.22870	427802	cytoglobin	ENSGALT00000039145	TC417633		Gallus gallus cytoglobin (CYGB), mRNA [NM_001008789]	chr18:4339962-4340569	NA
A_87_P016180		CR386891	nnnU	0	0	0	2.5212546509	1	0	0	0	1		CR386891	Gga.14790	NA					Gallus gallus finished cDNA, clone ChEST35o9. [CR386891]	chr12:3495463-3495404	NA
A_87_P035115		AY591907	nnnU	0	0	0	2.5161420393	1	0	0	0	1		AY591907	Gga.22140	NA			TC377050		Gallus gallus SP9 mRNA, partial cds. [AY591907]	chrUn_random:45659336-45659277	NA
A_87_P038076	EIF2AK2	NM_204487	nnnU	0	0	0	2.4730406936	1	0	0	0	1	NM_204487	NM_204487	Gga.9292	395147	eukaryotic translation initiation factor 2-alpha kinase 2	ENSGALT00000017183	TC374502		Gallus gallus eukaryotic translation initiation factor 2-alpha kinase 2 (EIF2AK2), mRNA [NM_204487]	chr3:33261550-33261609	NA
A_87_P011237		CR523978	nnnU	0	0	0	2.4728500941	1	0	0	0	1		CR523978	Gga.36598	NA			TC429279		Gallus gallus finished cDNA, clone ChEST708b16. [CR523978]	chr6:11562489-11562548	NA
A_87_P020145			nnnU	0	0	0	2.4406664936	1	0	0	0	1				NA						chr12:017501223-017501163	NA
A_87_P028227		BU389208	nnnU	0	0	0	2.430927295	1	0	0	0	1		BU389208	Gga.3000	NA					603802743F1 CSEQCHN57 Gallus gallus cDNA clone ChEST776f11 5', mRNA sequence [BU389208]	chr9:1920429-1920488	NA
A_87_P008724	K123	NM_205019	nnnU	0	0	0	2.4306334814	1	0	0	0	1	NM_205019	NM_205019	Gga.4035	395873	K123 protein	ENSGALT00000010244	TC375694		Gallus gallus K123 protein (K123), mRNA [NM_205019]	chr1:3278253-3278312	NA
A_87_P011110		CR524142	nnnU	0	0	0	2.4284253596	1	0	0	0	1		CR524142	Gga.36281	NA					Gallus gallus finished cDNA, clone ChEST645n15. [CR524142]	chr1:108119921-108119980	NA
A_87_P002528			nnnU	0	0	0	2.4181942118	1	0	0	0	1				NA						chr21:006519991-006520050	NA
A_87_P009343	HPX	ENSGALT00000036163	nnnU	0	0	0	2.4164814743	1	0	0	0	1	XM_417267	M37319	Gga.4286	419076	hemopexin	ENSGALT00000036163	TC414970		hemopexin [Source:HGNC Symbol;Acc:5171] [ENSGALT00000036163]	chrUn_random:4167711-4167770	NA
A_87_P019474	CCR7	NM_001198752	nnnU	0	0	0	2.413655874	1	0	0	0	1	NM_001198752	NM_001198752	Gga.20093	428315	chemokine (C-C motif) receptor 7	ENSGALT00000044268	TC417395		Gallus gallus chemokine (C-C motif) receptor 7 (CCR7), mRNA [NM_001198752]	chr27:4121179-4121120	NA
A_87_P031073		BU272589	nnnU	0	0	0	2.4049494246	1	0	0	0	1		BU272589	Gga.13101	NA					603530723F1 CSEQCHN53 Gallus gallus cDNA clone ChEST484n6 5', mRNA sequence [BU272589]	chr12:000668761-000668818	NA
A_87_P038162	EPHA2	ENSGALT00000030487	nnnU	0	0	0	2.3755009263	1	0	0	0	1	XM_004947473	AB038986	Gga.55792	771550	EPH receptor A2	ENSGALT00000030487	NP390960		Uncharacterized protein [Source:UniProtKB/TrEMBL;Acc:F1NP16] [ENSGALT00000030487]	chr21:4326395-4326336	NA
A_87_P015018		CR389124	nnnU	0	0	0	2.3716408958	1	0	0	0	1	XM_417526	CR389124	Gga.34476	NA			TC438555		Gallus gallus finished cDNA, clone ChEST826j8. [CR389124]	chr21:247665-247724	NA
A_87_P013181		CR405827	nnnU	0	0	0	2.3703642949	1	0	0	0	1		CR405827	Gga.8100	NA					Gallus gallus finished cDNA, clone ChEST577e19. [CR405827]		NA
A_87_P019578		CO767319	nnnU	0	0	0	2.3604246637	1	0	0	0	1		CO767319	Gga.29809	NA			TC403785		spleen_EST03045 Spleen cDNA Library Gallus gallus cDNA 3', mRNA sequence [CO767319]	chr17:2938735-2938676	NA
A_87_P016462		CR386459	nnnU	0	0	0	2.3491623343	1	0	0	0	1		CR386459	Gga.739	NA					Gallus gallus finished cDNA, clone ChEST234m24. [CR386459]	chr17:883844-883903	NA
A_87_P021640		ENSGALT00000001987	nnnU	0	0	0	2.3465656141	1	0	0	0	1	XM_003643586	BX950412	Gga.12394	NA		ENSGALT00000001987	TC386850		Linker for activation of T-cells family member 2 [Source:UniProtKB/Swiss-Prot;Acc:Q5S7W5] [ENSGALT00000001987]	chr19:2821644-2821585	NA
A_87_P008736	ADORA2B	NM_205087	nnnU	0	0	0	2.3338996346	1	0	0	0	1	NM_205087	NM_205087	Gga.43285	395971	adenosine A2b receptor	ENSGALT00000028044	TC376385	GO:0001609(G-protein coupled adenosine receptor activity)|GO:0002882(positive regulation of chronic inflammatory response to non-antigenic stimulus)|GO:0005886(plasma membrane)|GO:0007189(adenylate cyclase-activating G-protein coupled receptor signaling pathway)|GO:0010575(positive regulation vascular endothelial growth factor production)|GO:0016021(integral to membrane)|GO:0030819(positive regul…	Gallus gallus adenosine A2b receptor (ADORA2B), mRNA [NM_205087]	chr19:6389100-6389160	NA
A_87_P030551		BU291683	nnnU	0	0	0	2.3325185823	1	0	0	0	1		BU291683	Gga.24961	NA			TC422840		603605159F1 CSEQCHN55 Gallus gallus cDNA clone ChEST586e15 5', mRNA sequence [BU291683]		NA
A_87_P012702		CR406552	nnnU	0	0	0	2.3315262288	1	0	0	0	1		CR406552	Gga.19716	NA					Gallus gallus finished cDNA, clone ChEST680j17. [CR406552]	chrZ:72099318-72099259	NA
A_87_P024240		BX930588	nnnU	0	0	0	2.330853743	1	0	0	0	1		BX930588	Gga.11125	NA					Gallus gallus finished cDNA, clone ChEST368n10. [BX930588]	chr12:15958754-15958813	NA
A_87_P006121	LOC419563	ENSGALT00000001016	nnnU	0	0	0	2.3216197784	1	0	0	0	1	XM_417710	XM_417710	Gga.35198	419563	interferon-induced guanylate-binding protein 1-like	ENSGALT00000001016	TC381469		Uncharacterized protein [Source:UniProtKB/TrEMBL;Acc:F1N9J3] [ENSGALT00000001016]	chr23:1368459-1368517	NA
A_87_P017296	CIP1	ENSGALT00000044994	nnnU	0	0	0	2.3168794403	1	0	0	0	1		CR385180	Gga.50113	378914	cdk inhibitor CIP1 (p21)	ENSGALT00000044994			cdk inhibitor CIP1 (p21) [Source:RefSeq peptide;Acc:NP_989727] [ENSGALT00000044994]	chrUn_random:20415726-20415667	NA
A_87_P032691	GBE	NM_001008786	nnnU	0	0	0	2.3086148773	1	0	0	0	1	NM_001008786	NM_001008786	Gga.1125	417972	eye-globin		TC390682		Gallus gallus eye-globin (GBE), mRNA [NM_001008786]	chr1:51038713-51038654	NA
A_87_P037686	MOXD1	NM_204624	nnnU	0	0	0	2.3057490823	1	0	0	0	1	NM_204624	NM_204624	Gga.969	395333	monooxygenase, DBH-like 1	ENSGALT00000004596	TC375257	GO:0004500(dopamine beta-monooxygenase activity)|GO:0005507(copper ion binding)|GO:0005789(endoplasmic reticulum membrane)|GO:0006584(catecholamine metabolic process)|GO:0016021(integral to membrane)	Gallus gallus monooxygenase, DBH-like 1 (MOXD1), mRNA [NM_204624]	chr3:58943858-58943917	NA
A_87_P006170		TC425782	nnnU	0	0	0	2.3036505252	1	0	0	0	1				NA			TC425782			chr1:68046786-68046727	NA
A_87_P018538		ENSGALT00000019727	nnnU	0	0	0	2.3013799671	1	0	0	0	1	XM_422114	CR352522	Gga.3886	NA		ENSGALT00000019727	TC380449		Uncharacterized protein [Source:UniProtKB/TrEMBL;Acc:F1NFB8] [ENSGALT00000019727]	chr7:29854315-29854256	NA
A_87_P036149	SNX10	NM_001030986	nnnU	0	0	0	2.2987905026	1	0	0	0	1	NM_001030986	NM_001030986	Gga.8752	420628	sorting nexin 10	ENSGALT00000017994	TC374416		Gallus gallus sorting nexin 10 (SNX10), mRNA [NM_001030986]	chr2:32181956-32182014	NA
A_87_P007345		TC388861	nnnU	0	0	0	2.2976321474	1	0	0	0	1	XM_003642738	XM_003642738		NA			TC388861	GO:0001784(phosphotyrosine binding)|GO:0004721(phosphoprotein phosphatase activity)|GO:0004725(protein tyrosine phosphatase activity)|GO:0004727(prenylated protein tyrosine phosphatase activity)|GO:0005515(protein binding)|GO:0005737(cytoplasm)|GO:0005856(cytoskeleton)|GO:0006470(protein dephosphorylation)|GO:0006915(apoptotic process)|GO:0007186(G-protein coupled receptor signaling pathway)|GO:0…	Rep: Ras-related protein Rab-3D - Homo sapiens (Human), partial (22%) [TC388861]	chr26:1405722-1405781	NA
A_87_P005648		TC427420	nnnU	0	0	0	2.2927742234	1	0	0	0	1	XM_003641812	XM_003641812		NA			TC427420		Rep: AER349Cp - Ashbya gossypii (Yeast) (Eremothecium gossypii), partial (10%) [TC427420]	chr10:3486466-3486524	NA
A_87_P013338	VDR	NM_205098	nnnU	0	0	0	2.2883974223	1	0	0	0	1	NM_205098	NM_205098	Gga.584	395988	vitamin D (1,25- dihydroxyvitamin D3) receptor	ENSGALT00000045912	TC375060	GO:0003707(steroid hormone receptor activity)|GO:0005634(nucleus)|GO:0008270(zinc ion binding)|GO:0008434(vitamin D3 receptor activity)|GO:0043565(sequence-specific DNA binding)	Gallus gallus vitamin D (1,25- dihydroxyvitamin D3) receptor (VDR), mRNA [NM_205098]	chrUn_random:31433933-31433874	NA
A_87_P022627	CSDC2	ENSGALT00000000064	nnnU	0	0	0	2.2660085529	1	0	0	0	1	XM_003640376	BX934358	Gga.9779	425183	cold shock domain containing C2, RNA binding	ENSGALT00000000064	TC422745		Uncharacterized protein [Source:UniProtKB/TrEMBL;Acc:F1NMV8] [ENSGALT00000000064]	chr1:51475749-51475690	NA
A_87_P017528		CR354127	nnnU	0	0	0	2.2496414902	1	0	0	0	1		CR354127	Gga.13863	NA					Gallus gallus finished cDNA, clone ChEST310a3. [CR354127]	chr4:30712336-30712395	NA
A_87_P032442		BU229185	nnnU	0	0	0	2.246028498	1	0	0	0	1		BU229185	Gga.53305	NA					603796736F1 CSEQCHN23 Gallus gallus cDNA clone ChEST761h9 5', mRNA sequence [BU229185]	chr10:693130-693072	NA
A_87_P033127	LOC424098	BU213226	nnnU	0	0	0	2.2449889245	1	0	0	0	1		BU213226	Gga.18427	424098	hCG1657980		TC422693		603758948F1 CSEQCHN04 Gallus gallus cDNA clone ChEST674o12 5', mRNA sequence [BU213226]		NA
A_87_P024446	TNFSF15	NM_001024578	nnnU	0	0	0	2.2428976132	1	0	0	0	1	NM_001024578	NM_001024578	Gga.12614	417247	tumor necrosis factor (ligand) superfamily, member 15	ENSGALT00000040053	TC406823		Gallus gallus tumor necrosis factor (ligand) superfamily, member 15 (TNFSF15), mRNA [NM_001024578]	chr17:2944413-2944354	NA
A_87_P025088			nnnU	0	0	0	2.2398776411	1	0	0	0	1				NA							NA
A_87_P005869		TC432533	nnnU	0	0	0	2.2374264329	1	0	0	0	1				NA			TC432533		Rep: Bindin - Tripneustes depressus, partial (9%) [TC432533]	chr2:88184264-88184204	NA
A_87_P006700		TC409287	nnnU	0	0	0	2.2337501019	1	0	0	0	1				NA			TC409287			chr13:8237206-8237264	NA
A_87_P022715	LOC418356	BX934166	nnnU	0	0	0	2.215138494	1	0	0	0	1	XM_416576	BX934166	Gga.11447	418356	group 10 secretory phospholipase A2-like	ENSGALT00000030452	TC394549		Gallus gallus finished cDNA, clone ChEST305c23. [BX934166]	chr1:86432415-86432356	NA
A_87_P009256	TRIM41	NM_001030672	nnnU	0	0	0	2.2132118745	1	0	0	0	1	NM_001030672	NM_001030672	Gga.30015	417043	tripartite motif containing 41	ENSGALT00000000084	TC375944		Gallus gallus tripartite motif containing 41 (TRIM41), mRNA [NM_001030672]	chr16:115528-115469	NA
A_87_P003010	PML	ENSGALT00000002125	nnnU	0	0	0	2.2080161384	1	0	0	0	1	XM_004943700	CO506695	Gga.55912	415302	promyelocytic leukemia	ENSGALT00000002125	TC378650		Uncharacterized protein [Source:UniProtKB/TrEMBL;Acc:F1NJ15] [ENSGALT00000002125]	chr10:3475273-3475214	NA
A_87_P011209	GGCL1	CR524014	nnnU	0	0	0	2.2045097537	1	0	0	0	1	XM_001232969	CR524014	Gga.9878	417464	chemokine-like ligand 1	ENSGALT00000001274	TC384908		Gallus gallus finished cDNA, clone ChEST696h11. [CR524014]	chr19:361659-361718	NA
A_87_P011489		CR523627	nnnU	0	0	0	2.2022646327	1	0	0	0	1		CR523627	Gga.44317	NA			TC386032		Gallus gallus finished cDNA, clone ChEST757p13. [CR523627]	chr19:6392530-6392589	NA
A_87_P037812	CYP26A1	NM_001001129	nnnU	0	0	0	2.2011612629	1	0	0	0	1	NM_001001129	NM_001001129	Gga.331	408183	cytochrome P450, family 26, subfamily A, polypeptide 1	ENSGALT00000010885	TC376362	GO:0004497(monooxygenase activity)|GO:0005506(iron ion binding)|GO:0005789(endoplasmic reticulum membrane)|GO:0016705(oxidoreductase activity, acting on paired donors, with incorporation or reduction of molecular oxygen)|GO:0020037(heme binding)|GO:0034653(retinoic acid catabolic process)	Gallus gallus cytochrome P450, family 26, subfamily A, polypeptide 1 (CYP26A1), mRNA [NM_001001129]	chr6:21717208-21717149	NA
A_87_P016509		CR386390	nnnU	0	0	0	2.1928693292	1	0	0	0	1		CR386390	Gga.1201	NA			TC430077		Gallus gallus finished cDNA, clone ChEST227k21. [CR386390]	chr9:25538976-25538917	NA
A_87_P009375	NGF	M26810	nnnU	0	0	0	2.1926624087	1	0	0	0	1	XM_418016	M26810	Gga.5163	396466	nerve growth factor (beta polypeptide)	ENSGALT00000004039	TC388109	GO:0005576(extracellular region)|GO:0008083(growth factor activity)	Chicken nerve growth factor (NGF) mRNA, 3' end. [M26810]	chr26:3859322-3859263	NA
A_87_P015786	LAPTM4B	ENSGALT00000043979	nnnU	0	0	0	2.1894260253	1	0	0	0	1	XM_001233338	CR387483	Gga.36380	770893	lysosomal protein transmembrane 4 beta	ENSGALT00000043979	TC402795		lysosomal protein transmembrane 4 beta [Source:HGNC Symbol;Acc:13646] [ENSGALT00000043979]	chr2:132285980-132286039	NA
A_87_P035223	LOC378902	NM_204386	nnnU	0	0	0	2.1833223882	1	0	0	0	1	NM_204386	NM_204386	Gga.8546	378902	death domain-containing tumor necrosis factor receptor superfamily member 23	ENSGALT00000010345	TC379523		Gallus gallus death domain-containing tumor necrosis factor receptor superfamily member 23 (LOC378902), mRNA [NM_204386]	chr5:14157972-14159227	NA
A_87_P017273		CR385213	nnnU	0	0	0	2.1783221581	1	0	0	0	1		CR385213	Gga.16101	NA					Gallus gallus finished cDNA, clone ChEST545m21. [CR385213]	chr11:21348770-21348711	NA
A_87_P004411		TC407709	nnnU	0	0	0	2.1713836696	1	0	0	0	1				NA			TC407709		Rep: Predicted protein - Chlamydomonas reinhardtii, partial (3%) [TC407709]	chr15:9599669-9599610	NA
A_87_P037179	NCOA7	NM_001012878	nnnU	0	0	0	2.1566292932	1	0	0	0	1	NM_001012878	NM_001012878	Gga.16794	421717	nuclear receptor coactivator 7	ENSGALT00000031745	TC386695	GO:0005634(nucleus)|GO:0006351(transcription, DNA-dependent)|GO:0006355(regulation of transcription, DNA-dependent)|GO:0016998(cell wall macromolecule catabolic process)	Gallus gallus nuclear receptor coactivator 7 (NCOA7), mRNA [NM_001012878]	chr3:62183723-62183664	NA
A_87_P021501		BX950708	nnnU	0	0	0	2.1506065357	1	0	0	0	1		BX950708	Gga.49388	NA					Gallus gallus finished cDNA, clone ChEST194i22. [BX950708]	chr9:5973891-5973832	NA
A_87_P006288		TC424192	nnnU	0	0	0	2.1426003615	1	0	0	0	1				NA			TC424192		Rep: Predicted pyrophosphatase - Hahella chejuensis (strain KCTC 2396), partial (7%) [TC424192]	chr23:4712287-4712227	NA
A_87_P039049			nnnU	0	0	0	2.1384816146	1	0	0	0	1				NA						chr3:028074237-028074296	NA
A_87_P032183			nnnU	0	0	0	2.1384305914	1	0	0	0	1				NA						chr5:052833558-052833504	NA
A_87_P037085	LOC419112	NM_001030842	nnnU	0	0	0	2.1384127974	1	0	0	0	1	NM_001030842	NM_001030842	Gga.22509	419112	transmembrane protein 110-like	ENSGALT00000045452	TC386864		Gallus gallus transmembrane protein 110-like (LOC419112), mRNA [NM_001030842]	chr1:4056804-4056863	NA
A_87_P025443		BU479476	nnnU	0	0	0	2.1335390257	1	0	0	0	1		BU479476	Gga.54524	NA			TC396486		603471327F1 CSEQRBN22 Gallus gallus cDNA clone ChEST348e7 5', mRNA sequence [BU479476]		NA
A_87_P021062			nnnU	0	0	0	2.1303669246	1	0	0	0	1				NA						chr1:057540943-057540880	NA
A_87_P032630			nnnU	0	0	0	2.1213262513	1	0	0	0	1				NA							NA
A_87_P022048	LOC416931	NM_001277505	nnnU	0	0	0	2.1197892638	1	0	0	0	1	NM_001277505	NM_001277505	Gga.5586	416931	vacuolar protein sorting 29 homolog	ENSGALT00000009569	TC381141		Gallus gallus vacuolar protein sorting 29 homolog (LOC416931), mRNA [NM_001277505]	chr15:8200337-8200278	NA
A_87_P038956			nnnU	0	0	0	2.1196313764	1	0	0	0	1				NA						chr5:005669515-005669573	NA
A_87_P030456		BU296062	nnnU	0	0	0	2.1186203068	1	0	0	0	1		BU296062	Gga.26655	NA			TC406104		603609071F1 CSEQCHN56 Gallus gallus cDNA clone ChEST595n17 5', mRNA sequence [BU296062]	chr14:012894607-012894551	NA
A_87_P013095	CD44	NM_204860	nnnU	0	0	0	2.1181421677	1	0	0	0	1	NM_204860	NM_204860	Gga.3572	395666	CD44 molecule (Indian blood group)	ENSGALT00000012746	TC435689		Gallus gallus CD44 molecule (Indian blood group) (CD44), mRNA [NM_204860]	chr5:20589898-20589957	NA
A_87_P001592	LOC101750475	XR_212570	nnnU	0	0	0	2.1177973376	1	0	0	0	1	XR_212570	XR_212570		101750475	uncharacterized LOC101750475				PREDICTED: Gallus gallus uncharacterized LOC101750475 (LOC101750475), misc_RNA [XR_212570]	chr6:36942251-36942192	NA
A_87_P022610	BAIAP2	ENSGALT00000011206	nnnU	0	0	0	2.1144016287	1	0	0	0	1	XM_003642350	BX934396	Gga.7597	422077	BAI1-associated protein 2	ENSGALT00000011206	TC406880		BAI1-associated protein 2 [Source:HGNC Symbol;Acc:947] [ENSGALT00000011206]	chr18:9294691-9294632	NA
A_87_P010844		CR733044	nnnU	0	0	0	2.1085904298	1	0	0	0	1		CR733044	Gga.7708	NA			TC422702		Gallus gallus finished cDNA, clone ChEST969b10. [CR733044]	chr1:114873521-114866676	NA
A_87_P016775		CR385987	nnnU	0	0	0	2.097612569	1	0	0	0	1		CR385987	Gga.15056	NA					Gallus gallus finished cDNA, clone ChEST212j5. [CR385987]	chr19:7361088-7361147	NA
A_87_P021830	AURKA	BX936026	nnnU	0	0	0	2.0973304517	1	0	0	0	1	XM_425725	BX936026	Gga.34875	428167	aurora kinase A				Gallus gallus finished cDNA, clone ChEST26c10. [BX936026]	chr20:11989842-11989901	NA
A_87_P025409		ENSGALT00000005445	nnnU	0	0	0	2.0958381299	1	0	0	0	1	XM_004941987	XM_004941987		NA		ENSGALT00000005445	TC401992		ADAM metallopeptidase domain 8 [Source:HGNC Symbol;Acc:215] [ENSGALT00000005445]	chr6:10452825-10452766	NA
A_87_P016413		CR386532	nnnU	0	0	0	2.0950587064	1	0	0	0	1	XM_004942654	CR386532	Gga.24960	NA			TC387526		Gallus gallus finished cDNA, clone ChEST653k24. [CR386532]	chr7:13639176-13639235	NA
A_87_P009311	PTGS2	NM_001167718	nnnU	0	0	0	2.0943885269	1	0	0	0	1	NM_001167718	NM_001167718	Gga.4401	396451	prostaglandin-endoperoxide synthase 2 (prostaglandin G/H synthase and cyclooxygenase)	ENSGALT00000008125		GO:0001516(prostaglandin biosynthetic process)|GO:0004601(peroxidase activity)|GO:0004666(prostaglandin-endoperoxide synthase activity)|GO:0005634(nucleus)|GO:0005737(cytoplasm)|GO:0005789(endoplasmic reticulum membrane)|GO:0006979(response to oxidative stress)|GO:0008217(regulation of blood pressure)|GO:0019371(cyclooxygenase pathway)|GO:0020037(heme binding)|GO:0046872(metal ion binding)|GO:005…	Gallus gallus prostaglandin-endoperoxide synthase 2 (prostaglandin G/H synthase and cyclooxygenase) (PTGS2), transcript variant 2, mRNA [NM_001167718]	chr8:10067376-10067435	NA
A_87_P030850		BU279395	nnnU	0	0	0	2.0925292725	1	0	0	0	1		BU279395	Gga.17796	NA			TC438630		603862349F1 CSEQCHN54 Gallus gallus cDNA clone ChEST875b13 5', mRNA sequence [BU279395]		NA
A_87_P031367		TC412020	nnnU	0	0	0	2.0880115887	1	0	0	0	1	XM_004936478	XM_004936478		NA			TC412020			chr5:58533179-58533120	NA
A_87_P015327		CR388653	nnnU	0	0	0	2.0835569368	1	0	0	0	1		CR388653	Gga.38594	NA			TC432271		Gallus gallus finished cDNA, clone ChEST848l4. [CR388653]	chr4:40393778-40393837	NA
A_87_P017974		CR353388	nnnU	0	0	0	2.0690059043	1	0	0	0	1	XM_414248	CR353388	Gga.13101	NA			TC397075		Gallus gallus finished cDNA, clone ChEST484n6. [CR353388]	chr12:668769-668828	NA
A_87_P002004		TC440575	nnnU	0	0	0	2.0686971519	1	0	0	0	1	XR_213286	XR_213286		NA			TC440575		PREDICTED: Gallus gallus uncharacterized LOC101751881 (LOC101751881), misc_RNA [XR_213286]	chr17:5845177-5845118	NA
A_87_P020980	GGCL1	CF258095	nnnU	0	0	0	2.0648807967	1	0	0	0	1		CF258095	Gga.47102	417464	chemokine-like ligand 1		TC434701		phan107_b07 PHA-activated splenocytes Gallus gallus cDNA, mRNA sequence [CF258095]	chr19:356188-356247	NA
A_87_P028848		TC440173	nnnU	0	0	0	2.0648333599	1	0	0	0	1				NA			TC440173		Rep: Blr0521 protein - Bradyrhizobium japonicum, partial (4%) [TC440173]	chr19:009546240-009546183	NA
A_87_P015055		CR389065	nnnU	0	0	0	2.0638788183	1	0	0	0	1		CR389065	Gga.17915	NA					Gallus gallus finished cDNA, clone ChEST839l5. [CR389065]	chr1:59437126-59437185	NA
A_87_P030185	LIF	BU305935	nnnU	0	0	0	2.0573023943	1	0	0	0	1		BU305935	Gga.20670	427718	leukemia inhibitory factor				603611173F1 CSEQCHN56 Gallus gallus cDNA clone ChEST601a19 5', mRNA sequence [BU305935]	chr15:11198131-11198189	NA
A_87_P012154		CR407316	nnnU	0	0	0	2.0537121105	1	0	0	0	1	XM_004950864	CR407316	Gga.3275	NA			TC431336		Gallus gallus finished cDNA, clone ChEST626l20. [CR407316]		NA
A_87_P006247		TC441507	nnnU	0	0	0	2.05214768	1	0	0	0	1				NA			TC441507		Rep: WD repeat-containing protein 61 - Gallus gallus (Chicken), partial (15%) [TC441507]	chr10:4675616-4675557	NA
A_87_P035897	PARP14	ENSGALT00000019721	nnnU	0	0	0	2.0463811448	1	0	0	0	1	XM_422113	XM_422113		424266	poly (ADP-ribose) polymerase family, member 14	ENSGALT00000019721	TC380968		Rep: Poly [ADP-ribose] polymerase 14 (EC 2.4.2.30) (PARP-14) (B aggressive lymphoma protein 2). - Gallus gallus, complete [TC380968]	chr7:29839488-29839429	NA
A_87_P022671	HS3ST1	ENSGALT00000024087	nnnU	0	0	0	2.0457170864	1	0	0	0	1	XM_420786	BX934256	Gga.7526	422840	heparan sulfate (glucosamine) 3-O-sulfotransferase 1	ENSGALT00000024087	TC386544		Uncharacterized protein [Source:UniProtKB/TrEMBL;Acc:E1C4I5] [ENSGALT00000024087]	chr4:80998228-80998287	NA
A_87_P037721	CXCL14	NM_204712	nnnU	0	0	0	2.0364928081	1	0	0	0	1	NM_204712	NM_204712	Gga.2720	395451	chemokine (C-X-C motif) ligand 14	ENSGALT00000010256	TC425285		Gallus gallus chemokine (C-X-C motif) ligand 14 (CXCL14), mRNA [NM_204712]	chr13:15690475-15690534	NA
A_87_P022703	SQSTM1	ENSGALT00000009500	nnnU	0	0	0	2.0363193778	1	0	0	0	1	XM_004944954	BX934182	Gga.28676	770805	sequestosome 1	ENSGALT00000009500	TC389957		sequestosome 1 [Source:HGNC Symbol;Acc:11280] [ENSGALT00000009500]	chr13:13548458-13548399	NA
A_87_P000205		BU396353	nnnU	0	0	0	2.027843464	1	0	0	0	1		BU396353	Gga.34421	NA			TC407415		603512106F1 CSEQCHN57 Gallus gallus cDNA clone ChEST446k1 5', mRNA sequence [BU396353]	chr17:2388765-2388706	NA
A_87_P017987		CR353362	nnnU	0	0	0	2.0263257982	1	0	0	0	1		CR353362	Gga.50769	NA			TC443995		Gallus gallus finished cDNA, clone ChEST283i1. [CR353362]	chr18:10612061-10612002	NA
A_87_P017301	IFIH1	NM_001193638	nnnU	0	0	0	2.0197083896	1	0	0	0	1	NM_001193638	NM_001193638	Gga.16457	424185	interferon induced with helicase C domain 1	ENSGALT00000018067			Gallus gallus interferon induced with helicase C domain 1 (IFIH1), mRNA [NM_001193638]	chr7:22623325-22623384	NA
A_87_P004125	LOC768337	ENSGALT00000045583	nnnU	0	0	0	2.0189497548	1	0	0	0	1	XM_004939672	XM_004939672		768337	tubulin beta-2 chain-like	ENSGALT00000045583	TC393845		Uncharacterized protein [Source:UniProtKB/TrEMBL;Acc:G1K338] [ENSGALT00000045583]	chr2:67502817-67502876	NA
A_87_P010453	STMN2	CV859311	nnnU	0	0	0	2.0155244274	1	0	0	0	1		CV859311	Gga.1585	396095	stathmin-like 2			GO:0016020(membrane)|GO:0030424(axon)|GO:0030426(growth cone)|GO:0031110(regulation of microtubule polymerization or depolymerization)|GO:0048471(perinuclear region of cytoplasm)	gonad_EST06787 Embryonic gonad cDNA Library Gallus gallus cDNA 5', mRNA sequence [CV859311]	chr2:125447156-125447215	NA
A_87_P013566	KLF1	ENSGALT00000033175	nnnU	0	0	0	2.0115746878	1	0	0	0	1		CR391293	Gga.48902	424577	Kruppel-like factor 1 (erythroid)	ENSGALT00000033175	TC416290		Kruppel-like factor 1 (erythroid) [Source:HGNC Symbol;Acc:6345] [ENSGALT00000033175]	chr8:21125809-21125868	NA
A_87_P004147		TC439496	nUnn	0	2.0810619781	0	0	1	0	1	0	0				NA			TC439496			chr1:051555130-051555071	NA
A_87_P007391			nUnn	0	2.4815811264	0	0	1	0	1	0	0				NA						chr13:008211513-008211568	NA
A_87_P012183	PELI2	CR407273	nUnn	0	2.2662119377	0	0	1	0	1	0	0	XM_004936478	CR407273	Gga.14343	776013	pellino homolog 2 (Drosophila)		TC390551		Gallus gallus finished cDNA, clone ChEST366b17. [CR407273]	chr5:58533934-58533875	NA
A_87_P019587		CO767183	nnnD	0	0	0	-2.0007738096	1	0	0	0	1		CO767183	Gga.30863	NA			TC416562		spleen_EST02909 Spleen cDNA Library Gallus gallus cDNA 3', mRNA sequence [CO767183]	chr2:56174867-56174808	NA
A_87_P002703		BU433596	nnnD	0	0	0	-2.0172189502	1	0	0	0	1		BU433596	Gga.50939	NA			TC419132		603257064F1 CSEQRBN10 Gallus gallus cDNA clone ChEST237p16 5', mRNA sequence [BU433596]	chr3:45957560-45957502	NA
A_87_P013867	MTUS1	ENSGALT00000022147	nnnD	0	0	0	-2.0270783398	1	0	0	0	1	XM_004935995	CR390888	Gga.54336	422729	microtubule associated tumor suppressor 1	ENSGALT00000022147	TC379567		Uncharacterized protein [Source:UniProtKB/TrEMBL;Acc:E1BX08] [ENSGALT00000022147]	chr4:64842266-64842325	NA
A_87_P018604	EDIL3	CR352425	nnnD	0	0	0	-2.0341034242	1	0	0	0	1	XM_004949448	CR352425	Gga.18123	427326	EGF-like repeats and discoidin I-like domains 3		TC411465		Gallus gallus finished cDNA, clone ChEST323a9. [CR352425]	chrZ:61093199-61093258	NA
A_87_P034949		BG712919	nnnD	0	0	0	-2.0414877846	1	0	0	0	1		BG712919	Gga.2791	NA					pgl1n.pk014.i14 Normalized Liver Library Gallus gallus cDNA clone pgl1n.pk014.i14 5' similar to dbj [BG712919]	chr11:016142716-016142657	NA
A_87_P003244		TC413268	nnnD	0	0	0	-2.0469116236	1	0	0	0	1				NA			TC413268		Rep: Cell surface protein - Methanosarcina barkeri (strain Fusaro / DSM 804), partial (3%) [TC413268]	chr1:9615310-9615369	NA
A_87_P001019		TC406378	nnnD	0	0	0	-2.0470928484	1	0	0	0	1				NA			TC406378		Rep: Zona pellucida sperm-binding protein 3 precursor (Zona pellucida glycoprotein ZP3) (Zona pellucida protein C) (Sperm receptor) (ZP3A/ZP3B). - Gallus gallus, partial (9%) [TC406378]	chr2:094199351-094199293	NA
A_87_P011253		CR523958	nnnD	0	0	0	-2.0532741147	1	0	0	0	1		CR523958	Gga.20881	NA					Gallus gallus finished cDNA, clone ChEST687j13. [CR523958]	chr4:3011372-3011431	NA
A_87_P024940		BX271666	nnnD	0	0	0	-2.0552665264	1	0	0	0	1	XM_004948239	BX271666	Gga.6179	NA			TC422216		BX271666 AGENAE Gallus gallus multi-tissues normalized and once-subtracted cDNA library (gcal) Gallus gallus cDNA clone gcal0001.d.24 3prim, mRNA sequence [BX271666]	chr25:1260941-1261000	NA
A_87_P017405		CR354307	nnnD	0	0	0	-2.062049661	1	0	0	0	1	XR_210592	CR354307	Gga.13142	NA			TC410463		Gallus gallus finished cDNA, clone ChEST301m6. [CR354307]	chr4:66673053-66672994	NA
A_87_P012456		CR406894	nnnD	0	0	0	-2.0676283925	1	0	0	0	1	XM_427238	CR406894	Gga.25525	NA					Gallus gallus finished cDNA, clone ChEST927a16. [CR406894]	chrZ:1134962-1135021	NA
A_87_P017478	AFAP1	ENSGALT00000037240	nnnD	0	0	0	-2.0679304493	1	0	0	0	1		CR354196	Gga.12979	374034	actin filament associated protein 1	ENSGALT00000037240	TC426378	GO:0003779(actin binding)|GO:0005515(protein binding)|GO:0005543(phospholipid binding)|GO:0005737(cytoplasm)|GO:0005856(cytoskeleton)|GO:0017124(SH3 domain binding)	actin filament-associated protein 1 isoform b [Source:RefSeq peptide;Acc:NP_001128120] [ENSGALT00000037240]	chr4:83514844-83514785	NA
A_87_P005787		TC431170	nnnD	0	0	0	-2.0725874845	1	0	0	0	1	XM_004939964	XM_004939964		NA			TC431170		Rep: Predicted protein - Nematostella vectensis (Starlet sea anemone), partial (10%) [TC431170]	chr2:114627355-114627414	NA
A_87_P000207		TC408225	nnnD	0	0	0	-2.0994499822	1	0	0	0	1	XM_004940704	XM_004940704		NA			TC408225			chr4:6982906-6982847	NA
A_87_P013895		CR390845	nnnD	0	0	0	-2.1054685241	1	0	0	0	1		CR390845	Gga.18532	NA					Gallus gallus finished cDNA, clone ChEST968j16. [CR390845]	chr12:16672449-16672390	NA
A_87_P007424		TC383629	nnnD	0	0	0	-2.108196635	1	0	0	0	1	XM_004935242	XM_004935242		NA			TC383629		Rep: Uncharacterized protein C20orf103 precursor. - Gallus gallus, partial (96%) [TC383629]	chr3:14845602-14845543	NA
A_87_P016302	ALX4	ENSGALT00000044482	nnnD	0	0	0	-2.1096203761	1	0	0	0	1		CR386696	Gga.14849	373976	ALX homeobox 4	ENSGALT00000044482			homeobox protein aristaless-like 4 [Source:RefSeq peptide;Acc:NP_989493] [ENSGALT00000044482]	chr5:23806366-23806307	NA
A_87_P012617	RSPO3	ENSGALT00000037398	nnnD	0	0	0	-2.1126707677	1	0	0	0	1	XM_419752	CR406671	Gga.19305	421715	R-spondin 3	ENSGALT00000037398	TC384019		Uncharacterized protein [Source:UniProtKB/TrEMBL;Acc:F1NNG8] [ENSGALT00000037398]	chr3:61627057-61626998	NA
A_87_P018302		CR352881	nnnD	0	0	0	-2.1153497951	1	0	0	0	1	XM_003642206	CR352881	Gga.14219	NA			TC400653		Gallus gallus finished cDNA, clone ChEST397k2. [CR352881]	chr15:7727343-7727284	NA
A_87_P022253	LMO7	BX935126	nnnD	0	0	0	-2.12256535	1	0	0	0	1	XM_417010	BX935126	Gga.11385	418815	LIM domain 7	ENSGALT00000027355	TC380847		Gallus gallus finished cDNA, clone ChEST860d14. [BX935126]	chr1:158951176-158951117	NA
A_87_P011120		CR524132	nnnD	0	0	0	-2.1258340226	1	0	0	0	1		CR524132	Gga.20416	NA			TC389630		Gallus gallus finished cDNA, clone ChEST655p17. [CR524132]	chr1:106519931-106519872	NA
A_87_P026277	C7	ENSGALT00000023947	nnnD	0	0	0	-2.1279135565	1	0	0	0	1	XM_424774	HQ878377	Gga.12600	427187	complement component 7	ENSGALT00000023947	TC386679		Uncharacterized protein [Source:UniProtKB/TrEMBL;Acc:E1C6U2] [ENSGALT00000023947]	chrZ:12358717-12358776	NA
A_87_P016322		CR386670	nnnD	0	0	0	-2.1284805368	1	0	0	0	1	XM_004937544	CR386670	Gga.16539	NA			TC406290		Gallus gallus finished cDNA, clone ChEST978g21. [CR386670]	chr1:29077711-29077770	NA
A_87_P007518		TC377805	nnnD	0	0	0	-2.1352342062	1	0	0	0	1	XM_004949448	XM_004949448		NA			TC377805	GO:0005575(cellular_component)|GO:0005730(nucleolus)	Rep: EGF-like repeat and discoidin I-like domain-containing protein 3 precursor (EGF-like repeats and discoidin I-like domains protein 3) (Developmentally-regulated endothelial cell locus 1 protein) (Integrin-binding protein DEL1). - Canis familiaris, partial (95%) [TC377805]	chrZ:61094547-61094606	NA
A_87_P001664		TC432270	nnnD	0	0	0	-2.1442249995	1	0	0	0	1				NA			TC432270			chr9:3989399-3989340	NA
A_87_P034578	ZFHX4	BU112517	nnnD	0	0	0	-2.1474292043	1	0	0	0	1		BU112517	Gga.55112	395904	zinc finger homeobox 4			GO:0003700(sequence-specific DNA binding transcription factor activity)|GO:0005634(nucleus)|GO:0006351(transcription, DNA-dependent)|GO:0008270(zinc ion binding)|GO:0043565(sequence-specific DNA binding)	603128706F1 CSEQCHL14 Gallus gallus cDNA clone ChEST102k1 5', mRNA sequence [BU112517]	chr2:124242936-124242994	NA
A_87_P026669		ENSGALT00000014060	nnnD	0	0	0	-2.1621468576	1	0	0	0	1	XM_001235094	HF569041	Gga.25017	NA		ENSGALT00000014060	TC379098		Uncharacterized protein [Source:UniProtKB/TrEMBL;Acc:E1BZ31] [ENSGALT00000014060]	chr2:19392710-19392651	NA
A_87_P002490		TC397159	nnnD	0	0	0	-2.1769062007	1	0	0	0	1				NA			TC397159			chr2:114633873-114633932	NA
A_87_P022724	LOC408038	NM_001001310	nnnD	0	0	0	-2.1903722085	1	0	0	0	1	NM_001001310	NM_001001310	Gga.5589	408038	beta-keratin	ENSGALT00000040780	TC383605		Gallus gallus beta-keratin (LOC408038), mRNA [NM_001001310]	chr25:1188087-1188028	NA
A_87_P011994		ENSGALT00000015492	nnnD	0	0	0	-2.1939136645	1	0	0	0	1		CR522884	Gga.17157	NA		ENSGALT00000015492	TC435671		neuronal cell adhesion molecule [Source:HGNC Symbol;Acc:7994] [ENSGALT00000015492]	chr1:30498605-30498664	NA
A_87_P029845		BU321764	nnnD	0	0	0	-2.197412795	1	0	0	0	1	XR_212566	BU321764	Gga.25210	NA			TC401895		603488259F1 CSEQCHN62 Gallus gallus cDNA clone ChEST386e16 5', mRNA sequence [BU321764]	chr6:35597148-35600762	NA
A_87_P036405	SAMD11	NM_001030877	nnnD	0	0	0	-2.207423106	1	0	0	0	1	NM_001030877	NM_001030877	Gga.18516	419434	sterile alpha motif domain containing 11		TC374706		Gallus gallus sterile alpha motif domain containing 11 (SAMD11), mRNA [NM_001030877]	chr21:2906267-2906208	NA
A_87_P017829	GPT2	ENSGALT00000006611	nnnD	0	0	0	-2.2364472265	1	0	0	0	1		CR353609	Gga.28542	415746	glutamic pyruvate transaminase (alanine aminotransferase) 2	ENSGALT00000006611	TC432610		Uncharacterized protein [Source:UniProtKB/TrEMBL;Acc:E1BU49] [ENSGALT00000006611]	chr11:8286555-8286496	NA
A_87_P004682		DR429524	nnnD	0	0	0	-2.2367664541	1	0	0	0	1		DR429524	Gga.33126	NA			TC421689		nax18b11.y1 Chicken eye (embryo). Unnormalized (nax) Gallus gallus cDNA clone nax18b11 5', mRNA sequence [DR429524]	chr15:5896388-5896329	NA
A_87_P009093	FMOD	NM_204967	nnnD	0	0	0	-2.2382075223	1	0	0	0	1	NM_204967	NM_204967	Gga.34364	395814	fibromodulin	ENSGALT00000005608	TC374869	GO:0005578(proteinaceous extracellular matrix)	Gallus gallus fibromodulin (FMOD), mRNA [NM_204967]	chr26:4946167-4946108	NA
A_87_P000361		TC421396	nnnD	0	0	0	-2.252146764	1	0	0	0	1				NA			TC421396		Rep: Os04g0617200 protein - Oryza sativa subsp. japonica (Rice), partial (16%) [TC421396]	chr4:25163031-25162972	NA
A_87_P032278		BU233385	nnnD	0	0	0	-2.2600669378	1	0	0	0	1		BU233385	Gga.27958	NA			TC417357		603408268F1 CSEQCHN24 Gallus gallus cDNA clone ChEST321g18 5', mRNA sequence [BU233385]		NA
A_87_P011025		ENSGALT00000025275	nnnD	0	0	0	-2.2657306388	1	0	0	0	1	XM_425925	CR524252	Gga.56109	NA		ENSGALT00000025275	NP9678101		Zinc finger homeobox protein 4 [Source:UniProtKB/TrEMBL;Acc:F1NAX1] [ENSGALT00000025275]	chr2:124126461-124126520	NA
A_87_P010754	ENPP6	ENSGALT00000017317	nnnD	0	0	0	-2.2697665609	1	0	0	0	1	XM_420512	CR733330	Gga.21220	422551	ectonucleotide pyrophosphatase/phosphodiesterase 6	ENSGALT00000017317	TC396439		Uncharacterized protein [Source:UniProtKB/TrEMBL;Acc:F1NUU6] [ENSGALT00000017317]	chr4:41008122-41008181	NA
A_87_P037935	KCND2	NM_204279	nnnD	0	0	0	-2.2721994482	1	0	0	0	1	NM_204279	NM_204279	Gga.101	374143	potassium voltage-gated channel, Shal-related subfamily, member 2		TC375251		Gallus gallus potassium voltage-gated channel, Shal-related subfamily, member 2 (KCND2), mRNA [NM_204279]	chr1:25310361-25310302	NA
A_87_P002213		TC442667	nnnD	0	0	0	-2.2770547826	1	0	0	0	1	XM_420631	XM_420631		NA			TC442667		Rep: 073R - Chilo iridescent virus (CIV) (Insect iridescent virus type 6), partial (24%) [TC442667]	chr4:56253582-56253641	NA
A_87_P037991	EYA2	NM_204915	nnnD	0	0	0	-2.2939722899	1	0	0	0	1	NM_204915	NM_204915	Gga.1839	395745	eyes absent homolog 2 (Drosophila)	ENSGALT00000007180	TC375112		Gallus gallus eyes absent homolog 2 (Drosophila) (EYA2), mRNA [NM_204915]	chr20:5714778-5714837	NA
A_87_P032273			nnnD	0	0	0	-2.3023151294	1	0	0	0	1				NA						chr1:011513499-011513558	NA
A_87_P019516	CPXM2	ENSGALT00000015779	nnnD	0	0	0	-2.3163344841	1	0	0	0	1	XM_421810	CO768145	Gga.8494	423951	carboxypeptidase X (M14 family), member 2	ENSGALT00000015779	TC419312		Uncharacterized protein [Source:UniProtKB/TrEMBL;Acc:F1NYP8] [ENSGALT00000015779]	chr6:33367672-33367613	NA
A_87_P001719		TC432742	nnnD	0	0	0	-2.3200519543	1	0	0	0	1				NA			TC432742			chr1:78806649-78806708	NA
A_87_P016631		CR386224	nnnD	0	0	0	-2.3234898834	1	0	0	0	1		CR386224	Gga.35204	NA			TC394003		Gallus gallus finished cDNA, clone ChEST254h6. [CR386224]	chr15:6767335-6767394	NA
A_87_P026632		TC437492	nnnD	0	0	0	-2.3307781073	1	0	0	0	1	XM_415094	XM_415094		NA			TC437492		PREDICTED: Gallus gallus G protein-coupled receptor 133 (GPR133), mRNA [XM_415094]	chr15:003080886-003080829	NA
A_87_P009549	MYL4	ENSGALT00000000816	nnnD	0	0	0	-2.3346391799	1	0	0	0	1	XM_003642780	J02823	Gga.21937	396472	myosin, light chain 4, alkali; atrial, embryonic	ENSGALT00000000816	TC380864	GO:0005509(calcium ion binding)|GO:0016459(myosin complex)	Uncharacterized protein [Source:UniProtKB/TrEMBL;Acc:F6R762] [ENSGALT00000000816]	chr27:2749096-2749156	NA
A_87_P006377	LMOD1	ENSGALT00000045637	nnnD	0	0	0	-2.3364154403	1	0	0	0	1	XM_004934867	XM_004934867		771476	leiomodin 1 (smooth muscle)	ENSGALT00000045637	TC423723		leiomodin 1 (smooth muscle) [Source:HGNC Symbol;Acc:6647] [ENSGALT00000045637]	chr26:1107799-1107857	NA
A_87_P022015	GRP	NM_001277900	nnnD	0	0	0	-2.3570825679	1	0	0	0	1	NM_001277900	NM_001277900	Gga.5927	425213	gastrin-releasing peptide	ENSGALT00000042648	TC393681	GO:0005184(neuropeptide hormone activity)|GO:0005615(extracellular space)|GO:0007218(neuropeptide signaling pathway)	Gallus gallus gastrin-releasing peptide (GRP), mRNA [NM_001277900]	chrZ:798274-798333	NA
A_87_P009011	CDX2	NM_204311	nnnD	0	0	0	-2.3604924225	1	0	0	0	1	NM_204311	NM_204311	Gga.967	374205	caudal type homeobox 2		TC376417		Gallus gallus caudal type homeobox 2 (CDX2), mRNA [NM_204311]	chr1:180355888-180355947	NA
A_87_P035132	KRT5	NM_001001195	nnnD	0	0	0	-2.4183033992	1	0	0	0	1	NM_001001195	NM_001001195	Gga.6561	407779	keratin 5	ENSGALT00000016650	TC375676		Gallus gallus keratin 5 (KRT5), mRNA [NM_001001195]	chrE22C19W28_E50C23:648252-648311	NA
A_87_P031832	DYNC2H1	ENSGALT00000027753	nnnD	0	0	0	-2.425332443	1	0	0	0	1	XM_417173	BU242831	Gga.26348	418979	dynein, cytoplasmic 2, heavy chain 1	ENSGALT00000027753	TC380699		Uncharacterized protein [Source:UniProtKB/TrEMBL;Acc:E1C9F0] [ENSGALT00000027753]	chr1:186623704-186621832	NA
A_87_P007324	PODN	ENSGALT00000017329	nnnD	0	0	0	-2.4482270086	1	0	0	0	1	XM_003641712	XM_003641712		424647	podocan	ENSGALT00000017329	TC381402		Uncharacterized protein [Source:UniProtKB/TrEMBL;Acc:E1C4H4] [ENSGALT00000017329]	chr8:25325346-25325404	NA
A_87_P021798	NKAIN4	BX936120	nnnD	0	0	0	-2.52511121	1	0	0	0	1	XM_417414	BX936120	Gga.10033	419240	Na+/K+ transporting ATPase interacting 4				Gallus gallus finished cDNA, clone ChEST489g9. [BX936120]	chr20:8726113-8726054	NA
A_87_P006963		TC405923	nnnD	0	0	0	-2.5309437192	1	0	0	0	1				NA			TC405923		Rep: ATP synthase alpha subunit - Carsonella ruddii, partial (7%) [TC405923]	chr11:18868860-18868919	NA
A_87_P037733	RUNX1T1	NM_204744	nnnD	0	0	0	-2.5514689774	1	0	0	0	1	NM_204744	NM_204744	Gga.269	395503	runt-related transcription factor 1; translocated to, 1 (cyclin D-related)	ENSGALT00000036630	TC375331		Gallus gallus runt-related transcription factor 1; translocated to, 1 (cyclin D-related) (RUNX1T1), mRNA [NM_204744]	chr2:129794360-129794301	NA
A_87_P027652		BU418613	nnnD	0	0	0	-2.5776481874	1	0	0	0	1		BU418613	Gga.25469	NA			TC403293		603953508F1 CSEQRBN09 Gallus gallus cDNA clone ChEST917p2 5', mRNA sequence [BU418613]	chr1:183105522-183105463	NA
A_87_P028015		BU401424	nnnD	0	0	0	-2.6005024342	1	0	0	0	1	XM_003642974	BU401424	Gga.28349	NA			TC411538		603485542F1 CSEQCHN59 Gallus gallus cDNA clone ChEST379d12 5', mRNA sequence [BU401424]	chrZ:9405370-9405311	NA
A_87_P038085	FGF9	NM_204399	nnnD	0	0	0	-2.6017126829	1	0	0	0	1	NM_204399	NM_204399	Gga.8489	378917	fibroblast growth factor 9 (glia-activating factor)	ENSGALT00000044176	TC381814		Gallus gallus fibroblast growth factor 9 (glia-activating factor) (FGF9), mRNA [NM_204399]	chr1:182656354-182656295	NA
A_87_P001658		TC431313	nnnD	0	0	0	-2.6070246579	1	0	0	0	1				NA			TC431313		Rep: ADAMTS-3 precursor (EC 3.4.24.-) (A disintegrin and metalloproteinase with thrombospondin motifs 3) (ADAM-TS 3) (ADAM-TS3) (Procollagen II amino propeptide-processing enzyme) (Procollagen II N-proteinase) (PC II-NP). - Canis familiaris, partial (3%) [TC431313]	chr4:51989840-51989781	NA
A_87_P023859	VIPR2	NM_001014970	nnnD	0	0	0	-2.6142327257	1	0	0	0	1	NM_001014970	NM_001014970	Gga.11339	420453	vasoactive intestinal peptide receptor 2	ENSGALT00000010623	TC376039		Gallus gallus vasoactive intestinal peptide receptor 2 (VIPR2), mRNA [NM_001014970]	chr2:9570239-9570180	NA
A_87_P004662		TC421224	nnnD	0	0	0	-2.6162301046	1	0	0	0	1	XM_426353	XM_426353		NA			TC421224		Rep: Related to protein disulfide isomerase - Ustilago maydis (Smut fungus), partial (3%) [TC421224]	chr4:083500086-083500144	NA
A_87_P018364	ARHGEF4	CR352791	nnnD	0	0	0	-2.6279550487	1	0	0	0	1	XM_004936966	CR352791	Gga.36877	424761	Rho guanine nucleotide exchange factor (GEF) 4		TC388472		Gallus gallus finished cDNA, clone ChEST435d16. [CR352791]	chr9:3237813-3237754	NA
A_87_P030019	PLAC9	ENSGALT00000041354	nnnD	0	0	0	-2.6710817821	1	0	0	0	1	XM_421520	XM_421520		423636	placenta-specific 9	ENSGALT00000041354	TC418060		Rep: Placenta-specific protein 9 precursor - Mus musculus (Mouse), partial (32%) [TC418060]	chr6:6237584-6237643	NA
A_87_P029467		BU337329	nnnD	0	0	0	-2.7142588348	1	0	0	0	1		BU337329	Gga.26810	NA			TC417250		603515652F1 CSEQCHN66 Gallus gallus cDNA clone ChEST454h13 5', mRNA sequence [BU337329]	chr3:18953542-18953601	NA
A_87_P002691	SUSD4	ENSGALT00000015298	nnnD	0	0	0	-2.7306521619	1	0	0	0	1	XM_001233776	BU247894	Gga.28281	770442	sushi domain containing 4	ENSGALT00000015298	TC420587		Uncharacterized protein [Source:UniProtKB/TrEMBL;Acc:F1P041] [ENSGALT00000015298]	chr3:18952955-18953014	NA
A_87_P010561		TC421084	nnnD	0	0	0	-2.7332237118	1	0	0	0	1				NA			TC421084		Rep: Probable RNA-binding protein 25 (RNA-binding motif protein 25) (RNA- binding region-containing protein 7) (Protein S164). - Danio rerio, partial (4%) [TC421084]	chr2:123201832-123201891	NA
A_87_P037750	COL4A1	NM_001162399	nnnD	0	0	0	-2.7529316742	1	0	0	0	1	NM_001162399	NM_001162399	Gga.4258	395530	collagen, type IV, alpha 1	ENSGALT00000027197	TC418484		Gallus gallus collagen, type IV, alpha 1 (COL4A1), mRNA [NM_001162399]	chr1:143055777-143055718	NA
A_87_P019852		TC378334	nnnD	0	0	0	-2.75561	1	0	0	0	1	XM_419515	XM_419515		NA			TC378334	GO:0001502(cartilage condensation)|GO:0004497(monooxygenase activity)|GO:0005201(extracellular matrix structural constituent)|GO:0005585(collagen type II)|GO:0005615(extracellular space)|GO:0005737(cytoplasm)|GO:0005792(microsome)|GO:0006029(proteoglycan metabolic process)|GO:0006118(electron transport)|GO:0006725(cellular aromatic compound metabolic process)|GO:0007601(visual perception)|GO:0008…	Rep: Cytochrome P450 1B1 (EC 1.14.14.1) (CYPIB1). - Gallus gallus, complete [TC378334]	chr3:33172051-33171992	NA
A_87_P032903	HGF	ENSGALT00000039793	nnnD	0	0	0	-2.7838551508	1	0	0	0	1		BU217964	Gga.24575	395941	hepatocyte growth factor (hepapoietin A; scatter factor)	ENSGALT00000039793	TC410749		hepatocyte growth factor precursor [Source:RefSeq peptide;Acc:NP_001025541] [ENSGALT00000039793]	chr1:11516500-11516559	NA
A_87_P010784	GREM1	NM_204978	nnnD	0	0	0	-2.8447015414	1	0	0	0	1	NM_204978	NM_204978	Gga.2961	395826	gremlin 1	ENSGALT00000015827	TC385425	GO:0001658(branching involved in ureteric bud morphogenesis)|GO:0002042(cell migration involved in sprouting angiogenesis)|GO:0002092(positive regulation of receptor internalization)|GO:0003257(positive regulation of transcription from RNA polymerase II promoter involved in myocardial precursor cell differentiation)|GO:0003337(mesenchymal to epithelial transition involved in metanephros morphogen…	Gallus gallus gremlin 1 (GREM1), mRNA [NM_204978]	chr5:32885144-32885085	NA
A_87_P013441		CR391462	nnnD	0	0	0	-2.8752453412	1	0	0	0	1		CR391462	Gga.1444	NA					Gallus gallus finished cDNA, clone ChEST761c2. [CR391462]	chrZ:9411131-9411072	NA
A_87_P007521		DR410897	nnnD	0	0	0	-2.8879500127	1	0	0	0	1	XM_422129	DR410897	Gga.43559	NA			TC409898		gPGC_EST00739 Embryonic gonadal PGC cDNA Library Gallus gallus cDNA 5', mRNA sequence [DR410897]	chr7:31389006-31388947	NA
A_87_P011003		CR524283	nnnD	0	0	0	-2.917161048	1	0	0	0	1		CR524283	Gga.20984	NA			TC405970		Gallus gallus finished cDNA, clone ChEST40h12. [CR524283]	chr2:123200263-123200322	NA
A_87_P038419	LOC423605	ENSGALT00000002873	nnnD	0	0	0	-2.9489878195	1	0	0	0	1	XM_421491	XM_421491	Gga.33813	423605	protein NDNF-like	ENSGALT00000002873			Uncharacterized protein [Source:UniProtKB/TrEMBL;Acc:F1NFP4] [ENSGALT00000002873]	chr6:1878487-1878428	NA
A_87_P029108		TC408674	nnnD	0	0	0	-2.9514767563	1	0	0	0	1				NA			TC408674	GO:0000118(histone deacetylase complex)|GO:0000122(negative regulation of transcription from RNA polymerase II promoter)|GO:0001501(skeletal system development)|GO:0001764(neuron migration)|GO:0002070(epithelial cell maturation)|GO:0003677(DNA binding)|GO:0003700(sequence-specific DNA binding transcription factor activity)|GO:0004407(histone deacetylase activity)|GO:0004871(signal transducer acti…	Rep: Atrial natriuretic peptide clearance receptor precursor (ANP-C) (ANPRC) (NPR-C) (Atrial natriuretic peptide C-type receptor). - Gallus gallus, partial (58%) [TC408674]	chrZ:9413852-9412100	NA
A_87_P010381	CYP1B1	ENSGALT00000044251	nnnD	0	0	0	-3.0061940072	1	0	0	0	1	XM_419515	CV859650	Gga.33221	421466	cytochrome P450, family 1, subfamily B, polypeptide 1	ENSGALT00000044251	TC404309		Uncharacterized protein [Source:UniProtKB/TrEMBL;Acc:F1NLE5] [ENSGALT00000044251]	chr3:33172847-33172788	NA
A_87_P037387	FMO6P	NM_204579	nnnD	0	0	0	-3.041970786	1	0	0	0	1	NM_204579	NM_204579	Gga.4564	395267	flavin containing monooxygenase 6 pseudogene	ENSGALT00000005254	TC438680		Gallus gallus flavin containing monooxygenase 6 pseudogene (FMO6P), mRNA [NM_204579]	chr8:4952179-4952122	NA
A_87_P028581		TC408764	nnnD	0	0	0	-3.0451158137	1	0	0	0	1				NA			TC408764			chrZ:33326198-33326257	NA
A_87_P013474		CR391416	nnnD	0	0	0	-3.0470815695	1	0	0	0	1	XM_426353	CR391416	Gga.18991	NA			TC404901		Gallus gallus finished cDNA, clone ChEST653p20. [CR391416]	chr4:83507109-83507168	NA
A_87_P012632		CR406655	nnnD	0	0	0	-3.0508740164	1	0	0	0	1		CR406655	Gga.19740	NA			TC396167		Gallus gallus finished cDNA, clone ChEST767j4. [CR406655]	chr5:32882356-32882297	NA
A_87_P015112		CR388970	nnnD	0	0	0	-3.0849301118	1	0	0	0	1		CR388970	Gga.17889	NA			TC416801		Gallus gallus finished cDNA, clone ChEST325h4. [CR388970]	chr4:51977121-51977062	NA
A_87_P001537	LOC423605	ENSGALT00000002873	nnnD	0	0	0	-3.093323493	1	0	0	0	1	XM_421491	XM_421491	Gga.33813	423605	protein NDNF-like	ENSGALT00000002873	TC379766		Uncharacterized protein [Source:UniProtKB/TrEMBL;Acc:F1NFP4] [ENSGALT00000002873]	chr6:1878883-1878824	NA
A_87_P015164	FGL1	NM_001277819	nnnD	0	0	0	-3.1447314784	1	0	0	0	1	NM_001277819	NM_001277819	Gga.12623	422728	fibrinogen-like 1	ENSGALT00000022137	TC392214		Gallus gallus fibrinogen-like 1 (FGL1), mRNA [NM_001277819]	chr4:64713768-64713827	NA
A_87_P037591	FIGF	NM_204568	nnnD	0	0	0	-3.3526409591	1	0	0	0	1	NM_204568	NM_204568	Gga.3219	395255	c-fos induced growth factor (vascular endothelial growth factor D)		TC397337		Gallus gallus c-fos induced growth factor (vascular endothelial growth factor D) (FIGF), mRNA [NM_204568]	chr1:125503562-125503621	NA
A_87_P015579	ADAMTSL1	ENSGALT00000024352	nnnD	0	0	0	-3.384915061	1	0	0	0	1	XM_429157	CR387777	Gga.55267	431603	ADAMTS-like 1	ENSGALT00000024352			Uncharacterized protein [Source:UniProtKB/TrEMBL;Acc:E1C7J5] [ENSGALT00000024352]	chrZ:33326271-33326327	NA
A_87_P015578	ADAMTSL1	ENSGALT00000024352	nnnD	0	0	0	-3.429151585	1	0	0	0	1	XM_429157	CR387777	Gga.55267	431603	ADAMTS-like 1	ENSGALT00000024352	TC421764		Uncharacterized protein [Source:UniProtKB/TrEMBL;Acc:E1C7J5] [ENSGALT00000024352]	chrZ:33326270-33326327	NA
A_87_P017940		CR353433	nnnD	0	0	0	-3.43829507	1	0	0	0	1		CR353433	Gga.36689	NA			TC410844		Gallus gallus finished cDNA, clone ChEST143g4. [CR353433]	chrZ:9693481-9693540	NA
A_87_P015992	ADAMTSL1	ENSGALT00000024352	nnnD	0	0	0	-3.4401742046	1	0	0	0	1	XM_429157	CR387183	Gga.14504	431603	ADAMTS-like 1	ENSGALT00000024352	TC386676		Uncharacterized protein [Source:UniProtKB/TrEMBL;Acc:E1C7J5] [ENSGALT00000024352]	chrZ:33324563-33324622	NA
A_87_P039906			nnnD	0	0	0	-3.5079131486	1	0	0	0	1				NA						chr3:043259346-043259404	NA
A_87_P010473		CV859220	nnnD	0	0	0	-3.5390807447	1	0	0	0	1		CV859220	Gga.54618	NA			TC416801		gonad_EST06696 Embryonic gonad cDNA Library Gallus gallus cDNA 5', mRNA sequence [CV859220]	chr4:51978601-51978542	NA
A_87_P014692	ACTA2	CR389634	nnnD	0	0	0	-3.5796344528	1	0	0	0	1		CR389634	Gga.4530	423787	actin, alpha 2, smooth muscle, aorta		TC386453	GO:0005524(ATP binding)|GO:0005737(cytoplasm)|GO:0005856(cytoskeleton)	Gallus gallus finished cDNA, clone ChEST806p18. [CR389634]	chr6:20316667-20316608	NA
A_87_P030596		BU288908	nnnD	0	0	0	-3.6603829635	1	0	0	0	1		BU288908	Gga.24636	NA			TC419706		604165267F1 CSEQCHN55 Gallus gallus cDNA clone ChEST1023e18 5', mRNA sequence [BU288908]	chr4:64717654-64717713	NA
A_87_P014288		ENSGALT00000033808	nnnD	0	0	0	-3.7104201991	1	0	0	0	1	XR_212959	CR390229	Gga.17103	NA		ENSGALT00000033808	TC404867		Uncharacterized protein [Source:UniProtKB/TrEMBL;Acc:F1NML4] [ENSGALT00000033808]	chr11:16149109-16149168	NA
A_87_P009399	ELN	ENSGALT00000001603	nnnD	0	0	0	-3.7669871684	1	0	0	0	1	XM_003642386	M15889	Gga.822	396441	elastin (supravalvular aortic stenosis, Williams-Beuren syndrome)	ENSGALT00000001603	TC375303	GO:0005201(extracellular matrix structural constituent)|GO:0005578(proteinaceous extracellular matrix)	elastin [Source:HGNC Symbol;Acc:3327] [ENSGALT00000001603]	chr19:748175-748234	NA
A_87_P014733		CR389580	nnnD	0	0	0	-3.8248228962	1	0	0	0	1		CR389580	Gga.18078	NA			TC396216		Gallus gallus finished cDNA, clone ChEST874k20. [CR389580]	chr2:123203228-123203287	NA
A_87_P011254		CR523957	nnnD	0	0	0	-3.921319585	1	0	0	0	1	XM_422316	CR523957	Gga.16995	NA		ENSGALT00000008569	TC393498		Gallus gallus finished cDNA, clone ChEST692p23. [CR523957]	chr8:12670941-12670882	NA
A_87_P008904	NOV	NM_205268	nnnD	0	0	0	-4.1961420995	1	0	0	0	1	NM_205268	NM_205268	Gga.2587	396204	nephroblastoma overexpressed gene	ENSGALT00000025959	TC375706	GO:0001558(regulation of cell growth)|GO:0005520(insulin-like growth factor binding)|GO:0005576(extracellular region)|GO:0008083(growth factor activity)	Gallus gallus nephroblastoma overexpressed gene (NOV), mRNA [NM_205268]	chr2:142012095-142012154	NA
A_87_P000474		TC423520	nnnD	0	0	0	-4.3780625022	1	0	0	0	1				NA			TC423520		Rep: Maturase K - Utricularia purpurea, partial (4%) [TC423520]	chr4:64716487-64716545	NA
A_87_P022782	FHL2	BX933997	nnnD	0	0	0	-4.9121355246	1	0	0	0	1	XM_416924	BX933997	Gga.3108	418726	four and a half LIM domains 2		TC385749		Gallus gallus finished cDNA, clone ChEST57a3. [BX933997]	chr1:139413815-139413756	NA
A_87_P022930	TUSC3	ENSGALT00000022234	nnUn	0	0	2.0008360091	0	1	0	0	1	0	XM_420692	BX933657	Gga.12250	422738	tumor suppressor candidate 3	ENSGALT00000022234	TC378755		tumor suppressor candidate 3 [Source:HGNC Symbol;Acc:30242] [ENSGALT00000022234]	chr4:65537563-65537504	NA
A_87_P038103	DDAH1	NM_204382	nnUn	0	0	2.0043221736	0	1	0	0	1	0	NM_204382	NM_204382	Gga.13255	378898	dimethylarginine dimethylaminohydrolase 1		TC376854		Gallus gallus dimethylarginine dimethylaminohydrolase 1 (DDAH1), mRNA [NM_204382]	chr8:16990342-16990401	NA
A_87_P009485	GNAI1	NM_205403	nnUn	0	0	2.0113702543	0	1	0	0	1	0	NM_205403	NM_205403	Gga.18910	396368	guanine nucleotide binding protein (G protein), alpha inhibiting activity polypeptide 1		TC388428	GO:0003924(GTPase activity)|GO:0004871(signal transducer activity)|GO:0005525(GTP binding)|GO:0005634(nucleus)|GO:0005737(cytoplasm)|GO:0005813(centrosome)|GO:0005834(heterotrimeric G-protein complex)|GO:0005886(plasma membrane)|GO:0007049(cell cycle)|GO:0007186(G-protein coupled receptor signaling pathway)|GO:0007193(adenylate cyclase-inhibiting G-protein coupled receptor signaling pathway)|GO:0…	Gallus gallus guanine nucleotide binding protein (G protein), alpha inhibiting activity polypeptide 1 (GNAI1), mRNA [NM_205403]	chr1:12296258-12296100	NA
A_87_P006607		TC387582	nnUn	0	0	2.0252197529	0	1	0	0	1	0				NA			TC387582			chr9:23825555-23825615	NA
A_87_P009321	THBS2	NM_001001755	nnUD	0	0	2.0273670212	-2.9883930715	2	0	0	1	1	NM_001001755	NM_001001755	Gga.797	414837	thrombospondin 2	ENSGALT00000018261	TC374091	GO:0005509(calcium ion binding)|GO:0005604(basement membrane)|GO:0007155(cell adhesion)|GO:0008201(heparin binding)|GO:0016525(negative regulation of angiogenesis)	Gallus gallus thrombospondin 2 (THBS2), mRNA [NM_001001755]	chr3:43260604-43260663	NA
A_87_P029794		BU323621	nnUn	0	0	2.0348170142	0	1	0	0	1	0	XM_004946007	BU323621	Gga.11656	NA			TC378725		603492478F1 CSEQCHN63 Gallus gallus cDNA clone ChEST396l19 5', mRNA sequence [BU323621]	chr17:9561336-9561395	NA
A_87_P027842		TC389010	nnUn	0	0	2.044879729	0	1	0	0	1	0				NA			TC389010		Rep: Stonin-1 (Stoned B-like factor). - Canis familiaris, partial (32%) [TC389010]	chr3:7560613-7560555	NA
A_87_P014708		CR389609	nnUD	0	0	2.04499165	-2.1545323967	2	0	0	1	1		CR389609	Gga.30267	NA					Gallus gallus finished cDNA, clone ChEST870l24. [CR389609]	chr9:21823327-21823268	NA
A_87_P008000	ZDHHC7	ENSGALT00000009174	nnUn	0	0	2.051806564	0	1	0	0	1	0	XM_414183	XM_414183		415821	zinc finger, DHHC-type containing 7	ENSGALT00000009174	TC381273		Uncharacterized protein [Source:UniProtKB/TrEMBL;Acc:F1N827] [ENSGALT00000009174]	chr11:18964243-18960023	NA
A_87_P014780		CR389506	nnUn	0	0	2.0561985029	0	1	0	0	1	0	XR_211299	CR389506	Gga.19009	NA			TC388452		Gallus gallus finished cDNA, clone ChEST184b5. [CR389506]	chr1:142884402-142884343	NA
A_87_P018038		CR353285	nnUn	0	0	2.0574115281	0	1	0	0	1	0		CR353285	Gga.11738	NA					Gallus gallus finished cDNA, clone ChEST53k20. [CR353285]	chr3:26182458-26182517	NA
A_87_P007412		TC391438	nnUn	0	0	2.0644211736	0	1	0	0	1	0				NA			TC391438		Rep: Proteinase-activated receptor 4 precursor (PAR-4) (Thrombin receptor- like 3) (Coagulation factor II receptor-like 3). - Gallus gallus, partial (13%) [TC391438]	chr28:3810130-3810191	NA
A_87_P020397		CN602443	nnUn	0	0	2.0663736525	0	1	0	0	1	0		CN602443	Gga.29337	NA			TC436661		C0006787C21_M13F embryo stage 2-4 Gallus gallus cDNA clone C0006787C21, mRNA sequence [CN602443]		NA
A_87_P035229	BMP2	NM_204358	nnUn	0	0	2.06658348	0	1	0	0	1	0	NM_204358	NM_204358	Gga.3950	378779	bone morphogenetic protein 2	ENSGALT00000014350	TC376798	GO:0001503(ossification)|GO:0005125(cytokine activity)|GO:0005615(extracellular space)|GO:0008083(growth factor activity)|GO:0010718(positive regulation of epithelial to mesenchymal transition)|GO:0040007(growth)|GO:0045893(positive regulation of transcription, DNA-dependent)|GO:0051216(cartilage development)|GO:0060317(cardiac epithelial to mesenchymal transition)	Gallus gallus bone morphogenetic protein 2 (BMP2), mRNA [NM_204358]	chr3:16010730-16010671	NA
A_87_P013690		CR391147	nnUD	0	0	2.0690194196	-2.5646948099	2	0	0	1	1		CR391147	Gga.19007	NA			TC397509		Gallus gallus finished cDNA, clone ChEST200o6. [CR391147]	chr11:18867158-18867217	NA
A_87_P008379	DYNLL1	ENSGALT00000011589	nnUn	0	0	2.069685102	0	1	0	0	1	0				100859081	dynein light chain 1, cytoplasmic-like	ENSGALT00000011589	TC427693		Rep: Dynein light chain 1, cytoplasmic - Homo sapiens (Human), complete [TC427693]	chr15:9550096-9550037	NA
A_87_P037871	HBEGF	NM_204849	nnUn	0	0	2.0822306485	0	1	0	0	1	0	NM_204849	NM_204849	Gga.389	395654	heparin-binding EGF-like growth factor	ENSGALT00000001401	TC381535	GO:0005154(epidermal growth factor receptor binding)|GO:0005515(protein binding)|GO:0005615(extracellular space)|GO:0005887(integral to plasma membrane)|GO:0007173(epidermal growth factor receptor signaling pathway)|GO:0008016(regulation of heart contraction)|GO:0008083(growth factor activity)|GO:0008201(heparin binding)|GO:0009986(cell surface)|GO:0021545(cranial nerve development)|GO:0035313(wo…	Gallus gallus heparin-binding EGF-like growth factor (HBEGF), mRNA [NM_204849]	chr13:1414045-1413986	NA
A_87_P018723	AMOTL2	ENSGALT00000010481	nnUn	0	0	2.0857466228	0	1	0	0	1	0	XM_422675	CR338944	Gga.13367	424863	angiomotin like 2	ENSGALT00000010481	TC381680		angiomotin like 2 [Source:HGNC Symbol;Acc:17812] [ENSGALT00000010481]	chr9:5503229-5503288	NA
A_87_P028051		BU398611	nnUn	0	0	2.0896503787	0	1	0	0	1	0		BU398611	Gga.30967	NA					603534180F1 CSEQCHN58 Gallus gallus cDNA clone ChEST493o19 5', mRNA sequence [BU398611]		NA
A_87_P029366		TC403769	nnUn	0	0	2.0931630941	0	1	0	0	1	0				NA			TC403769			chr5:8175172-8175231	NA
A_87_P029923		TC396363	nnUn	0	0	2.0939501559	0	1	0	0	1	0				NA			TC396363		Rep: Abortive infection protein - Anaeromyxobacter dehalogenans (strain 2CP-C), partial (6%) [TC407194]	chr7:5781123-5781182	NA
A_87_P009514	HOXD13	NM_205434	nnUD	0	0	2.095234302	-2.9238401689	2	0	0	1	1	NM_205434	NM_205434	Gga.4131	396415	homeobox D13		TC375691	GO:0003700(sequence-specific DNA binding transcription factor activity)|GO:0005634(nucleus)|GO:0006351(transcription, DNA-dependent)|GO:0007275(multicellular organismal development)|GO:0043565(sequence-specific DNA binding)	Gallus gallus homeobox D13 (HOXD13), mRNA [NM_205434]	chr7:17437831-17437163	NA
A_87_P033534		BU144209	nnUD	0	0	2.1045606487	-2.2456661523	2	0	0	1	1	XM_420684	BU144209	Gga.27310	NA					603228527F1 CSEQCHL26 Gallus gallus cDNA clone ChEST220e8 5', mRNA sequence [BU144209]	chr4:64758816-64758875	NA
A_87_P017572		CR354061	nnUn	0	0	2.1156335142	0	1	0	0	1	0		CR354061	Gga.13878	NA					Gallus gallus finished cDNA, clone ChEST374p5. [CR354061]	chr1:137094159-137094100	NA
A_87_P006866			nnUn	0	0	2.1252217041	0	1	0	0	1	0				NA						chr4:060413714-060413655	NA
A_87_P015551		CR387817	nnUn	0	0	2.1361759003	0	1	0	0	1	0	XM_418552	CR387817	Gga.34997	NA			TC379382		Gallus gallus finished cDNA, clone ChEST79b1. [CR387817]	chr2:8736238-8736179	NA
A_87_P026388	SVOP	ENSGALT00000007970	nnUD	0	0	2.1397318723	-2.3026736969	2	0	0	1	1	XM_415186	BU454201	Gga.26578	416895	SV2 related protein homolog (rat)	ENSGALT00000007970	TC386296		SV2 related protein homolog (rat) [Source:HGNC Symbol;Acc:25417] [ENSGALT00000007970]	chr15:6771487-6771428	NA
A_87_P011870		CR523055	nnUn	0	0	2.1424254957	0	1	0	0	1	0	XM_004946708	CR523055	Gga.20289	NA			TC407064		Gallus gallus finished cDNA, clone ChEST567f18. [CR523055]	chr19:6998240-6998299	NA
A_87_P019546		CO767797	nnUD	0	0	2.1546777165	-2.2885303256	2	0	0	1	1	XM_419476	CO767797	Gga.24731	NA			TC399421		spleen_EST03523 Spleen cDNA Library Gallus gallus cDNA 3', mRNA sequence [CO767797]	chr3:29950119-29950060	NA
A_87_P011954	NR4A2	ENSGALT00000020478	nnUU	0	0	2.1574483321	2.1046129421	2	0	0	1	1		CR522946	Gga.34510	424320	nuclear receptor subfamily 4, group A, member 2	ENSGALT00000020478	TC409357		Uncharacterized protein [Source:UniProtKB/TrEMBL;Acc:E1C6K9] [ENSGALT00000020478]	chr7:37663481-37663422	NA
A_87_P031618		TC444180	nnUn	0	0	2.1725199147	0	1	0	0	1	0				NA			TC444180			chr8:16991464-16991523	NA
A_87_P001046		TC406986	nnUn	0	0	2.1744903237	0	1	0	0	1	0				NA			TC406986			chr7:4966390-4966331	NA
A_87_P018213	HS3ST2	ENSGALT00000040258	nnUU	0	0	2.1761572106	2.1044833616	2	0	0	1	1	XM_414882	CR353015	Gga.14182	416581	heparan sulfate (glucosamine) 3-O-sulfotransferase 2	ENSGALT00000040258	TC385095		heparan sulfate (glucosamine) 3-O-sulfotransferase 2 [Source:HGNC Symbol;Acc:5195] [ENSGALT00000040258]	chr14:7069620-7069561	NA
A_87_P017540	CSRP1	NM_205248	nnUn	0	0	2.1767196702	0	1	0	0	1	0	NM_205248	NM_205248	Gga.693	396176	cysteine and glycine-rich protein 1	ENSGALT00000000424	TC415930	GO:0005737(cytoplasm)|GO:0005856(cytoskeleton)|GO:0008270(zinc ion binding)	Gallus gallus cysteine and glycine-rich protein 1 (CSRP1), mRNA [NM_205248]	chr26:759454-759755	NA
A_87_P015091		CR389003	nnUn	0	0	2.1804309053	0	1	0	0	1	0		CR389003	Gga.16486	NA					Gallus gallus finished cDNA, clone ChEST177l18. [CR389003]	chr4:56575499-56575440	NA
A_87_P025737		BU470780	nnUn	0	0	2.184714766	0	1	0	0	1	0	XR_211626	BU470780	Gga.5722	NA			TC381054		603269177F1 CSEQRBN21 Gallus gallus cDNA clone ChEST242i20 5', mRNA sequence [BU470780]	chr2:51057885-51057944	NA
A_87_P015411	SCHIP1	ENSGALT00000015607	nnUn	0	0	2.1904389402	0	1	0	0	1	0		CR388523	Gga.33885	425016	schwannomin interacting protein 1	ENSGALT00000015607	TC426220		Gallus gallus finished cDNA, clone ChEST592m10. [CR388523]	chr9:23824065-23824006	NA
A_87_P012987	COL4A2	NM_001162390	nnUn	0	0	2.1925090322	0	1	0	0	1	0	NM_001162390	NM_001162390	Gga.31846	418752	collagen, type IV, alpha 2		TC392543		Gallus gallus collagen, type IV, alpha 2 (COL4A2), mRNA [NM_001162390]	chr1:143306747-143306806	NA
A_87_P024395	C1H13ORF15	BX930215	nnUn	0	0	2.1988841994	0	1	0	0	1	0		BX930215	Gga.4679	418833	chromosome 1 open reading frame, human C13orf15		TC386774		Gallus gallus finished cDNA, clone ChEST590o11. [BX930215]	chr1:170239742-170239801	NA
A_87_P019153		TC420288	nnUn	0	0	2.2057589447	0	1	0	0	1	0				NA			TC420288			chr4:055456718-055456661	NA
A_87_P024736	LMO7	BX929405	nnUD	0	0	2.2095422907	-2.4229501718	2	0	0	1	1	XM_004938642	BX929405	Gga.50544	418815	LIM domain 7	ENSGALT00000027355	TC380847		Gallus gallus finished cDNA, clone ChEST183n15. [BX929405]	chr1:158989812-158985540	NA
A_87_P040015			nnUn	0	0	2.2147327443	0	1	0	0	1	0				NA						chr3:033675800-033675741	NA
A_87_P011495	LRP8	ENSGALT00000017391	nnUn	0	0	2.219944731	0	1	0	0	1	0		CR523619	Gga.20181	396102	low density lipoprotein receptor-related protein 8, apolipoprotein e receptor	ENSGALT00000017391	TC417852	GO:0005509(calcium ion binding)|GO:0005515(protein binding)|GO:0006897(endocytosis)|GO:0016021(integral to membrane)|GO:0021517(ventral spinal cord development)	low-density lipoprotein receptor-related protein 8 precursor [Source:RefSeq peptide;Acc:NP_990517] [ENSGALT00000017391]	chr8:25410525-25410466	NA
A_87_P022769	CSRP3	NM_001199486	nnUn	0	0	2.2249090243	0	1	0	0	1	0	NM_001199486	NM_001199486	Gga.5554	422979	cysteine and glycine-rich protein 3 (cardiac LIM protein)	ENSGALT00000006436	TC385479		Gallus gallus cysteine and glycine-rich protein 3 (cardiac LIM protein) (CSRP3), mRNA [NM_001199486]	chr5:1724979-1724134	NA
A_87_P026879	DSEL	ENSGALT00000022360	nnUn	0	0	2.2280798419	0	1	0	0	1	0	XM_004935222	BU440175	Gga.14230	421028	dermatan sulfate epimerase-like	ENSGALT00000022360	TC386021		Uncharacterized protein [Source:UniProtKB/TrEMBL;Acc:F1NSV5] [ENSGALT00000022360]	chr2:97059999-97060058	NA
A_87_P022849	FN1	NM_001198712	nnUn	0	0	2.2385943685	0	1	0	0	1	0	NM_001198712	NM_001198712	Gga.3994	396133	fibronectin 1	ENSGALT00000005663	TC441915	GO:0005578(proteinaceous extracellular matrix)|GO:0006953(acute-phase response)|GO:0007155(cell adhesion)|GO:0008201(heparin binding)|GO:0008360(regulation of cell shape)|GO:0016477(cell migration)|GO:0031012(extracellular matrix)	Gallus gallus fibronectin 1 (FN1), mRNA [NM_001198712]	chr7:4400581-4400522	NA
A_87_P020008		CO759996	nnUn	0	0	2.2415573087	0	1	0	0	1	0	XM_414302	CO759996	Gga.22860	NA			TC401432		brain_EST03188 Brain cDNA Library Gallus gallus cDNA 3', mRNA sequence [CO759996]	chr12:4358211-4358270	NA
A_87_P001040		TC406751	nnUn	0	0	2.249115643	0	1	0	0	1	0				NA			TC406751		Rep: Possible transcriptional regulator of sugar metabolism - Ralstonia solanacearum UW551, partial (5%) [TC406751]	chr2:57808012-57807953	NA
A_87_P007812			nnUn	0	0	2.263497427	0	1	0	0	1	0				NA							NA
A_87_P015333		CR388640	nnUn	0	0	2.268658541	0	1	0	0	1	0		CR388640	Gga.18977	NA			TC396614		Gallus gallus finished cDNA, clone ChEST851k12. [CR388640]	chr24:2457909-2457850	NA
A_87_P006064		TC439955	nnUn	0	0	2.2753557155	0	1	0	0	1	0				NA			TC439955			chr5:008972372-008972316	NA
A_87_P017185	WBSCR27	ENSGALT00000046093	nnUn	0	0	2.279180121	0	1	0	0	1	0	XM_001234037	CR385343	Gga.8622	770708	Williams Beuren syndrome chromosome region 27	ENSGALT00000046093	TC404248		Williams Beuren syndrome chromosome region 27 [Source:HGNC Symbol;Acc:19068] [ENSGALT00000046093]	chr19:661205-661156	NA
A_87_P033518	C7	ENSGALT00000023947	nnUn	0	0	2.2808955666	0	1	0	0	1	0	XM_424774	XM_424774		427187	complement component 7	ENSGALT00000023947	TC417887		Uncharacterized protein [Source:UniProtKB/TrEMBL;Acc:E1C6U2] [ENSGALT00000023947]	chrZ:12370430-12370489	NA
A_87_P029585		BU332162	nnUn	0	0	2.2811407989	0	1	0	0	1	0		BU332162	Gga.26872	NA			TC414633		603500258F1 CSEQCHN65 Gallus gallus cDNA clone ChEST416c16 5', mRNA sequence [BU332162]	chr1:133837682-133837623	NA
A_87_P026882		TC430343	nnUn	0	0	2.2821398052	0	1	0	0	1	0	XM_004937337	XM_004937337		NA			TC430343			chrZ:22903742-22903683	NA
A_87_P005359		TC402780	nnUn	0	0	2.2825642059	0	1	0	0	1	0				NA			TC402780			chr1:15137304-15137363	NA
A_87_P006032		TC433886	nnUn	0	0	2.289420215	0	1	0	0	1	0				NA			TC433886			chr5:40338704-40338645	NA
A_87_P017835	C1ORF198	ENSGALT00000045254	nnUD	0	0	2.2918141946	-2.2474787276	2	0	0	1	1	XM_001231908	CR353600	Gga.16494	768787	chromosome 3 open reading frame, human C1orf198	ENSGALT00000045254	TC379974		chromosome 1 open reading frame 198 [Source:HGNC Symbol;Acc:25900] [ENSGALT00000045254]	chr3:42405563-42405504	NA
A_87_P001481		TC381495	nnUn	0	0	2.3010686438	0	1	0	0	1	0				NA			TC381495	GO:0000090(mitotic anaphase)|GO:0000922(spindle pole)|GO:0003674(molecular_function)|GO:0003677(DNA binding)|GO:0003700(sequence-specific DNA binding transcription factor activity)|GO:0003712(transcription cofactor activity)|GO:0004725(protein tyrosine phosphatase activity)|GO:0004984(olfactory receptor activity)|GO:0005198(structural molecule activity)|GO:0005515(protein binding)|GO:0005575(cell…	Rep: resistance to inhibitors of cholinesterase 3 homolog - Gallus gallus, partial (86%) [TC381495]	chr5:11157840-11157899	NA
A_87_P016861		CR385871	nnUD	0	0	2.3080928972	-2.1716226222	2	0	0	1	1		CR385871	Gga.665	NA					Gallus gallus finished cDNA, clone ChEST701l1. [CR385871]	chr1:40113771-40113712	NA
A_87_P000759	DAAM2	ENSGALT00000038248	nnUD	0	0	2.3228082201	-2.196856645	2	0	0	1	1	XM_419476	XM_419476		421422	dishevelled associated activator of morphogenesis 2	ENSGALT00000038248	TC377721		dishevelled associated activator of morphogenesis 2 [Source:HGNC Symbol;Acc:18143] [ENSGALT00000038248]	chr3:29957506-29957447	NA
A_87_P007286		TC409319	nnUn	0	0	2.3359831179	0	1	0	0	1	0				NA			TC409319			chr2:91685111-91685052	NA
A_87_P011065	SCUBE2	CR524198	nnUn	0	0	2.3389093077	0	1	0	0	1	0	XM_420982	CR524198	Gga.20469	423049	signal peptide, CUB domain, EGF-like 2		TC441323		Gallus gallus finished cDNA, clone ChEST901j2. [CR524198]	chr5:10489969-10490028	NA
A_87_P007368			nnUn	0	0	2.339891475	0	1	0	0	1	0				NA						chr1:091577435-091577493	NA
A_87_P028682		BU374669	nnUn	0	0	2.3401342175	0	1	0	0	1	0	XM_004943834	BU374669	Gga.26041	NA			TC404497		603589019F1 CSEQCHN74 Gallus gallus cDNA clone ChEST549f5 5', mRNA sequence [BU374669]	chr10:013941256-013941198	NA
A_87_P017957		CR353409	nnUD	0	0	2.3401900785	-2.3563783518	2	0	0	1	1		CR353409	Gga.14044	NA			TC417835		Gallus gallus finished cDNA, clone ChEST490g16. [CR353409]	chr17:9569693-9569752	NA
A_87_P027703		TC385168	nnUn	0	0	2.3486334065	0	1	0	0	1	0	XM_420284	XM_420284		NA			TC385168	GO:0001502(cartilage condensation)|GO:0004222(metalloendopeptidase activity)|GO:0005575(cellular_component)|GO:0005576(extracellular region)|GO:0008237(metallopeptidase activity)	Rep: immunoresponsive gene 1 - Xenopus tropicalis, partial (91%) [TC385168]	chr4:11433062-11433121	NA
A_87_P014267		CR390259	nnUn	0	0	2.3564518731	0	1	0	0	1	0		CR390259	Gga.18320	NA					Gallus gallus finished cDNA, clone ChEST226p19. [CR390259]	chr5:30014310-30014251	NA
A_87_P011726		CR523273	nnUD	0	0	2.3631485365	-2.3430460069	2	0	0	1	1		CR523273	Gga.20359	NA			TC416561		Gallus gallus finished cDNA, clone ChEST609n12. [CR523273]	chr1:143053377-143053318	NA
A_87_P032265		BU233569	nnUn	0	0	2.3684692708	0	1	0	0	1	0	XM_426532	BU233569	Gga.14624	NA			TC418315		603410988F1 CSEQCHN24 Gallus gallus cDNA clone ChEST328o21 5', mRNA sequence [BU233569]	chr6:24933588-24933647	NA
A_87_P037580	SDC2	NM_001001462	nnUn	0	0	2.3723732482	0	1	0	0	1	0	NM_001001462	NM_001001462	Gga.4675	374102	syndecan 2		TC374535		Gallus gallus syndecan 2 (SDC2), mRNA [NM_001001462]	chr2:131750204-131750263	NA
A_87_P022819	AK5	BX933913	nnUn	0	0	2.3740523673	0	1	0	0	1	0	XM_422391	BX933913	Gga.11941	424555	adenylate kinase 5		TC380208		Gallus gallus finished cDNA, clone ChEST126n23. [BX933913]	chr8:19781007-19780948	NA
A_87_P028414		BU383772	nnUn	0	0	2.3759266287	0	1	0	0	1	0		BU383772	Gga.26733	NA					603583055F1 CSEQCHN75 Gallus gallus cDNA clone ChEST534n13 5', mRNA sequence [BU383772]	chr19:002734525-002734466	NA
A_87_P006614		TC418435	nnUn	0	0	2.3787930729	0	1	0	0	1	0				NA			TC418435			chr19:2734536-2734478	NA
A_87_P033836		TC386601	nnUn	0	0	2.3835390776	0	1	0	0	1	0	XM_003641503	XM_003641503		NA			TC386601		Rep: Splicing factor, arginine/serine-rich 12 (Serine-arginine-rich- splicing regulatory protein 86) (SRrp86) (Splicing regulatory protein 508) (SRrp508). - Gallus gallus, partial (4%) [TC386601]	chr6:33717153-33717094	NA
A_87_P011554	LMO7	CR523526	nnUD	0	0	2.3851480069	-2.0987148851	2	0	0	1	1	XM_417010	CR523526	Gga.50823	418815	LIM domain 7	ENSGALT00000027355	TC435410		Gallus gallus finished cDNA, clone ChEST874d13. [CR523526]	chr1:158981593-158978376	NA
A_87_P009384	CYP2C18	NM_001001757	nnUn	0	0	2.3877779007	0	1	0	0	1	0	NM_001001757	NM_001001757	Gga.802	414841	cytochrome P450, family 2, subfamily C, polypeptide 18		TC375443	GO:0005506(iron ion binding)|GO:0005789(endoplasmic reticulum membrane)|GO:0020037(heme binding)|GO:0070330(aromatase activity)	Gallus gallus cytochrome P450, family 2, subfamily C, polypeptide 18 (CYP2C18), mRNA [NM_001001757]	chr6:18655482-18655423	NA
A_87_P003275		TC379199	nnUn	0	0	2.3961747026	0	1	0	0	1	0	XM_420393	XM_420393		NA			TC379199	GO:0002084(protein depalmitoylation)|GO:0005509(calcium ion binding)|GO:0005516(calmodulin binding)|GO:0005576(extracellular region)|GO:0005615(extracellular space)|GO:0005624(membrane fraction)|GO:0005634(nucleus)|GO:0005764(lysosome)|GO:0005794(Golgi apparatus)|GO:0005829(cytosol)|GO:0006309(apoptotic DNA fragmentation)|GO:0006813(potassium ion transport)|GO:0006928(cellular component movement)…	Rep: Testican-3 precursor - Homo sapiens (Human), partial (98%) [TC379199]	chr4:25586002-25585943	NA
A_87_P008211		TC410097	nnUn	0	0	2.4182289534	0	1	0	0	1	0	XM_003640388	XM_003640388		NA			TC410097		Rep: Alternative oxidase - Crocus sativus (Saffron), partial (10%) [TC432948]	chr1:55130866-55130807	NA
A_87_P011608		ENSGALT00000006290	nnUn	0	0	2.4329754327	0	1	0	0	1	0	XM_413772	CR523441	Gga.55486	NA		ENSGALT00000006290	TC380058		family with sequence similarity 189, member A1 [Source:HGNC Symbol;Acc:29075] [ENSGALT00000006290]	chr10:6860980-6860921	NA
A_87_P011772	ZBTB16	ENSGALT00000011346	nnUn	0	0	2.4344296888	0	1	0	0	1	0		CR523202	Gga.17584	419759	zinc finger and BTB domain containing 16	ENSGALT00000011346	TC442226		Uncharacterized protein [Source:UniProtKB/TrEMBL;Acc:E1C9I5] [ENSGALT00000011346]	chr24:4499517-4499458	NA
A_87_P018907		CR338697	nnUn	0	0	2.4353346801	0	1	0	0	1	0		CR338697	Gga.13780	NA					Gallus gallus finished cDNA, clone ChEST1008h8. [CR338697]	chr9:21976409-21976350	NA
A_87_P032797		BU220059	nnUn	0	0	2.4374900419	0	1	0	0	1	0		BU220059	Gga.30251	NA			TC397695		603106911F1 CSEQCHN04 Gallus gallus cDNA clone ChEST47f4 5', mRNA sequence [BU220059]	chr10:18756552-18756493	NA
A_87_P003099		BU218036	nnUn	0	0	2.4439648564	0	1	0	0	1	0		BU218036	Gga.11602	NA			TC422203		603754629F1 CSEQCHN04 Gallus gallus cDNA clone ChEST663j8 5', mRNA sequence [BU218036]	chr2:91686529-91686470	NA
A_87_P033070		BU214537	nnUD	0	0	2.4481795583	-2.2322999901	2	0	0	1	1	XR_212473	BU214537	Gga.15371	NA					603758550F1 CSEQCHN04 Gallus gallus cDNA clone ChEST673c14 5', mRNA sequence [BU214537]	chr6:3643051-3643110	NA
A_87_P036957	EGR1	NM_204136	nnUn	0	0	2.4510671652	0	1	0	0	1	0	NM_204136	NM_204136	Gga.4922	373931	early growth response 1	ENSGALT00000012431	TC431731	GO:0000122(negative regulation of transcription from RNA polymerase II promoter)|GO:0000976(transcription regulatory region sequence-specific DNA binding)|GO:0000982(RNA polymerase II core promoter proximal region sequence-specific DNA binding transcription factor activity)|GO:0003677(DNA binding)|GO:0003700(sequence-specific DNA binding transcription factor activity)|GO:0005634(nucleus)|GO:00057…	Gallus gallus early growth response 1 (EGR1), mRNA [NM_204136]	chr13:18850376-18850552	NA
A_87_P018438		CR352681	nnUn	0	0	2.4852074379	0	1	0	0	1	0		CR352681	Gga.14282	NA					Gallus gallus finished cDNA, clone ChEST1009b10. [CR352681]	chr10:13958877-13958936	NA
A_87_P004115		TC439300	nnUD	0	0	2.5024968642	-2.1801117408	2	0	0	1	1				NA			TC439300	GO:0030449(regulation of complement activation)|GO:0045916(negative regulation of complement activation)	Rep: ORF2 - Platemys spixii, partial (25%) [TC439300]	chr1:88142241-88142298	NA
A_87_P004585		TC419925	nnUn	0	0	2.50985614	0	1	0	0	1	0				NA			TC419925		Rep: Thrombospondin-1 - Gallus gallus, partial (10%) [TC419925]	chr5:31930915-31930856	NA
A_87_P028563		BU378903	nnUn	0	0	2.5111549622	0	1	0	0	1	0		BU378903	Gga.26061	NA			TC413737		603811538F1 CSEQCHN74 Gallus gallus cDNA clone ChEST798l9 5', mRNA sequence [BU378903]	chr20:13518076-13518017	NA
A_87_P032186		BU234932	nnUn	0	0	2.5138681863	0	1	0	0	1	0		BU234932	Gga.26837	NA			TC418018		603409274F1 CSEQCHN24 Gallus gallus cDNA clone ChEST323d19 5', mRNA sequence [BU234932]	chr2:19746347-19746406	NA
A_87_P008351			nnUn	0	0	2.5246977131	0	1	0	0	1	0				NA						chr6:031461933-031461993	NA
A_87_P022556	THBS1	NM_001199453	nnUn	0	0	2.5345496248	0	1	0	0	1	0	NM_001199453	NM_001199453	Gga.10300	373987	thrombospondin 1	ENSGALT00000015678			Gallus gallus thrombospondin 1 (THBS1), mRNA [NM_001199453]	chr5:31940967-31940908	NA
A_87_P008806	CNTN4	ENSGALT00000013444	nnUn	0	0	2.539588156	0	1	0	0	1	0	XM_414435	X85809	Gga.55020	396149	contactin 4	ENSGALT00000013444	TC402324		FAR-1 protein; Uncharacterized protein [Source:UniProtKB/TrEMBL;Acc:Q90842] [ENSGALT00000013444]	chr12:18654656-18656123	NA
A_87_P037963	ID2	NM_205002	nnUn	0	0	2.5414240249	0	1	0	0	1	0	NM_205002	NM_205002	Gga.3125	395852	inhibitor of DNA binding 2, dominant negative helix-loop-helix protein	ENSGALT00000036925	TC406301		Gallus gallus inhibitor of DNA binding 2, dominant negative helix-loop-helix protein (ID2), mRNA [NM_205002]	chr3:98724843-98724902	NA
A_87_P010110	LAMA1	NM_001199806	nnUn	0	0	2.549980184	0	1	0	0	1	0	NM_001199806	NM_001199806	Gga.49380	374016	laminin, alpha 1	ENSGALT00000036890	TC400147		Gallus gallus laminin, alpha 1 (LAMA1), mRNA [NM_001199806]	chr2:102524543-102527559	NA
A_87_P007019		TC403050	nnUD	0	0	2.5560397848	-2.6001254659	2	0	0	1	1				NA			TC403050		Rep: Aldo/keto reductase - Dehalococcoides sp. VS, partial (6%) [TC403050]	chr1:192123462-192123521	NA
A_87_P014271		CR390254	nnUn	0	0	2.5608015364	0	1	0	0	1	0		CR390254	Gga.38495	NA			TC417700		Gallus gallus finished cDNA, clone ChEST225i2. [CR390254]	chr2:77051616-77051675	NA
A_87_P029142		BU356799	nnUD	0	0	2.5746597509	-2.4707629452	2	0	0	1	1		BU356799	Gga.49730	NA					603475259F1 CSEQCHN70 Gallus gallus cDNA clone ChEST357f15 5', mRNA sequence [BU356799]	chr1:192120028-192120087	NA
A_87_P036141	PLLP	NM_001030561	nnUn	0	0	2.5932482177	0	1	0	0	1	0	NM_001030561	NM_001030561	Gga.40196	415650	plasmolipin		TC377513		Gallus gallus plasmolipin (PLLP), mRNA [NM_001030561]	chrUn_random:15906409-15906350	NA
A_87_P035877		AJ733135	nnUn	0	0	2.6165100392	0	1	0	0	1	0	XM_004937337	AJ733135	Gga.47729	NA			TC433438		AJ733135 riken1 Gallus gallus cDNA clone 5n8r7, mRNA sequence [AJ733135]	chrZ:22902258-22902199	NA
A_87_P023013		BX933472	nnUD	0	0	2.6220143481	-2.2476225884	2	0	0	1	1		BX933472	Gga.10519	NA			TC433259		Gallus gallus finished cDNA, clone ChEST52i7. [BX933472]	chr8:14442400-14442341	NA
A_87_P031643			nnUD	0	0	2.6232821242	-2.1999165976	2	0	0	1	1				NA							NA
A_87_P012061		CR407449	nnUD	0	0	2.6369587005	-2.3583249957	2	0	0	1	1	XM_003642932	CR407449	Gga.37056	NA					Gallus gallus finished cDNA, clone ChEST787o17. [CR407449]	chrZ:12433892-12433833	NA
A_87_P011403		CR523741	nnUn	0	0	2.6390587582	0	1	0	0	1	0		CR523741	Gga.20810	NA			TC415441		Gallus gallus finished cDNA, clone ChEST127p2. [CR523741]	chr2:153659400-153659341	NA
A_87_P024953		BX271323	nnUn	0	0	2.6712734856	0	1	0	0	1	0		BX271323	Gga.6793	NA					BX271323 AGENAE Gallus gallus multi-tissues normalized and once-subtracted cDNA library (gcal) Gallus gallus cDNA clone gcal0001.a.11 3prim, mRNA sequence [BX271323]	chr23:5955197-5955138	NA
A_87_P037737	CITED4	NM_204718	nnUn	0	0	2.6796836478	0	1	0	0	1	0	NM_204718	NM_204718	Gga.3412	395465	Cbp/p300-interacting transactivator, with Glu/Asp-rich carboxy-terminal domain, 4	ENSGALT00000000960	TC375787	GO:0003713(transcription coactivator activity)|GO:0005634(nucleus)|GO:0005737(cytoplasm)|GO:0006351(transcription, DNA-dependent)|GO:0043627(response to estrogen stimulus)|GO:0045893(positive regulation of transcription, DNA-dependent)	Gallus gallus Cbp/p300-interacting transactivator, with Glu/Asp-rich carboxy-terminal domain, 4 (CITED4), mRNA [NM_204718]	chr23:1359148-1359206	NA
A_87_P001871		TC429997	nnUn	0	0	2.683818299	0	1	0	0	1	0				NA			TC429997		Rep: Nanos homolog 1 - Homo sapiens (Human), partial (23%) [TC429997]		NA
A_87_P005956		TC435408	nnUD	0	0	2.6993592103	-2.3106673668	2	0	0	1	1				NA			TC435408		Rep: Collagen alpha-2(IV) chain precursor [Contains: Canstatin]. - Gallus gallus, partial (20%) [TC435408]	chr1:143273782-143273841	NA
A_87_P022751	RRAD	NM_001277606	nnUn	0	0	2.7269851318	0	1	0	0	1	0	NM_001277606	NM_001277606	Gga.12080	415790	Ras-related associated with diabetes	ENSGALT00000008251	TC443516		Gallus gallus Ras-related associated with diabetes (RRAD), mRNA [NM_001277606]	chr11:12071243-12071302	NA
A_87_P017441		ENSGALT00000007843	nnUn	0	0	2.728532336	0	1	0	0	1	0	XM_004939063	CR354256	Gga.44115	NA		ENSGALT00000007843	TC439133		Gallus gallus finished cDNA, clone ChEST295o12. [CR354256]	chr2:284853-284794	NA
A_87_P008891	BDNF	NM_001031616	nnUn	0	0	2.7293216837	0	1	0	0	1	0	NM_001031616	NM_001031616	Gga.696	396186	brain-derived neurotrophic factor	ENSGALT00000019864	TC380319	GO:0005576(extracellular region)|GO:0005737(cytoplasm)|GO:0008083(growth factor activity)|GO:0048471(perinuclear region of cytoplasm)|GO:0051965(positive regulation of synapse assembly)	Gallus gallus brain-derived neurotrophic factor (BDNF), mRNA [NM_001031616]	chr5:3774868-3774809	NA
A_87_P038131	FLT1	NM_204252	nnUn	0	0	2.7647644422	0	1	0	0	1	0	NM_204252	NM_204252	Gga.150	374100	fms-related tyrosine kinase 1 (vascular endothelial growth factor/vascular permeability factor receptor)	ENSGALT00000027608	TC373761	GO:0001525(angiogenesis)|GO:0005021(vascular endothelial growth factor-activated receptor activity)|GO:0005524(ATP binding)|GO:0005576(extracellular region)|GO:0005768(endosome)|GO:0005887(integral to plasma membrane)|GO:0006935(chemotaxis)|GO:0030154(cell differentiation)|GO:0048010(vascular endothelial growth factor receptor signaling pathway)	Gallus gallus fms-related tyrosine kinase 1 (vascular endothelial growth factor/vascular permeability factor receptor) (FLT1), mRNA [NM_204252]	chr1:180222313-180222372	NA
A_87_P001043		TC402998	nnUn	0	0	2.7738835086	0	1	0	0	1	0				NA			TC402998		Rep: Envelope glycoprotein - Human immunodeficiency virus 1, partial (6%) [TC402998]	chr1:180166416-180166477	NA
A_87_P037239	IGFBP2	NM_205359	nnUn	0	0	2.7838327703	0	1	0	0	1	0	NM_205359	NM_205359	Gga.759	396315	insulin-like growth factor binding protein 2, 36kDa		TC437465	GO:0001558(regulation of cell growth)|GO:0005576(extracellular region)|GO:0031994(insulin-like growth factor I binding)|GO:0031995(insulin-like growth factor II binding)|GO:0043567(regulation of insulin-like growth factor receptor signaling pathway)	Gallus gallus insulin-like growth factor binding protein 2, 36kDa (IGFBP2), mRNA [NM_205359]	chr7:24797664-24797605	NA
A_87_P022766	EDN2	NM_001198655	nnUn	0	0	2.8010012367	0	1	0	0	1	0	NM_001198655	NM_001198655	Gga.8238	419559	endothelin 2	ENSGALT00000000942			Gallus gallus endothelin 2 (EDN2), mRNA [NM_001198655]	chr23:937619-937678	NA
A_87_P015712		CR387588	nnUn	0	0	2.8070885741	0	1	0	0	1	0		CR387588	Gga.15770	NA					Gallus gallus finished cDNA, clone ChEST43k16. [CR387588]	chr8:16923956-16924015	NA
A_87_P008969	MT4	NM_205275	nnUn	0	0	2.8263089754	0	1	0	0	1	0	NM_205275	NM_205275	Gga.4210	396212	metallothionein 4			GO:0046872(metal ion binding)	Gallus gallus metallothionein 4 (MT4), mRNA [NM_205275]	chr11:2100448-2100386	NA
A_87_P012762		ENSGALT00000013164	nnUn	0	0	2.8560695513	0	1	0	0	1	0	XM_425420	CR406462	Gga.35882	NA		ENSGALT00000013164			cadherin-related family member 3 [Source:HGNC Symbol;Acc:26308] [ENSGALT00000013164]	chr1:15163713-15163772	NA
A_87_P015765		CR387518	nnUn	0	0	2.8600803485	0	1	0	0	1	0		CR387518	Gga.16375	NA			TC417133		Gallus gallus finished cDNA, clone ChEST506m3. [CR387518]	chr3:33529338-33529279	NA
A_87_P002879		TC436980	nnUD	0	0	2.8655239249	-4.038952808	2	0	0	1	1				NA			TC436980		Rep: Myocilin precursor (Trabecular meshwork-induced glucocorticoid response protein). - Gallus gallus, partial (23%) [TC436980]	chr8:4828209-4828266	NA
A_87_P021925	LMO7	BX935839	nnUD	0	0	2.8860524431	-2.0929613234	2	0	0	1	1	XM_417010	BX935839	Gga.49124	418815	LIM domain 7	ENSGALT00000027355	TC393570		Gallus gallus finished cDNA, clone ChEST163e19. [BX935839]	chr1:158994245-158992994	NA
A_87_P034545		BU113482	nnUn	0	0	2.9012089341	0	1	0	0	1	0		BU113482	Gga.54910	NA			TC414090		603130469F1 CSEQCHL14 Gallus gallus cDNA clone ChEST106i18 5', mRNA sequence [BU113482]		NA
A_87_P010423	LOC768634	XR_139982	nnUn	0	0	2.9105245417	0	1	0	0	1	0	XR_139982	XR_139982	Gga.7531	768634	uncharacterized LOC768634		TC426604		PREDICTED: Gallus gallus uncharacterized LOC768634 (LOC768634), miscRNA [XR_139982]	chr1:12688289-12688348	NA
A_87_P010413		TC376889	nnUn	0	0	2.9262358825	0	1	0	0	1	0				NA			TC376889		Rep: KH domain-containing, RNA-binding, signal transduction-associated protein 2 - Homo sapiens (Human), partial (29%) [TC376889]	chr3:89181291-89181348	NA
A_87_P005987		TC429862	nnUn	0	0	2.9307621926	0	1	0	0	1	0				NA			TC429862			chr5:28838080-28838139	NA
A_87_P029887		BU319593	nnUn	0	0	2.9389100385	0	1	0	0	1	0	XM_004946419	BU319593	Gga.26592	NA			TC404596		603850055F1 CSEQCHN62 Gallus gallus cDNA clone ChEST845m13 5', mRNA sequence [BU319593]		NA
A_87_P008866	COL12A1	NM_205021	nnUD	0	0	2.9502803064	-2.1592400125	2	0	0	1	1	NM_205021	NM_205021	Gga.4965	395875	collagen, type XII, alpha 1	ENSGALT00000025640	NP346238	GO:0005581(collagen)|GO:0007155(cell adhesion)	Gallus gallus collagen, type XII, alpha 1 (COL12A1), mRNA [NM_205021]	chr3:83589246-83589851	NA
A_87_P017047	CNTN4	ENSGALT00000013444	nnUn	0	0	2.9543069721	0	1	0	0	1	0	XM_414435	CR385599	Gga.55020	396149	contactin 4	ENSGALT00000013444	TC402324		FAR-1 protein; Uncharacterized protein [Source:UniProtKB/TrEMBL;Acc:Q90842] [ENSGALT00000013444]	chr12:18708224-18708283	NA
A_87_P012518		CR406806	nnUn	0	0	2.989577874	0	1	0	0	1	0		CR406806	Gga.3099	NA			TC415442		Gallus gallus finished cDNA, clone ChEST725l11. [CR406806]	chr1:55129157-55129098	NA
A_87_P035277	CRIM1	NM_204425	nnUn	0	0	2.9899143824	0	1	0	0	1	0	NM_204425	NM_204425	Gga.5001	395067	cysteine rich transmembrane BMP regulator 1 (chordin-like)	ENSGALT00000037966	TC393330	GO:0001558(regulation of cell growth)|GO:0004867(serine-type endopeptidase inhibitor activity)|GO:0005520(insulin-like growth factor binding)|GO:0005576(extracellular region)|GO:0016021(integral to membrane)	Gallus gallus cysteine rich transmembrane BMP regulator 1 (chordin-like) (CRIM1), mRNA [NM_204425]	chr3:33531186-33531127	NA
A_87_P003230	GATSL3	ENSGALT00000012933	nnUn	0	0	3.0099354295	0	1	0	0	1	0	XM_004934451	XM_004934451		770898	GATS protein-like 3	ENSGALT00000012933			GATS protein-like 3 [Source:HGNC Symbol;Acc:34423] [ENSGALT00000012933]	chr15:11188051-11188110	NA
A_87_P012394		CR406979	nnUD	0	0	3.0361445842	-3.2524375205	2	0	0	1	1	XM_420292	CR406979	Gga.35044	NA			TC390199		Gallus gallus finished cDNA, clone ChEST1014h19. [CR406979]	chr4:12139320-12139379	NA
A_87_P012870	LOC100859665	CR406304	nnUD	0	0	3.0365713879	-3.3116610201	2	0	0	1	1	XR_139984	CR406304	Gga.36707	100859665	uncharacterized LOC100859665				Gallus gallus finished cDNA, clone ChEST870h23. [CR406304]	chr1:25617831-25617890	NA
A_87_P009020	THBS1	NM_001199453	nnUn	0	0	3.0568457171	0	1	0	0	1	0	NM_001199453	NM_001199453	Gga.10300	373987	thrombospondin 1	ENSGALT00000015678	NP345980		Gallus gallus thrombospondin 1 (THBS1), mRNA [NM_001199453]	chr5:31933840-31932590	NA
A_87_P013655	FAM150A	CR391187	nnUn	0	0	3.058364291	0	1	0	0	1	0	XR_140055	CR391187	Gga.37597	100859887	family with sequence similarity 150, member A		TC400566		Gallus gallus finished cDNA, clone ChEST199k16. [CR391187]	chr2:113330260-113330201	NA
A_87_P022735		BX934127	nnUn	0	0	3.0916272823	0	1	0	0	1	0	XM_420710	BX934127	Gga.7492	NA			TC378074		Gallus gallus finished cDNA, clone ChEST115p13. [BX934127]	chr4:67824282-67824227	NA
A_87_P034164	TMEM2	ENSGALT00000034089	nnUn	0	0	3.0946631634	0	1	0	0	1	0	XM_413852	BU124204	Gga.26147	415478	transmembrane protein 2	ENSGALT00000034089	TC383835		Uncharacterized protein [Source:UniProtKB/TrEMBL;Acc:F1NPJ6] [ENSGALT00000034089]	chr10:14001224-14001165	NA
A_87_P022589	OLFM3	ENSGALT00000008354	nnUn	0	0	3.0967574552	0	1	0	0	1	0	XM_422304	BX934435	Gga.12110	424461	olfactomedin 3	ENSGALT00000008354	TC427590		olfactomedin 3 [Source:HGNC Symbol;Acc:17990] [ENSGALT00000008354]	chr8:12214232-12214998	NA
A_87_P023171		BX933157	nnUD	0	0	3.1056869698	-2.7383859626	2	0	0	1	1	XM_003642932	BX933157	Gga.10625	NA			TC385552		Gallus gallus finished cDNA, clone ChEST845f21. [BX933157]	chrZ:12436655-12436596	NA
A_87_P027945		AL584252	nnUn	0	0	3.1351993899	0	1	0	0	1	0		AL584252	Gga.1448	NA			TC394281		AL584252 Stratagene Chick Embryo Lambda cDNA Library (* 937405) Gallus gallus cDNA clone ROS006F06, mRNA sequence [AL584252]	chr7:24796986-24796927	NA
A_87_P003507	THBS1	NM_001199453	nnUn	0	0	3.158243903	0	1	0	0	1	0	NM_001199453	NM_001199453	Gga.10300	373987	thrombospondin 1	ENSGALT00000015678	TC393699		Gallus gallus thrombospondin 1 (THBS1), mRNA [NM_001199453]	chr5:31927696-31927639	NA
A_87_P037026	LBH	NM_001031038	nnUn	0	0	3.2057249297	0	1	0	0	1	0	NM_001031038	NM_001031038	Gga.1108	421301	limb bud and heart development homolog (mouse)	ENSGALT00000014738	TC374799	GO:0005634(nucleus)|GO:0005737(cytoplasm)|GO:0006351(transcription, DNA-dependent)|GO:0006355(regulation of transcription, DNA-dependent)	Gallus gallus limb bud and heart development homolog (mouse) (LBH), mRNA [NM_001031038]	chr3:8002444-8002385	NA
A_87_P035829	F2RL1	NM_001012608	nnUn	0	0	3.2092399486	0	1	0	0	1	0	NM_001012608	NM_001012608	Gga.22196	427213	coagulation factor II (thrombin) receptor-like 1	ENSGALT00000024171	TC373996		Gallus gallus coagulation factor II (thrombin) receptor-like 1 (F2RL1), mRNA [NM_001012608]	chrZ:22869555-22869496	NA
A_87_P030446		BU296305	nnUD	0	0	3.2448331983	-2.6483144448	2	0	0	1	1	XM_420283	BU296305	Gga.28497	NA			TC390754		603739618F1 CSEQCHN56 Gallus gallus cDNA clone ChEST635c5 5', mRNA sequence [BU296305]	chr4:11412818-11412759	NA
A_87_P032337			nnUn	0	0	3.2610398944	0	1	0	0	1	0				NA							NA
A_87_P016272	CCBE1	ENSGALT00000043658	nnUn	0	0	3.3088697164	0	1	0	0	1	0	XM_001233357	CR386734	Gga.35640	770043	collagen and calcium binding EGF domains 1	ENSGALT00000043658	TC428551		collagen and calcium binding EGF domains 1 [Source:HGNC Symbol;Acc:29426] [ENSGALT00000043658]	chrZ:8641154-8641095	NA
A_87_P027963		TC390277	nnUn	0	0	3.3393102757	0	1	0	0	1	0				NA			TC390277		Rep: Fast-white myosin heavy chain - Gallus gallus, partial (14%) [TC390277]	chr18:603546-603297	NA
A_87_P030676			nnUD	0	0	3.4031893963	-2.3207851132	2	0	0	1	1				NA						chrZ:012430300-012430241	NA
A_87_P014013		CR390651	nnUn	0	0	3.5390374785	0	1	0	0	1	0		CR390651	Gga.13255	NA			TC382143		Gallus gallus finished cDNA, clone ChEST617i22. [CR390651]	chr8:16994235-16994294	NA
A_87_P014346	MEGF10	ENSGALT00000023694	nnUD	0	0	3.5697853406	-4.4538475012	2	0	0	1	1	XM_424719	CR390144	Gga.16871	427126	multiple EGF-like-domains 10	ENSGALT00000023694	TC418322		multiple EGF-like-domains 10 [Source:HGNC Symbol;Acc:29634] [ENSGALT00000023694]	chrZ:55320807-55320866	NA
A_87_P027966		TC440128	nnUn	0	0	3.6606366031	0	1	0	0	1	0				NA			TC440128		Rep: CG17838-PH, isoform H - Drosophila melanogaster (Fruit fly), partial (4%) [TC423143]	chr1:180188921-180188980	NA
A_87_P037582	SCXB	NM_204253	nnUD	0	0	3.7059899806	-3.18553438	2	0	0	1	1	NM_204253	NM_204253	Gga.49818	374101	scleraxis homolog B (mouse)		TC376972	GO:0003677(DNA binding)|GO:0005634(nucleus)|GO:0006351(transcription, DNA-dependent)|GO:0006355(regulation of transcription, DNA-dependent)|GO:0035989(tendon development)|GO:0044344(cellular response to fibroblast growth factor stimulus)|GO:0046983(protein dimerization activity)|GO:0061056(sclerotome development)|GO:0071773(cellular response to BMP stimulus)	Gallus gallus scleraxis homolog B (mouse) (SCXB), mRNA [NM_204253]	chrUn_random:002999691-002999632	NA
A_87_P014136	LOC424998	CR390462	nnUD	0	0	3.7810223506	-3.3533447997	2	0	0	1	1	XM_422805	CR390462	Gga.18391	424998	multiple EGF-like-domains 6-like		TC385154		Gallus gallus finished cDNA, clone ChEST788p3. [CR390462]	chr9:21867988-21867929	NA
A_87_P018558	TNFRSF11B	ENSGALT00000030811	nnUn	0	0	3.8048644298	0	1	0	0	1	0		CR352482	Gga.1812	378803	tumor necrosis factor receptor superfamily, member 11b	ENSGALT00000030811	TC382644		tumor necrosis factor receptor superfamily member 11B precursor [Source:RefSeq peptide;Acc:NP_001028813] [ENSGALT00000030811]	chr2:141816441-141816382	NA
A_87_P033084		BU214100	nnUn	0	0	3.8107782307	0	1	0	0	1	0		BU214100	Gga.14533	NA					603105253F1 CSEQCHN04 Gallus gallus cDNA clone ChEST43i14 5', mRNA sequence [BU214100]		NA
A_87_P005101		TC387344	nnUD	0	0	3.9213569087	-2.707223393	2	0	0	1	1				NA			TC387344		Rep: Bll2649 protein - Bradyrhizobium japonicum, partial (7%) [TC387344]	chr10:13998014-13997955	NA
A_87_P015497	PCDH17	ENSGALT00000027383	nnUn	0	0	3.9736767446	0	1	0	0	1	0	XM_417021	CR387891	Gga.49541	418825	protocadherin 17	ENSGALT00000027383	TC388253		Uncharacterized protein [Source:UniProtKB/TrEMBL;Acc:F1NXI0] [ENSGALT00000027383]	chr1:167684609-167684550	NA
A_87_P026293	SMOC1	ENSGALT00000015334	nnUn	0	0	3.9833826472	0	1	0	0	1	0	XM_004941685	BU456388	Gga.16439	768688	SPARC related modular calcium binding 1	ENSGALT00000015334	TC382811		SPARC related modular calcium binding 1 [Source:HGNC Symbol;Acc:20318] [ENSGALT00000015334]	chr5:30004847-30004788	NA
A_87_P012277	WISP2	CR407136	nnUn	0	0	4.0262641315	0	1	0	0	1	0	XM_004947031	CR407136	Gga.19892	419192	WNT1 inducible signaling pathway protein 2				Gallus gallus finished cDNA, clone ChEST752i24. [CR407136]	chr20:5306590-5306531	NA
A_87_P015673		CR387636	nnUn	0	0	4.0392139146	0	1	0	0	1	0		CR387636	Gga.14533	NA			TC393866		Gallus gallus finished cDNA, clone ChEST43i14. [CR387636]	chr7:24794955-24794896	NA
A_87_P037605	CTGF	NM_204274	nnUn	0	0	4.0627309086	0	1	0	0	1	0	NM_204274	NM_204274	Gga.4051	374135	connective tissue growth factor	ENSGALT00000004590	TC375321		Gallus gallus connective tissue growth factor (CTGF), mRNA [NM_204274]	chr3:59165694-59165753	NA
A_87_P027708		BU417507	nnUn	0	0	4.1462329378	0	1	0	0	1	0		BU417507	Gga.25561	NA			TC397651		603232501F1 CSEQRBN09 Gallus gallus cDNA clone ChEST230a2 5', mRNA sequence [BU417507]	chr4:60170909-60170883	NA
A_87_P007322		BX266303	nnUn	0	0	4.2199518712	0	1	0	0	1	0		BX266303	Gga.5787	NA					BX266303 AGENAE Gallus gallus multi-tissues normalized and once-subtracted cDNA library (gcal) Gallus gallus cDNA clone gcal0010.m.20 3prim, mRNA sequence [BX266303]	chr5:030002840-030002781	NA
A_87_P028681		BU374669	nnUD	0	0	4.276966074	-2.0907500424	2	0	0	1	1	XM_004943834	BU374669	Gga.26041	NA			TC404497		603589019F1 CSEQCHN74 Gallus gallus cDNA clone ChEST549f5 5', mRNA sequence [BU374669]	chr10:013941020-013940962	NA
A_87_P035249	UNC5C	NM_204451	nnUn	0	0	4.3094566139	0	1	0	0	1	0	NM_204451	NM_204451	Gga.8535	395101	unc-5 homolog C (C. elegans)	ENSGALT00000019955	TC374547	GO:0007165(signal transduction)|GO:0007275(multicellular organismal development)|GO:0016021(integral to membrane)	Gallus gallus unc-5 homolog C (C. elegans) (UNC5C), mRNA [NM_204451]	chr4:60175001-60174942	NA
A_87_P009540	CYR61	NM_001031563	nnUn	0	0	4.3651040012	0	1	0	0	1	0	NM_001031563	NM_001031563	Gga.2200	429089	cysteine-rich, angiogenic inducer, 61		TC427819	GO:0001558(regulation of cell growth)|GO:0001649(osteoblast differentiation)|GO:0002041(intussusceptive angiogenesis)|GO:0003181(atrioventricular valve morphogenesis)|GO:0003278(apoptotic process involved in heart morphogenesis)|GO:0003281(ventricular septum development)|GO:0005178(integrin binding)|GO:0005520(insulin-like growth factor binding)|GO:0005576(extracellular region)|GO:0010518(positiv…	Gallus gallus cysteine-rich, angiogenic inducer, 61 (CYR61), mRNA [NM_001031563]	chr8:16906796-16906737	NA
A_87_P011824		CR523117	nnUD	0	0	4.5082045567	-2.9267520688	2	0	0	1	1		CR523117	Gga.20638	NA					Gallus gallus finished cDNA, clone ChEST1038d19. [CR523117]	chr10:13994642-13994583	NA
A_87_P039986	LOC101751390	XR_210792	nnUn	0	0	4.5232419769	0	1	0	0	1	0	XR_210792	XR_210792		101751390	uncharacterized LOC101751390				PREDICTED: Gallus gallus uncharacterized LOC101751390 (LOC101751390), misc_RNA [XR_210792]	chr8:16913457-16913516	NA
A_87_P016319	WISP2	ENSGALT00000006604	nnUn	0	0	4.5430150623	0	1	0	0	1	0	XM_417370	CR386673	Gga.45735	419192	WNT1 inducible signaling pathway protein 2	ENSGALT00000006604	TC400580		WNT1 inducible signaling pathway protein 2 [Source:HGNC Symbol;Acc:12770] [ENSGALT00000006604]	chr20:5308204-5308145	NA
A_87_P034974	KIAA1199	ENSGALT00000010352	nnUD	0	0	4.7025473191	-2.1927965953	2	0	0	1	1	XM_413850	XM_413850	Gga.14282	415476	KIAA1199	ENSGALT00000010352	TC400442		KIAA1199 [Source:HGNC Symbol;Acc:29213] [ENSGALT00000010352]	chr10:13952289-13952148	NA
A_87_P018426		CR352696	nnUn	0	0	5.0844902819	0	1	0	0	1	0		CR352696	Gga.12509	NA					Gallus gallus finished cDNA, clone ChEST37d4. [CR352696]	chr8:16916026-16916085	NA
A_87_P001628	EDN1	ENSGALT00000020785	nnUn	0	0	5.6614343161	0	1	0	0	1	0	XM_418943	DR418735	Gga.55344	420854	endothelin 1	ENSGALT00000020785	TC377249		endothelin 1 [Source:HGNC Symbol;Acc:3176] [ENSGALT00000020785]	chr2:63816450-63816391	NA
A_87_P032750	EDN1	ENSGALT00000020785	nnUn	0	0	6.7451397566	0	1	0	0	1	0	XM_418943	BU221066	Gga.25090	420854	endothelin 1	ENSGALT00000020785	TC377249		endothelin 1 [Source:HGNC Symbol;Acc:3176] [ENSGALT00000020785]	chr2:63814811-63814781	NA
A_87_P014659		CR389679	Dnnn	-2.0042813804	0	0	0	1	1	0	0	0		CR389679	Gga.36250	NA			TC437213		Gallus gallus finished cDNA, clone ChEST125o15. [CR389679]	chr3:53633338-53633397	NA
A_87_P012320		CR407074	Dnnn	-2.0063449951	0	0	0	1	1	0	0	0		CR407074	Gga.19873	NA			TC434117		Gallus gallus finished cDNA, clone ChEST751p10. [CR407074]	chr28:4019492-4019551	NA
A_87_P028018		TC420957	DnDn	-2.0064245644	0	-2.9445457449	0	2	1	0	1	0	XM_004941708	XM_004941708		NA			TC420957		Rep: PREDICTED: RAD51-like 1 isoform 4 - Pan troglodytes, partial (27%) [TC420957]	chr5:30685522-30685463	NA
A_87_P017430		CR354275	DnDn	-2.0069757743	0	-3.3249196295	0	2	1	0	1	0		CR354275	Gga.11240	NA			TC397779		Gallus gallus finished cDNA, clone ChEST291c15. [CR354275]	chr17:9731351-9731410	NA
A_87_P008001	BOC	ENSGALT00000024449	Dnnn	-2.0112671384	0	0	0	1	1	0	0	0				418361	Boc homolog (mouse)	ENSGALT00000024449	TC380524		Uncharacterized protein [Source:UniProtKB/TrEMBL;Acc:E1C5M1] [ENSGALT00000024449]	chr1:86598271-86598258	NA
A_87_P032553		BU226171	Dnnn	-2.0134058918	0	0	0	1	1	0	0	0		BU226171	Gga.5986	NA			TC380636		603947029F1 CSEQCHN23 Gallus gallus cDNA clone ChEST901i8 5', mRNA sequence [BU226171]	chr24:5688428-5688485	NA
A_87_P026248		BU457226	DnDn	-2.016347313	0	-2.386776595	0	2	1	0	1	0		BU457226	Gga.30646	NA			TC431981		603768715F1 CSEQRBN14 Gallus gallus cDNA clone ChEST698n3 5', mRNA sequence [BU457226]		NA
A_87_P023980	CYTL1	ENSGALT00000024216	Dnnn	-2.0257165263	0	0	0	1	1	0	0	0	XM_420795	BX931297	Gga.11969	422849	cytokine-like 1	ENSGALT00000024216	TC379865		Uncharacterized protein [Source:UniProtKB/TrEMBL;Acc:F1NSV3] [ENSGALT00000024216]	chr4:81848299-81848240	NA
A_87_P033100			Dnnn	-2.0260956753	0	0	0	1	1	0	0	0				NA							NA
A_87_P038387		ENSGALT00000014416	Dnnn	-2.0277162606	0	0	0	1	1	0	0	0	XM_001233530	XM_001233530		NA		ENSGALT00000014416	TC423369		solute carrier family 13 (sodium/sulfate symporters), member 1 [Source:HGNC Symbol;Acc:10916] [ENSGALT00000014416]	chr1:24201800-24205062	NA
A_87_P032015		BU237780	Dnnn	-2.0342846365	0	0	0	1	1	0	0	0		BU237780	Gga.2388	NA					603792872F1 CSEQCHN24 Gallus gallus cDNA clone ChEST759o17 5', mRNA sequence [BU237780]	chr1:177042919-177042978	NA
A_87_P034224	ELF3	ENSGALT00000000873	Dnnn	-2.0352945212	0	0	0	1	1	0	0	0	XM_419257	BX261709	Gga.8138	421177	E74-like factor 3 (ets domain transcription factor, epithelial-specific )	ENSGALT00000000873	TC407667		E74-like factor 3 (ets domain transcription factor, epithelial-specific ) [Source:HGNC Symbol;Acc:3318] [ENSGALT00000000873]	chr26:320090-320149	NA
A_87_P033586		BU142456	Dnnn	-2.0365928024	0	0	0	1	1	0	0	0		BU142456	Gga.31160	NA			TC402280		603136251F1 CSEQCHL25 Gallus gallus cDNA clone ChEST120f13 5', mRNA sequence [BU142456]	chr1:179758420-179758361	NA
A_87_P024849		ENSGALT00000038966	Dnnn	-2.0431350708	0	0	0	1	1	0	0	0	XM_415633	BX260240	Gga.6460	NA		ENSGALT00000038966	TC396756		BX260240 AGENAE Gallus gallus multi-tissues normalized library (gcag) Gallus gallus cDNA clone gcag0005c.o.09 3prim, mRNA sequence [BX260240]	chr18:4807188-4807129	NA
A_87_P009398	IL8L2	NM_205498	DnnU	-2.043815744	0	0	3.438434719	2	1	0	0	1	NM_205498	NM_205498	Gga.826	396495	interleukin 8-like 2	ENSGALT00000042745	TC424477	GO:0005125(cytokine activity)|GO:0005615(extracellular space)|GO:0006935(chemotaxis)|GO:0006955(immune response)|GO:0008009(chemokine activity)|GO:0008083(growth factor activity)	Gallus gallus interleukin 8-like 2 (IL8L2), mRNA [NM_205498]	chr4:52449140-52449199	NA
A_87_P034054		ENSGALT00000004410	Dnnn	-2.0460129552	0	0	0	1	1	0	0	0	XM_414527	BU128172	Gga.6147	NA		ENSGALT00000004410	TC403357		actin binding LIM protein family, member 3 [Source:HGNC Symbol;Acc:29132] [ENSGALT00000004410]	chr13:8319666-8319959	NA
A_87_P020997		ENSGALT00000020984	Dnnn	-2.0493632627	0	0	0	1	1	0	0	0		CF257148	Gga.29986	NA		ENSGALT00000020984	NP9678406		Uncharacterized protein [Source:UniProtKB/TrEMBL;Acc:E1BTH1] [ENSGALT00000020984]	chr2:68844744-68844733	NA
A_87_P033300	TRPV2	ENSGALT00000007195	Dnnn	-2.0503877213	0	0	0	1	1	0	0	0	XM_004946687	BX260983	Gga.55594	417603	transient receptor potential cation channel, subfamily V, member 2	ENSGALT00000007195	TC407924		transient receptor potential cation channel, subfamily V, member 2 [Source:HGNC Symbol;Acc:18082] [ENSGALT00000007195]	chr19:6544961-6545020	NA
A_87_P025556		BU475372	Dnnn	-2.0562970536	0	0	0	1	1	0	0	0		BU475372	Gga.40879	NA			TC411509		603847391F1 CSEQRBN22 Gallus gallus cDNA clone ChEST838e24 5', mRNA sequence [BU475372]	chr7:12505991-12506049	NA
A_87_P027158		BU432605	Dnnn	-2.0589121197	0	0	0	1	1	0	0	0		BU432605	Gga.16886	NA					603836178F1 CSEQRBN10 Gallus gallus cDNA clone ChEST822k20 5', mRNA sequence [BU432605]		NA
A_87_P021493		BX950723	Dnnn	-2.059944059	0	0	0	1	1	0	0	0	XM_420835	BX950723	Gga.12727	NA			NP9676208		Gallus gallus finished cDNA, clone ChEST201a8. [BX950723]	chr4:86013431-86013372	NA
A_87_P020407	WDHD1	ENSGALT00000019920	Dnnn	-2.0609283728	0	0	0	1	1	0	0	0	XM_421449	CN383682	Gga.29097	423558	WD repeat and HMG-box DNA binding protein 1	ENSGALT00000019920	TC384014		Uncharacterized protein [Source:UniProtKB/TrEMBL;Acc:E1BUU5] [ENSGALT00000019920]	chr5:58911165-58911224	NA
A_87_P015799	SCN2A	CR387466	Dnnn	-2.0609652838	0	0	0	1	1	0	0	0	XM_004942787	CR387466	Gga.14586	395945	sodium channel, voltage-gated, type II, alpha subunit		TC373459		Gallus gallus finished cDNA, clone ChEST490o18. [CR387466]	chr7:21294491-21294432	NA
A_87_P012012		CR407528	DnDn	-2.0642361321	0	-2.9201219591	0	2	1	0	1	0		CR407528	Gga.4772	NA			TC425121		Gallus gallus finished cDNA, clone ChEST662i24. [CR407528]	chr3:64408501-64408442	NA
A_87_P018342		CR352822	Dnnn	-2.0729975489	0	0	0	1	1	0	0	0	XM_004944530	CR352822	Gga.53981	NA			TC379318		Gallus gallus finished cDNA, clone ChEST120g18. [CR352822]	chr12:5459481-5459422	NA
A_87_P007740	ITIH5	ENSGALT00000011162	Dnnn	-2.077489049	0	0	0	1	1	0	0	0	XM_417299	XM_417299		419111	inter-alpha-trypsin inhibitor heavy chain family, member 5	ENSGALT00000011162	TC383014		inter-alpha-trypsin inhibitor heavy chain family, member 5 [Source:HGNC Symbol;Acc:21449] [ENSGALT00000011162]	chr1:4075059-4075000	NA
A_87_P022594	LOC770612	ENSGALT00000043563	Dnnn	-2.0790888039	0	0	0	1	1	0	0	0	XM_001233949	BX934422	Gga.4832	770612	interferon-induced transmembrane protein 1-like	ENSGALT00000043563	TC428596		Gallus gallus finished cDNA, clone ChEST44o3. [BX934422]	chr5:1614212-1614271	NA
A_87_P016268	LOC421506	CR386744	Dnnn	-2.082491789	0	0	0	1	1	0	0	0	XM_429860	CR386744	Gga.16497	421506	uncharacterized LOC421506		TC435484		Gallus gallus finished cDNA, clone ChEST944e24. [CR386744]	chr3:37015728-37015787	NA
A_87_P008722	IL1B	NM_204524	Dnnn	-2.0829428642	0	0	0	1	1	0	0	0	NM_204524	NM_204524	Gga.19	395196	interleukin 1, beta	ENSGALT00000000738	TC376987		Gallus gallus interleukin 1, beta (IL1B), mRNA [NM_204524]	chr22:3877868-3877809	NA
A_87_P022530	CCDC104	NM_001199423	DnDn	-2.0830030764	0	-2.6524318309	0	2	1	0	1	0	NM_001199423	NM_001199423	Gga.40339	421209	coiled-coil domain containing 104	ENSGALT00000013093			Gallus gallus coiled-coil domain containing 104 (CCDC104), mRNA [NM_001199423]	chr3:145283-146392	NA
A_87_P001187	ZPLD1	ENSGALT00000024768	Dnnn	-2.0862035526	0	0	0	1	1	0	0	0	XM_004938275	XM_004938275		418405	zona pellucida-like domain containing 1	ENSGALT00000024768	TC398011		Uncharacterized protein [Source:UniProtKB/TrEMBL;Acc:E1C8E6] [ENSGALT00000024768]	chr1:88936941-88937000	NA
A_87_P022405	LRRC19	BX934806	Dnnn	-2.0870455792	0	0	0	1	1	0	0	0	XM_004936680	BX934806	Gga.2434	424561	leucine rich repeat containing 19		TC385547		Gallus gallus finished cDNA, clone ChEST730n5. [BX934806]	chr8:20357963-20357904	NA
A_87_P030140		BU307787	Dnnn	-2.0883700827	0	0	0	1	1	0	0	0		BU307787	Gga.28351	NA			TC400221		603539475F1 CSEQCHN60 Gallus gallus cDNA clone ChEST506e20 5', mRNA sequence [BU307787]	chr1:183271440-183271498	NA
A_87_P005236		TC405383	Dnnn	-2.0892858382	0	0	0	1	1	0	0	0	XM_004938136	XM_004938136		NA			TC405383		PREDICTED: Gallus gallus transmembrane protein 139 (TMEM139), mRNA [XM_004938136]	chr1:80837898-80837840	NA
A_87_P023577	CTSL2	NM_001168009	Dnnn	-2.0913675749	0	0	0	1	1	0	0	0	NM_001168009	NM_001168009	Gga.523	427466	cathepsin L2	ENSGALT00000020588	TC378934	GO:0005764(lysosome)|GO:0006508(proteolysis)|GO:0008234(cysteine-type peptidase activity)	Gallus gallus cathepsin L2 (CTSL2), mRNA [NM_001168009]	chrZ:40914343-40914714	NA
A_87_P017459	IFI30	ENSGALT00000005355	Dnnn	-2.0942685201	0	0	0	1	1	0	0	0	XM_418246	JX843734	Gga.11539	420129	interferon, gamma-inducible protein 30	ENSGALT00000005355	TC442862		Interferon-gamma-inducible lysosomal thiol reductase [Source:UniProtKB/TrEMBL;Acc:K7XM59] [ENSGALT00000005355]	chr28:3549249-3549113	NA
A_87_P030820		BU280287	Dnnn	-2.0969637631	0	0	0	1	1	0	0	0	XM_004935132	BU280287	Gga.23708	NA			TC406571		603598707F1 CSEQCHN54 Gallus gallus cDNA clone ChEST570m1 5', mRNA sequence [BU280287]	chr2:82047992-82047933	NA
A_87_P030213		BU305120	Dnnn	-2.102164156	0	0	0	1	1	0	0	0		BU305120	Gga.8991	NA			TC412270		603736867F1 CSEQCHN56 Gallus gallus cDNA clone ChEST628e17 5', mRNA sequence [BU305120]	chr10:6362359-6362300	NA
A_87_P035953	LGALSL	NM_001008456	Dnnn	-2.1066639315	0	0	0	1	1	0	0	0	NM_001008456	NM_001008456	Gga.6192	421278	lectin, galactoside-binding-like		TC374648	GO:0005622(intracellular)|GO:0030246(carbohydrate binding)	Gallus gallus lectin, galactoside-binding-like (LGALSL), mRNA [NM_001008456]	chr3:9650032-9650091	NA
A_87_P030439	LOC427029	BU296598	DnDU	-2.1078220863	0	-3.2818081699	2.0610904354	3	1	0	1	1		BU296598	Gga.14225	427029	uncharacterized LOC427029		TC406884		603609929F1 CSEQCHN56 Gallus gallus cDNA clone ChEST598i7 5', mRNA sequence [BU296598]	chrUn_random:058030520-058030463	NA
A_87_P009550	ATP1B1	NM_205520	Dnnn	-2.1082328625	0	0	0	1	1	0	0	0	NM_205520	NM_205520	Gga.3301	396529	ATPase, Na+/K+ transporting, beta 1 polypeptide		TC385945	GO:0005515(protein binding)|GO:0005890(sodium:potassium-exchanging ATPase complex)|GO:0006813(potassium ion transport)|GO:0006814(sodium ion transport)	Gallus gallus ATPase, Na+/K+ transporting, beta 1 polypeptide (ATP1B1), mRNA [NM_205520]	chr1:87105339-87105279	NA
A_87_P031283		TC389302	DnDn	-2.1112261632	0	-2.3428888885	0	2	1	0	1	0	XM_004942108	XM_004942108		NA			TC389302		Rep: ATP-binding cassette sub-family G member 2 (Placenta-specific ATP- binding cassette transporter) (Breast cancer resistance protein) (Mitoxantrone resistance-associated protein) (CD338 antigen) (CDw338). - Gallus gallus, partial (27%) [TC389302]	chr6:18640567-18640627	NA
A_87_P023817	TMEM100	ENSGALT00000044444	DnDn	-2.1214976307	0	-2.2229535468	0	2	1	0	1	0		BX931697	Gga.12544	417398	transmembrane protein 100	ENSGALT00000044444	TC397437		Uncharacterized protein [Source:UniProtKB/TrEMBL;Acc:E1C539] [ENSGALT00000044444]	chr18:6013405-6013346	NA
A_87_P029917	KLF2	ENSGALT00000006275	Dnnn	-2.1309580189	0	0	0	1	1	0	0	0				420148	Kruppel-like factor 2 (lung)	ENSGALT00000006275	TC383104		Kruppel-like factor 2; Uncharacterized protein [Source:UniProtKB/TrEMBL;Acc:E1C442] [ENSGALT00000006275]	chr28:3941777-3941718	NA
A_87_P008929	CRABP1	NM_001030539	DnDU	-2.1337423013	0	-3.4996729861	2.9150367278	3	1	0	1	1	NM_001030539	NM_001030539	Gga.4546	374211	cellular retinoic acid binding protein 1	ENSGALT00000034639	TC435655	GO:0005215(transporter activity)|GO:0005737(cytoplasm)|GO:0016918(retinal binding)|GO:0019841(retinol binding)	Gallus gallus cellular retinoic acid binding protein 1 (CRABP1), mRNA [NM_001030539]	chr10:4649455-4649396	NA
A_87_P017929		CR353452	Dnnn	-2.1341993569	0	0	0	1	1	0	0	0	XR_213374	CR353452	Gga.7974	NA					Gallus gallus finished cDNA, clone ChEST504m2. [CR353452]	chr18:10649640-10649581	NA
A_87_P009133	KIF4A	NM_204975	Dnnn	-2.1383282246	0	0	0	1	1	0	0	0	NM_204975	NM_204975	Gga.4358	395823	kinesin family member 4A	ENSGALT00000006667	TC373721	GO:0003677(DNA binding)|GO:0003777(microtubule motor activity)|GO:0005524(ATP binding)|GO:0005634(nucleus)|GO:0005694(chromosome)|GO:0005737(cytoplasm)|GO:0005871(kinesin complex)|GO:0005874(microtubule)|GO:0007018(microtubule-based movement)|GO:0008017(microtubule binding)	Gallus gallus kinesin family member 4A (KIF4A), mRNA [NM_204975]	chr4:1267801-1267860	NA
A_87_P021422		BX950838	Dnnn	-2.1408387619	0	0	0	1	1	0	0	0		BX950838	Gga.54163	NA					Gallus gallus finished cDNA, clone ChEST672i3. [BX950838]	chr18:10126839-10126780	NA
A_87_P041699	CHL1	XM_414434	Dnnn	-2.141559528	0	0	0	1	1	0	0	0	XM_414434	XM_414434		416102	cell adhesion molecule with homology to L1CAM (close homolog of L1)				PREDICTED: Gallus gallus cell adhesion molecule with homology to L1CAM (close homolog of L1) (CHL1), transcript variant X9, mRNA [XM_414434]	chr12:17920776-17920835	NA
A_87_P008873	HHEX	NM_205252	Dnnn	-2.147704965	0	0	0	1	1	0	0	0	NM_205252	NM_205252	Gga.3316	396182	hematopoietically expressed homeobox		TC404189	GO:0003700(sequence-specific DNA binding transcription factor activity)|GO:0005634(nucleus)|GO:0006351(transcription, DNA-dependent)|GO:0007275(multicellular organismal development)|GO:0030154(cell differentiation)|GO:0043565(sequence-specific DNA binding)|GO:0045892(negative regulation of transcription, DNA-dependent)	Gallus gallus hematopoietically expressed homeobox (HHEX), mRNA [NM_205252]	chr6:21872316-21872257	NA
A_87_P014157		CR390433	Dnnn	-2.1479756613	0	0	0	1	1	0	0	0		CR390433	Gga.18375	NA					Gallus gallus finished cDNA, clone ChEST720m13. [CR390433]	chr12:350560-350619	NA
A_87_P003689		TC407440	DnDn	-2.1508069397	0	-2.9419303085	0	2	1	0	1	0				NA			TC407440		Rep: RPE-spondin (RPESP), mRNA - Gallus gallus, partial (36%) [TC407440]	chr2:122443753-122443694	NA
A_87_P014087	PAQR5	CR390540	Dnnn	-2.1518617082	0	0	0	1	1	0	0	0	XM_003641865	CR390540	Gga.11275	427516	progestin and adipoQ receptor family member V		TC410642		Gallus gallus finished cDNA, clone ChEST664f2. [CR390540]	chr10:21512499-21512558	NA
A_87_P027772		BU413563	Dnnn	-2.1518703091	0	0	0	1	1	0	0	0		BU413563	Gga.27915	NA			TC387502		603155053F1 CSEQRBL05 Gallus gallus cDNA clone ChEST167j13 5', mRNA sequence [BU413563]	chr1:188094528-188094587	NA
A_87_P014605	CX3CL1	ENSGALT00000043370	Dnnn	-2.1575172518	0	0	0	1	1	0	0	0		CR389767	Gga.54517	415651	chemokine (C-X3-C motif) ligand 1	ENSGALT00000043370	TC376344		chemokine (C-X3-C motif) ligand 1 precursor [Source:RefSeq peptide;Acc:NP_001070700] [ENSGALT00000043370]	chr11:765968-766027	NA
A_87_P022561	HOPX	NM_204556	Dnnn	-2.1608077915	0	0	0	1	1	0	0	0	NM_204556	NM_204556	Gga.1158	395241	HOP homeobox	ENSGALT00000037951	TC377589	GO:0000122(negative regulation of transcription from RNA polymerase II promoter)|GO:0001829(trophectodermal cell differentiation)|GO:0003700(sequence-specific DNA binding transcription factor activity)|GO:0005634(nucleus)|GO:0006351(transcription, DNA-dependent)|GO:0007507(heart development)|GO:0008016(regulation of heart contraction)|GO:0016575(histone deacetylation)|GO:0043393(regulation of pro…	Gallus gallus HOP homeobox (HOPX), mRNA [NM_204556]	chr4:50745687-50745628	NA
A_87_P002405		BU289728	DnDn	-2.1609249533	0	-2.5114415674	0	2	1	0	1	0	XM_415050	BU289728	Gga.40269	NA			TC417987		603608125F1 CSEQCHN55 Gallus gallus cDNA clone ChEST593b8 5', mRNA sequence [BU289728]	chr14:14596490-14596431	NA
A_87_P015178		CR388862	Dnnn	-2.1642877008	0	0	0	1	1	0	0	0		CR388862	Gga.16274	NA			TC427215		Gallus gallus finished cDNA, clone ChEST863e15. [CR388862]	chr12:14057003-14056944	NA
A_87_P014685	LOC100857399	CR389642	Dnnn	-2.1655311618	0	0	0	1	1	0	0	0		CR389642	Gga.17435	100857399	uncharacterized LOC100857399		TC423075		Gallus gallus finished cDNA, clone ChEST807n20. [CR389642]	chr8:89725-89666	NA
A_87_P006161		TC442040	DnnU	-2.1656872482	0	0	2.1984422801	2	1	0	0	1				NA			TC442040		Rep: COG2091: Phosphopantetheinyl transferase - Nostoc punctiforme PCC 73102, partial (5%) [TC442040]	chr19:7313426-7313367	NA
A_87_P013381	CD74	NM_001001613	DnDn	-2.1739702669	0	-3.5972735813	0	2	1	0	1	0	NM_001001613	NM_001001613	Gga.4414	414741	CD74 molecule, major histocompatibility complex, class II invariant chain	ENSGALT00000007311	TC376908		Gallus gallus CD74 molecule, major histocompatibility complex, class II invariant chain (CD74), mRNA [NM_001001613]	chr13:13229253-13229312	NA
A_87_P037011	NCF1	NM_001030709	DnDn	-2.1746845237	0	-3.142992911	0	2	1	0	1	0	NM_001030709	NM_001030709	Gga.22314	417485	neutrophil cytosolic factor 1	ENSGALT00000035150	TC426746		Gallus gallus neutrophil cytosolic factor 1 (NCF1), mRNA [NM_001030709]	chr19:2609411-2609398	NA
A_87_P006002		TC430099	DnDn	-2.1761366	0	-2.0554055349	0	2	1	0	1	0	XR_212891	XR_212891		NA			TC430099			chr10:18344858-18344799	NA
A_87_P038023	LOC395991	NM_205099	Dnnn	-2.177539604	0	0	0	1	1	0	0	0	NM_205099	NM_205099	Gga.587	395991	crescent	ENSGALT00000011252	TC375546		Gallus gallus crescent (LOC395991), mRNA [NM_205099]	chr12:11938673-11938732	NA
A_87_P035091	GDF9	NM_206988	Dnnn	-2.1800498116	0	0	0	1	1	0	0	0	NM_206988	NM_206988	Gga.13143	404533	growth differentiation factor 9	ENSGALT00000011483	TC376066		Gallus gallus growth differentiation factor 9 (GDF9), mRNA [NM_206988]	chr13:17652684-17652743	NA
A_87_P013834	LOC418362	CR390941	Dnnn	-2.1819306283	0	0	0	1	1	0	0	0	XM_429572	CR390941	Gga.17002	418362	protein spire homolog 1-like				Gallus gallus finished cDNA, clone ChEST747d16. [CR390941]	chr1:86704261-86704202	NA
A_87_P037560		AI979887	Dnnn	-2.1878038917	0	0	0	1	1	0	0	0		AI979887	Gga.984	NA					pat.pk0005.h2 chicken activated T cell cDNA Gallus gallus cDNA clone pat.pk0005.h2 5', mRNA sequence [AI979887]	chr5:051721287-051721345	NA
A_87_P024808		BX540537	Dnnn	-2.1927965953	0	0	0	1	1	0	0	0		BX540537	Gga.41153	NA			TC421982		BX540537 AGENAE Gallus gallus multi-tissues library (gcac) Gallus gallus cDNA clone gcac0001.d.02 3prim, mRNA sequence [BX540537]	chr25:1038058-1037999	NA
A_87_P006913		TC418745	Dnnn	-2.1950400651	0	0	0	1	1	0	0	0				NA			TC418745			chr7:12480492-12480551	NA
A_87_P000389		BX277373	Dnnn	-2.1982358885	0	0	0	1	1	0	0	0		BX277373	Gga.55837	NA			TC421710		BX277373 AGENAE Gallus gallus multi-tissues normalized library (gcag) Gallus gallus cDNA clone gcag0009.f.18 3prim, mRNA sequence [BX277373]	chr11:19965355-19965294	NA
A_87_P015895		CR387323	Dnnn	-2.1992616508	0	0	0	1	1	0	0	0	XM_417084	CR387323	Gga.34902	NA			TC421677		Gallus gallus finished cDNA, clone ChEST342l15. [CR387323]	chr1:175521623-175521564	NA
A_87_P016759		CR386009	DnnU	-2.1995809514	0	0	2.2656314401	2	1	0	0	1	XM_430056	CR386009	Gga.20802	NA			TC391030		Gallus gallus finished cDNA, clone ChEST213b13. [CR386009]	chr5:52680988-52680929	NA
A_87_P024324	EMP1	NM_001277370	Dnnn	-2.2038109197	0	0	0	1	1	0	0	0	NM_001277370	NM_001277370	Gga.54923	417964	epithelial membrane protein 1	ENSGALT00000030620	TC379772		Gallus gallus epithelial membrane protein 1 (EMP1), mRNA [NM_001277370]	chr1:50219349-50219408	NA
A_87_P007541		TC404108	Dnnn	-2.2073012772	0	0	0	1	1	0	0	0	XM_003641047	XM_003641047		NA			TC404108		Rep: Rhodopsin - Octopus ornatus, partial (5%) [TC404108]	chr3:94629039-94628980	NA
A_87_P002140		TC442518	Dnnn	-2.2073676448	0	0	0	1	1	0	0	0				NA			TC442518		Rep: Dual specificity protein phosphatase 18 (EC 3.1.3.48) (EC 3.1.3.16) (Low molecular weight dual specificity phosphatase 20). - Bos Taurus, partial (7%) [TC442518]	chr1:50813257-50813198	NA
A_87_P031878		BU241272	Dnnn	-2.2107372639	0	0	0	1	1	0	0	0		BU241272	Gga.7777	NA			TC428879		603321833F1 CSEQCHN33 Gallus gallus cDNA clone ChEST248b10 5', mRNA sequence [BU241272]	chr9:24320801-24320859	NA
A_87_P016661		CR386171	Dnnn	-2.2174290193	0	0	0	1	1	0	0	0		CR386171	Gga.36597	NA			TC442487		Gallus gallus finished cDNA, clone ChEST358c10. [CR386171]	chr11:18202633-18202692	NA
A_87_P021638	TSPAN1	NM_001277590	DnDn	-2.2188194778	0	-2.2097625502	0	2	1	0	1	0	NM_001277590	NM_001277590	Gga.5527	424607	tetraspanin 1	ENSGALT00000016840	TC384943		Gallus gallus tetraspanin 1 (TSPAN1), mRNA [NM_001277590]	chr8:22208062-22208121	NA
A_87_P005480		TC429101	Dnnn	-2.2245570287	0	0	0	1	1	0	0	0				NA			TC429101			chr5:44915299-44915240	NA
A_87_P001211		TC400367	Dnnn	-2.2269684737	0	0	0	1	1	0	0	0				NA			TC400367			chr3:53652264-53652322	NA
A_87_P024983			Dnnn	-2.2281652409	0	0	0	1	1	0	0	0				NA							NA
A_87_P024661	PPP1R1C	ENSGALT00000014468	DnDn	-2.2299314636	0	-2.0455890579	0	2	1	0	1	0	XM_421970	BX929596	Gga.11862	424117	protein phosphatase 1, regulatory (inhibitor) subunit 1C	ENSGALT00000014468	TC385359		Uncharacterized protein [Source:UniProtKB/TrEMBL;Acc:E1BYA0] [ENSGALT00000014468]	chr7:15197863-15197804	NA
A_87_P001978		TC426096	Dnnn	-2.230818073	0	0	0	1	1	0	0	0				NA			TC426096				NA
A_87_P009087	CTSK	NM_204971	Dnnn	-2.2313934406	0	0	0	1	1	0	0	0	NM_204971	NM_204971	Gga.51509	395818	cathepsin K	ENSGALT00000042991	TC413122	GO:0006508(proteolysis)|GO:0008234(cysteine-type peptidase activity)	Gallus gallus cathepsin K (CTSK), mRNA [NM_204971]		NA
A_87_P003937	LOC100857820	ENSGALT00000002818	Dnnn	-2.2331672452	0	0	0	1	1	0	0	0	XM_004944081	XM_004944081		100857820	uncharacterized LOC100857820	ENSGALT00000002818	TC405992		Rep: Zgc:158868 - Danio rerio (Zebrafish) (Brachydanio rerio), partial (33%) [TC405992]	chr11:1027356-1027297	NA
A_87_P007337	SLC38A4	NM_001199549	Dnnn	-2.2359157187	0	0	0	1	1	0	0	0	NM_001199549	NM_001199549	Gga.32314	417809	solute carrier family 38, member 4	ENSGALT00000015837	TC388740		Gallus gallus solute carrier family 38, member 4 (SLC38A4), mRNA [NM_001199549]	chr1:32895245-32895186	NA
A_87_P004078		TC418403	Dnnn	-2.2365895089	0	0	0	1	1	0	0	0				NA			TC418403	GO:0030449(regulation of complement activation)|GO:0045916(negative regulation of complement activation)	Rep: ORF2 - Platemys spixii, partial (19%) [TC418403]	chr19:000133728-000133670	NA
A_87_P004998		TC396657	Dnnn	-2.2395098294	0	0	0	1	1	0	0	0				NA			TC396657			chr3:96688970-96689029	NA
A_87_P015424	ATPAF2	CR388503	Dnnn	-2.2433100874	0	0	0	1	1	0	0	0	XM_414815	CR388503	Gga.37845	416511	ATP synthase mitochondrial F1 complex assembly factor 2	ENSGALT00000007880	TC392565		Gallus gallus finished cDNA, clone ChEST591a12. [CR388503]	chr14:5006545-5006486	NA
A_87_P011595		CR523458	Dnnn	-2.2446502029	0	0	0	1	1	0	0	0		CR523458	Gga.13176	NA			TC402818		Gallus gallus finished cDNA, clone ChEST976d1. [CR523458]	chr6:25238517-25238458	NA
A_87_P009291	CDH13	M81779	Dnnn	-2.2472402672	0	0	0	1	1	0	0	0		M81779	Gga.24273	414849	cadherin 13, H-cadherin (heart)		TC422266	GO:0005509(calcium ion binding)|GO:0005886(plasma membrane)|GO:0007156(homophilic cell adhesion)|GO:0031225(anchored to membrane)	G.gallus T-cadherin mRNA, complete cds. [M81779]	chr11:18199515-18199574	NA
A_87_P023514		BX932401	Dnnn	-2.2492614112	0	0	0	1	1	0	0	0		BX932401	Gga.10792	NA					Gallus gallus finished cDNA, clone ChEST597o14. [BX932401]	chr1:141700797-141700856	NA
A_87_P036591	ATP13A4	NM_001031314	Dnnn	-2.2520431308	0	0	0	1	1	0	0	0	NM_001031314	NM_001031314	Gga.22189	424901	ATPase type 13A4	ENSGALT00000011624	TC373680	GO:0005524(ATP binding)|GO:0016021(integral to membrane)|GO:0019829(cation-transporting ATPase activity)|GO:0046872(metal ion binding)	Gallus gallus ATPase type 13A4 (ATP13A4), mRNA [NM_001031314]	chr9:14218005-14218064	NA
A_87_P011271		CR523936	Dnnn	-2.253810167	0	0	0	1	1	0	0	0		CR523936	Gga.20870	NA					Gallus gallus finished cDNA, clone ChEST663b21. [CR523936]	chrUn_random:14083877-14083936	NA
A_87_P021675	CCDC77	ENSGALT00000021201	Dnnn	-2.2609672552	0	0	0	1	1	0	0	0	XM_416380	BX950346	Gga.12848	418149	coiled-coil domain containing 77	ENSGALT00000021201	TC386542		Uncharacterized protein [Source:UniProtKB/TrEMBL;Acc:E1BQS8] [ENSGALT00000021201]	chr1:62422175-62422234	NA
A_87_P007528			Dnnn	-2.2685605489	0	0	0	1	1	0	0	0				NA						chr14:004742879-004742824	NA
A_87_P014462		CR389964	Dnnn	-2.270255376	0	0	0	1	1	0	0	0		CR389964	Gga.17431	NA					Gallus gallus finished cDNA, clone ChEST997o7. [CR389964]	chr15:3444946-3444887	NA
A_87_P001793		TC443952	Dnnn	-2.2725070081	0	0	0	1	1	0	0	0				NA			TC443952			chr4:30032041-30031981	NA
A_87_P009827	F10	NM_205022	DnDn	-2.2736701873	0	-2.6038825016	0	2	1	0	1	0	NM_205022	NM_205022	Gga.514	395876	coagulation factor X	ENSGALT00000044622	TC375362	GO:0004252(serine-type endopeptidase activity)|GO:0005509(calcium ion binding)|GO:0005543(phospholipid binding)|GO:0005576(extracellular region)|GO:0006508(proteolysis)|GO:0007596(blood coagulation)|GO:0051897(positive regulation of protein kinase B signaling cascade)	Gallus gallus coagulation factor X (F10), mRNA [NM_205022]	chr1:141819268-141819209	NA
A_87_P018189		CR353065	DnDn	-2.2764135745	0	-2.9411514789	0	2	1	0	1	0		CR353065	Gga.36901	NA			TC382809		Gallus gallus finished cDNA, clone ChEST410a20. [CR353065]	chr18:10299266-10299325	NA
A_87_P038190	MYH1F	ENSGALT00000001420	Dnnn	-2.2812806528	0	0	0	1	1	0	0	0	XM_001231408	AB021180	Gga.40396	768566	myosin, heavy chain 1F, skeletal muscle (similar to human myosin, heavy chain 1, skeletal muscle, adult)	ENSGALT00000001420	TC373509		Uncharacterized protein [Source:UniProtKB/TrEMBL;Acc:F1P3X4] [ENSGALT00000001420]	chr18:384727-384668	NA
A_87_P027938	MACC1	ENSGALT00000017667	Dnnn	-2.2854772699	0	0	0	1	1	0	0	0	XM_418705	BU407932	Gga.27369	420604	metastasis associated in colon cancer 1	ENSGALT00000017667	TC428225		Uncharacterized protein [Source:UniProtKB/TrEMBL;Acc:E1C793] [ENSGALT00000017667]	chr2:29920799-29920740	NA
A_87_P010772	LOC100859328	ENSGALT00000046160	Dnnn	-2.2905073238	0	0	0	1	1	0	0	0		CR733277	Gga.21888	100859328	cortexin-3-like	ENSGALT00000046160			Uncharacterized protein [Source:UniProtKB/TrEMBL;Acc:E1C2Z7] [ENSGALT00000046160]	chrZ:55396861-55396920	NA
A_87_P001842	DSG4	XM_426082	Dnnn	-2.2933498693	0	0	0	1	1	0	0	0	XM_426082	XM_426082		428528	desmoglein 4				PREDICTED: Gallus gallus desmoglein 4 (DSG4), mRNA [XM_426082]	chr2:109247388-109247447	NA
A_87_P038018	CYP24A1	NM_204979	DnDU	-2.2982415399	0	-3.6624116376	3.7024388585	3	1	0	1	1	NM_204979	NM_204979	Gga.893	395827	cytochrome P450, family 24, subfamily A, polypeptide 1		TC375017		Gallus gallus cytochrome P450, family 24, subfamily A, polypeptide 1 (CYP24A1), mRNA [NM_204979]	chr20:12332794-12332853	NA
A_87_P003152		TC418924	Dnnn	-2.3000183898	0	0	0	1	1	0	0	0	XM_004945906	XM_004945906	Gga.26567	NA			TC418924		PREDICTED: Gallus gallus netrin G2 (NTNG2), transcript variant X6, mRNA [XM_004945906]	chr17:7115048-7115107	NA
A_87_P022165	ANKRD9	ENSGALT00000018558	Dnnn	-2.3015766017	0	0	0	1	1	0	0	0	XM_421377	BX935378	Gga.9765	423469	ankyrin repeat domain 9	ENSGALT00000018558	TC382974		ankyrin repeat domain 9 [Source:HGNC Symbol;Acc:20096] [ENSGALT00000018558]	chr5:52148829-52148770	NA
A_87_P033288			Dnnn	-2.3071335214	0	0	0	1	1	0	0	0				NA						chr19:006140437-006140379	NA
A_87_P040029	LOC101749539	XR_212985	Dnnn	-2.3076976398	0	0	0	1	1	0	0	0	XR_212985	XR_212985		101749539	uncharacterized LOC101749539				PREDICTED: Gallus gallus uncharacterized LOC101749539 (LOC101749539), misc_RNA [XR_212985]	chr12:364371-364430	NA
A_87_P006959			Dnnn	-2.3081247084	0	0	0	1	1	0	0	0				NA							NA
A_87_P031646	CHL1	ENSGALT00000012841	Dnnn	-2.3099197258	0	0	0	1	1	0	0	0	XM_414434	BU251058	Gga.49733	416102	cell adhesion molecule with homology to L1CAM (close homolog of L1)	ENSGALT00000012841	TC379541		cell adhesion molecule L1-like [Source:HGNC Symbol;Acc:1939] [ENSGALT00000012841]	chr12:17917384-17917443	NA
A_87_P000968		TC402698	Dnnn	-2.3104904582	0	0	0	1	1	0	0	0				NA			TC402698		Rep: Cytochrome P450 2H1 - Gallus gallus (Chicken), partial (8%) [TC402698]	chr6:18661206-18661265	NA
A_87_P006595		TC384736	Dnnn	-2.3110981263	0	0	0	1	1	0	0	0				NA			TC384736		Rep: Roundabout2 protein - Gallus gallus, partial (22%) [TC384736]	chr1:100336242-100336183	NA
A_87_P018635		CR352372	DnDn	-2.3124901869	0	-2.3897762316	0	2	1	0	1	0		CR352372	Gga.13139	NA					Gallus gallus finished cDNA, clone ChEST82j3. [CR352372]	chr8:29942823-29942764	NA
A_87_P036481	TNFAIP8L1	NM_001006343	Dnnn	-2.3127923098	0	0	0	1	1	0	0	0	NM_001006343	NM_001006343	Gga.7729	420162	tumor necrosis factor, alpha-induced protein 8-like 1	ENSGALT00000006783	TC376228		Gallus gallus tumor necrosis factor, alpha-induced protein 8-like 1 (TNFAIP8L1), mRNA [NM_001006343]	chr28:4498907-4498848	NA
A_87_P003172		TC389830	Dnnn	-2.3138147098	0	0	0	1	1	0	0	0				NA			TC389830			chr6:17589730-17589672	NA
A_87_P038152	LOC395381	ENSGALT00000010866	Dnnn	-2.3149027447	0	0	0	1	1	0	0	0	XM_003641367	AB046524	Gga.3337	395381	ovomucin, alpha subunit	ENSGALT00000010866	TC391361	GO:0005576(extracellular region)	Mucin-5B [Source:UniProtKB/TrEMBL;Acc:F1NZY2] [ENSGALT00000010866]	chr5:15957569-15957510	NA
A_87_P008229		TC387566	Dnnn	-2.3166067384	0	0	0	1	1	0	0	0				NA			TC387566	GO:0003779(actin binding)|GO:0005515(protein binding)|GO:0005575(cellular_component)|GO:0005634(nucleus)|GO:0007292(female gamete generation)|GO:0007530(sex determination)|GO:0008150(biological_process)|GO:0019899(enzyme binding)|GO:0050832(defense response to fungus)	Rep: Coactosin-like protein - Bos taurus (Bovine), complete [TC387566]	chr11:18739345-18739309	NA
A_87_P012699		CR406558	Dnnn	-2.3199255739	0	0	0	1	1	0	0	0	XM_420046	CR406558	Gga.19262	NA			TC406809		Gallus gallus finished cDNA, clone ChEST684n20. [CR406558]	chr3:110303906-110303965	NA
A_87_P011172		CR524063	Dnnn	-2.3272476285	0	0	0	1	1	0	0	0	XM_004942277	CR524063	Gga.20926	NA			TC437758		Gallus gallus finished cDNA, clone ChEST1018d8. [CR524063]	chr6:28074427-28074368	NA
A_87_P038099	TSKU	NM_001005346	Dnnn	-2.3413970257	0	0	0	1	1	0	0	0	NM_001005346	NM_001005346	Gga.43824	419088	tsukushi small leucine rich proteoglycan homolog (Xenopus laevis)		TC397623	GO:0005576(extracellular region)|GO:0007275(multicellular organismal development)	Gallus gallus tsukushi small leucine rich proteoglycan homolog (Xenopus laevis) (TSKU), mRNA [NM_001005346]	chr1:198370719-198370660	NA
A_87_P003276		TC441924	Dnnn	-2.3475517063	0	0	0	1	1	0	0	0				NA			TC441924			chr1:183251895-183251954	NA
A_87_P006143		TC442392	Dnnn	-2.3534102864	0	0	0	1	1	0	0	0				NA			TC442392			chr3:35988990-35989049	NA
A_87_P017165	LOC426128	ENSGALT00000029344	DnDn	-2.3539707074	0	-2.2057079597	0	2	1	0	1	0	XM_423798	CR385382	Gga.16325	426128	tetraspanin-15-like	ENSGALT00000029344	TC381635		Uncharacterized protein [Source:UniProtKB/TrEMBL;Acc:H9L0Y0] [ENSGALT00000029344]	chr22_random:53048-52989	NA
[truncated: 265 more rows]

## Sheet: GO cES UP
Category	Term	Count	%	PValue	Genes	List Total	Pop Hits	Pop Total	Fold Enrichment	Bonferroni	Benjamini	FDR
[truncated: 21 more rows]

## Sheet: GO cES Down
Category	Term	Count	%	PValue	Genes	List Total	Pop Hits	Pop Total	Fold Enrichment	Bonferroni	Benjamini	FDR
[truncated: 59 more rows]

## Sheet: GO CESC UP
Category	Term	Count	%	PValue	Genes	List Total	Pop Hits	Pop Total	Fold Enrichment	Bonferroni	Benjamini	FDR
[truncated: 83 more rows]

[truncated: 1 more sheets: GO CESC Down]
