# Supplementary material for: ESCDL-1, a new cell line derived from chicken embryonic stem cells, supports efficient replication of Mardiviruses
Source: PLoS One. 2017 Apr 13;12(4):e0175259. doi: 10.1371/journal.pone.0175259 (PMC5391029; doi:10.1371/journal.pone.0175259)
Supplement: S2 File — (XLSX) [file pone.0175259.s007.xlsx]

## Sheet: S2-File
ProbeID	GeneSymbol	PrimaryAccession	Profils	cES HMBA vs cES. 548	cES HMBA Virus vs cES HMBA. 18	CESC HMBA vs CESC. 1092	CESC HMBA Virus vs CESC HMBA. 425	Total_lists	cES HMBA vs cES, 548	cES HMBA Virus vs cES HMBA, 18	CESC HMBA vs CESC, 1092	CESC HMBA Virus vs CESC HMBA, 425	RefSeqAccession	GenbankAccession	UniGeneID	EntrezGeneID	GeneName	EnsemblID	TIGRID	GO	Description	GenomicCoordinates	Cytoband
A_87_P007767		BX264364	UnUn	5.5345094147	0	3.4906754361	0	2	1	0	1	0	XM_001233027	BX264364	Gga.40179	NA			TC428392		BX264364 AGENAE Gallus gallus multi-tissues normalized and once-subtracted cDNA library (gcal) Gallus gallus cDNA clone gcal0014.g.09 3prim, mRNA sequence [BX264364]	chr1:049993214-049993272	NA
A_87_P029853			UnUn	4.466720662	0	2.9434890544	0	2	1	0	1	0				NA							NA
A_87_P033011		DR429962	UnUn	4.1992025016	0	2.5555390654	0	2	1	0	1	0	XM_003640370	DR429962	Gga.33753	NA			TC404122		nax24c10.y1 Chicken eye (embryo). Unnormalized (nax) Gallus gallus cDNA clone nax24c10 5', mRNA sequence [DR429962]	chr1:49997569-49997510	NA
A_87_P001112		TC397335	UnUn	4.1950168553	0	4.1071933288	0	2	1	0	1	0				NA			TC397335			chr1:50017428-50017487	NA
A_87_P017517		CR354143	UnUn	4.0844851172	0	2.7478066681	0	2	1	0	1	0		CR354143	Gga.13204	NA			TC403035		Gallus gallus finished cDNA, clone ChEST383i22. [CR354143]	chrUn_random:18840420-18840361	NA
A_87_P003936		BX274416	UnUn	4.0126423394	0	3.7399591382	0	2	1	0	1	0		BX274416	Gga.47530	NA			TC433490		BX274416 AGENAE Gallus gallus multi-tissues normalized and once-subtracted cDNA library (gcal) Gallus gallus cDNA clone gcal0013.j.14 5prim, mRNA sequence [BX274416]	chr1:49951930-49951989	NA
A_87_P033012	HIST1H46L4	DR429962	UnUn	3.88005276	0	2.4934632706	0	2	1	0	1	0	XM_003640370	DR429962	Gga.33753	NA			TC404122		nax24c10.y1 Chicken eye (embryo). Unnormalized (nax) Gallus gallus cDNA clone nax24c10 5', mRNA sequence [DR429962]	chr1:49997348-49997317	NA
A_87_P006294		TC443950	UnUn	3.2676374172	0	4.6919761252	0	2	1	0	1	0				NA			TC443950			chr1:49972743-49972684	NA
A_87_P035265	CDKN2A	NM_204434	UnDU	3.1816369865	0	-2.1992589453	2.1193329433	3	1	0	1	1	NM_204434	NM_204434	Gga.5008	395077	cyclin-dependent kinase inhibitor 2A (melanoma, p16, inhibits CDK4)		TC376295		Gallus gallus cyclin-dependent kinase inhibitor 2A (melanoma, p16, inhibits CDK4) (CDKN2A), mRNA [NM_204434]		NA
A_87_P003934	HIST1H46L5	CO422260	UnUn	3.0909865427	0	2.8713797686	0	2	1	0	1	0	XM_001233094	CO422260	Gga.51783	NA			TC441415		GGEZHT1025H11.g HT1 Gallus gallus cDNA clone GGEZHT1025H11, mRNA sequence [CO422260]	chr1:50010947-50011006	NA
A_87_P004041		TC430142	UnUn	3.0642480312	0	3.4596175362	0	2	1	0	1	0				NA			TC430142	GO:0000149(SNARE binding)|GO:0000786(nucleosome)|GO:0000788(nuclear nucleosome)|GO:0001642(group III metabotropic glutamate receptor activity)|GO:0002119(nematode larval development)|GO:0003674(molecular_function)|GO:0003677(DNA binding)|GO:0005516(calmodulin binding)|GO:0005543(phospholipid binding)|GO:0005575(cellular_component)|GO:0005576(extracellular region)|GO:0005634(nucleus)|GO:0005694(ch…	Rep: Histone H2B 8 - Gallus gallus (Chicken), complete [TC430142]	chr1:49964065-49964132	NA
A_87_P035708	MGAT3	NM_001012693	UnUn	3.0133624447	0	2.0829510013	0	2	1	0	1	0	NM_001012693	NM_001012693	Gga.1768	418013	mannosyl (beta-1,4-)-glycoprotein beta-1,4-N-acetylglucosaminyltransferase				Gallus gallus mannosyl (beta-1,4-)-glycoprotein beta-1,4-N-acetylglucosaminyltransferase (MGAT3), mRNA [NM_001012693]	chr1:52533335-52533276	NA
A_87_P004045			UnUn	2.925342534	0	2.9988748305	0	2	1	0	1	0				NA						chr1:049977176-049977238	NA
A_87_P017582	LOC421054	ENSGALT00000044016	UnDn	2.8776815771	0	-2.1791133797	0	2	1	0	1	0	XM_003640802	CR354044	Gga.13411	421054	transmembrane protein 200C-like	ENSGALT00000044016	TC398909		transmembrane protein 200C [Source:HGNC Symbol;Acc:37208] [ENSGALT00000044016]	chr2:102946763-102946822	NA
A_87_P018653	ARAP3	CR352348	UnDn	2.5474736976	0	-3.8046055068	0	2	1	0	1	0	XM_414522	CR352348	Gga.13136	416196	ArfGAP with RhoGAP domain, ankyrin repeat and PH domain 3		TC435737		Gallus gallus finished cDNA, clone ChEST532k8. [CR352348]	chr13:1699836-1699777	NA
A_87_P007306	MUC4	TC378959	UnUn	2.4073558348	0	2.2980724262	0	2	1	0	1	0	XM_422727	XM_422727		NA			TC378959		Rep: Mucin-4 precursor (Pancreatic adenocarcinoma mucin) (Testis mucin) (Ascites sialoglycoprotein) (ASGP) (Tracheobronchial mucin) [Contains: Mucin-4 alpha chain (Ascites sialoglycoprotein 1) (ASGP-1); Mucin-4 beta chain (Ascites sialoglycoprotein 2) (ASGP-2) - Gallus gallus, partial (21%) [TC378959]	chr9:16080954-16080895	NA
A_87_P033648	HS6ST3	BU141099	UnUn	2.3600980551	0	2.4443485093	0	2	1	0	1	0	XM_003640546	BU141099	Gga.31699	NA			TC400678		603136286F1 CSEQCHL25 Gallus gallus cDNA clone ChEST120l21 5', mRNA sequence [BU141099]	chr1:149778141-149778082	NA
A_87_P016541	LOC422654	ENSGALT00000041397	UnDU	2.3585475698	0	-3.5777703732	2.5324984772	3	1	0	1	1	XM_420608	CR386350	Gga.12407	422654	chemokine (C-X-C motif) ligand 1-like	ENSGALT00000041397	TC385320		Uncharacterized protein [Source:UniProtKB/TrEMBL;Acc:E1BRC5] [ENSGALT00000041397]	chr4:52473167-52473226	NA
A_87_P007125	LOC428714	ENSGALT00000012180	UnUn	2.3317739239	0	3.0242342068	0	2	1	0	1	0	XM_004940767	XM_004940767		428714	probable tRNA threonylcarbamoyladenosine biosynthesis protein YwlC-like	ENSGALT00000012180	TC399086		PREDICTED: Gallus gallus probable tRNA threonylcarbamoyladenosine biosynthesis protein YwlC-like (LOC428714), mRNA [XM_004940767]	chr4:11404264-11404322	NA
A_87_P013242	TERG1L	ENSGALT00000017051	UnUn	2.2659630165	0	2.3691506209	0	2	1	0	1	0	XM_421827	CR391756	Gga.7758	NA		ENSGALT00000017051	TC382654		transcription elongation regulator 1-like [Source:HGNC Symbol;Acc:23533] [ENSGALT00000017051]	chr6:36586657-36586598	NA
A_87_P016603	CADPS	CR386259	UnDn	2.2182248532	0	-2.0867497819	0	2	1	0	1	0	XM_414412	CR386259	Gga.16126	416075	Ca++-dependent secretion activator		NP9673086		Gallus gallus finished cDNA, clone ChEST130p3. [CR386259]	chr12:13433924-13433865	NA
A_87_P034365	MT3	BU118028	UnUn	2.1765023473	0	2.9469400594	0	2	1	0	1	0		BU118028	Gga.20311	770592	metallothionein 3		TC438994		603142653F1 CSEQCHL16 Gallus gallus cDNA clone ChEST136j13 5', mRNA sequence [BU118028]	chr11:2102861-2102802	NA
A_87_P017303		CR385173	UnDn	2.1160000605	0	-2.2539273185	0	2	1	0	1	0		CR385173	Gga.32545	NA			TC428462		Gallus gallus finished cDNA, clone ChEST544c24. [CR385173]	chr1:70730211-70730152	NA
A_87_P012742	TMEFF2	CR406496	UnUn	2.107179634	0	3.8466801075	0	2	1	0	1	0		CR406496	Gga.12557	768542	transmembrane protein with EGF-like and two follistatin-like domains 2		TC422451		Gallus gallus finished cDNA, clone ChEST27m19. [CR406496]	chr7:9186915-9186856	NA
A_87_P028018		TC420957	DnDn	-2.0064245644	0	-2.9445457449	0	2	1	0	1	0	XM_004941708	XM_004941708		NA			TC420957		Rep: PREDICTED: RAD51-like 1 isoform 4 - Pan troglodytes, partial (27%) [TC420957]	chr5:30685522-30685463	NA
A_87_P017430		CR354275	DnDn	-2.0069757743	0	-3.3249196295	0	2	1	0	1	0		CR354275	Gga.11240	NA			TC397779		Gallus gallus finished cDNA, clone ChEST291c15. [CR354275]	chr17:9731351-9731410	NA
A_87_P026248		BU457226	DnDn	-2.016347313	0	-2.386776595	0	2	1	0	1	0		BU457226	Gga.30646	NA			TC431981		603768715F1 CSEQRBN14 Gallus gallus cDNA clone ChEST698n3 5', mRNA sequence [BU457226]		NA
A_87_P012012		CR407528	DnDn	-2.0642361321	0	-2.9201219591	0	2	1	0	1	0		CR407528	Gga.4772	NA			TC425121		Gallus gallus finished cDNA, clone ChEST662i24. [CR407528]	chr3:64408501-64408442	NA
A_87_P022530	CCDC104	NM_001199423	DnDn	-2.0830030764	0	-2.6524318309	0	2	1	0	1	0	NM_001199423	NM_001199423	Gga.40339	421209	coiled-coil domain containing 104	ENSGALT00000013093			Gallus gallus coiled-coil domain containing 104 (CCDC104), mRNA [NM_001199423]	chr3:145283-146392	NA
A_87_P030439	LOC427029	BU296598	DnDU	-2.1078220863	0	-3.2818081699	2.0610904354	3	1	0	1	1		BU296598	Gga.14225	427029	uncharacterized LOC427029		TC406884		603609929F1 CSEQCHN56 Gallus gallus cDNA clone ChEST598i7 5', mRNA sequence [BU296598]	chrUn_random:058030520-058030463	NA
A_87_P031283		TC389302	DnDn	-2.1112261632	0	-2.3428888885	0	2	1	0	1	0	XM_004942108	XM_004942108		NA			TC389302		Rep: ATP-binding cassette sub-family G member 2 (Placenta-specific ATP- binding cassette transporter) (Breast cancer resistance protein) (Mitoxantrone resistance-associated protein) (CD338 antigen) (CDw338). - Gallus gallus, partial (27%) [TC389302]	chr6:18640567-18640627	NA
A_87_P023817	TMEM100	ENSGALT00000044444	DnDn	-2.1214976307	0	-2.2229535468	0	2	1	0	1	0		BX931697	Gga.12544	417398	transmembrane protein 100	ENSGALT00000044444	TC397437		Uncharacterized protein [Source:UniProtKB/TrEMBL;Acc:E1C539] [ENSGALT00000044444]	chr18:6013405-6013346	NA
A_87_P008929	CRABP1	NM_001030539	DnDU	-2.1337423013	0	-3.4996729861	2.9150367278	3	1	0	1	1	NM_001030539	NM_001030539	Gga.4546	374211	cellular retinoic acid binding protein 1	ENSGALT00000034639	TC435655	GO:0005215(transporter activity)|GO:0005737(cytoplasm)|GO:0016918(retinal binding)|GO:0019841(retinol binding)	Gallus gallus cellular retinoic acid binding protein 1 (CRABP1), mRNA [NM_001030539]	chr10:4649455-4649396	NA
A_87_P003689		TC407440	DnDn	-2.1508069397	0	-2.9419303085	0	2	1	0	1	0				NA			TC407440		Rep: RPE-spondin (RPESP), mRNA - Gallus gallus, partial (36%) [TC407440]	chr2:122443753-122443694	NA
A_87_P002405		BU289728	DnDn	-2.1609249533	0	-2.5114415674	0	2	1	0	1	0	XM_415050	BU289728	Gga.40269	NA			TC417987		603608125F1 CSEQCHN55 Gallus gallus cDNA clone ChEST593b8 5', mRNA sequence [BU289728]	chr14:14596490-14596431	NA
A_87_P013381	CD74	NM_001001613	DnDn	-2.1739702669	0	-3.5972735813	0	2	1	0	1	0	NM_001001613	NM_001001613	Gga.4414	414741	CD74 molecule, major histocompatibility complex, class II invariant chain	ENSGALT00000007311	TC376908		Gallus gallus CD74 molecule, major histocompatibility complex, class II invariant chain (CD74), mRNA [NM_001001613]	chr13:13229253-13229312	NA
A_87_P037011	NCF1	NM_001030709	DnDn	-2.1746845237	0	-3.142992911	0	2	1	0	1	0	NM_001030709	NM_001030709	Gga.22314	417485	neutrophil cytosolic factor 1	ENSGALT00000035150	TC426746		Gallus gallus neutrophil cytosolic factor 1 (NCF1), mRNA [NM_001030709]	chr19:2609411-2609398	NA
A_87_P006002		TC430099	DnDn	-2.1761366	0	-2.0554055349	0	2	1	0	1	0	XR_212891	XR_212891		NA			TC430099			chr10:18344858-18344799	NA
A_87_P021638	TSPAN1	NM_001277590	DnDn	-2.2188194778	0	-2.2097625502	0	2	1	0	1	0	NM_001277590	NM_001277590	Gga.5527	424607	tetraspanin 1	ENSGALT00000016840	TC384943		Gallus gallus tetraspanin 1 (TSPAN1), mRNA [NM_001277590]	chr8:22208062-22208121	NA
A_87_P024661	PPP1R1C	ENSGALT00000014468	DnDn	-2.2299314636	0	-2.0455890579	0	2	1	0	1	0	XM_421970	BX929596	Gga.11862	424117	protein phosphatase 1, regulatory (inhibitor) subunit 1C	ENSGALT00000014468	TC385359		Uncharacterized protein [Source:UniProtKB/TrEMBL;Acc:E1BYA0] [ENSGALT00000014468]	chr7:15197863-15197804	NA
A_87_P009827	F10	NM_205022	DnDn	-2.2736701873	0	-2.6038825016	0	2	1	0	1	0	NM_205022	NM_205022	Gga.514	395876	coagulation factor X	ENSGALT00000044622	TC375362	GO:0004252(serine-type endopeptidase activity)|GO:0005509(calcium ion binding)|GO:0005543(phospholipid binding)|GO:0005576(extracellular region)|GO:0006508(proteolysis)|GO:0007596(blood coagulation)|GO:0051897(positive regulation of protein kinase B signaling cascade)	Gallus gallus coagulation factor X (F10), mRNA [NM_205022]	chr1:141819268-141819209	NA
A_87_P018189		CR353065	DnDn	-2.2764135745	0	-2.9411514789	0	2	1	0	1	0		CR353065	Gga.36901	NA			TC382809		Gallus gallus finished cDNA, clone ChEST410a20. [CR353065]	chr18:10299266-10299325	NA
A_87_P038018	CYP24A1	NM_204979	DnDU	-2.2982415399	0	-3.6624116376	3.7024388585	3	1	0	1	1	NM_204979	NM_204979	Gga.893	395827	cytochrome P450, family 24, subfamily A, polypeptide 1		TC375017		Gallus gallus cytochrome P450, family 24, subfamily A, polypeptide 1 (CYP24A1), mRNA [NM_204979]	chr20:12332794-12332853	NA
A_87_P018635		CR352372	DnDn	-2.3124901869	0	-2.3897762316	0	2	1	0	1	0		CR352372	Gga.13139	NA					Gallus gallus finished cDNA, clone ChEST82j3. [CR352372]	chr8:29942823-29942764	NA
A_87_P017165	LOC426128	ENSGALT00000029344	DnDn	-2.3539707074	0	-2.2057079597	0	2	1	0	1	0	XM_423798	CR385382	Gga.16325	426128	tetraspanin-15-like	ENSGALT00000029344	TC381635		Uncharacterized protein [Source:UniProtKB/TrEMBL;Acc:H9L0Y0] [ENSGALT00000029344]	chr22_random:53048-52989	NA
A_87_P008928	LDHA	NM_205284	DnDn	-2.3584881539	0	-2.6236546424	0	2	1	0	1	0	NM_205284	NM_205284	Gga.4398	396221	lactate dehydrogenase A	ENSGALT00000039415	TC376203	GO:0004459(L-lactate dehydrogenase activity)|GO:0005829(cytosol)|GO:0006090(pyruvate metabolic process)|GO:0006096(glycolysis)|GO:0044262(cellular carbohydrate metabolic process)|GO:0044281(small molecule metabolic process)	Gallus gallus lactate dehydrogenase A (LDHA), mRNA [NM_205284]	chr5:13650134-13650193	NA
A_87_P025957	FAM132A	ENSGALT00000002876	DnDn	-2.3918207601	0	-2.0326228434	0	2	1	0	1	0		BU464906	Gga.51101	419422	family with sequence similarity 132, member A	ENSGALT00000002876	TC378861		Uncharacterized protein [Source:UniProtKB/TrEMBL;Acc:F1NFM9] [ENSGALT00000002876]	chr21:2478127-2478186	NA
A_87_P009336	LGALS1	NM_206905	DnDn	-2.3990747381	0	-3.1813705245	0	2	1	0	1	0	NM_206905	NM_206905	Gga.3074	404269	lectin, galactoside-binding, soluble, 1	ENSGALT00000045109	TC428658	GO:0016936(galactoside binding)|GO:0030246(carbohydrate binding)	Gallus gallus lectin, galactoside-binding, soluble, 1 (LGALS1), mRNA [NM_206905]	chr4:51219575-51220093	NA
A_87_P008912	HOXD8	NM_207177	DnDn	-2.4335515493	0	-2.3457470105	0	2	1	0	1	0	NM_207177	NM_207177	Gga.3187	396301	homeobox D8	ENSGALT00000038689	TC376716	GO:0000122(negative regulation of transcription from RNA polymerase II promoter)|GO:0000976(transcription regulatory region sequence-specific DNA binding)|GO:0003700(sequence-specific DNA binding transcription factor activity)|GO:0005634(nucleus)|GO:0006351(transcription, DNA-dependent)|GO:0009952(anterior/posterior pattern specification)|GO:0048705(skeletal system morphogenesis)	Gallus gallus homeobox D8 (HOXD8), mRNA [NM_207177]	chr7:17402221-17402162	NA
A_87_P012194	PLXDC1	CR407258	DnDn	-2.4377854204	0	-2.662593157	0	2	1	0	1	0	XM_001235083	CR407258	Gga.19358	771862	plexin domain containing 1		TC419655		Gallus gallus finished cDNA, clone ChEST1030f24. [CR407258]	chr27:4001207-4001148	NA
A_87_P009463	IRF1	NM_205415	DUDU	-2.5128474641	3.4049214387	-2.0644796314	4.2360349338	4	1	1	1	1	NM_205415	NM_205415	Gga.791	396384	interferon regulatory factor 1		TC375726	GO:0000790(nuclear chromatin)|GO:0000978(RNA polymerase II core promoter proximal region sequence-specific DNA binding)|GO:0003700(sequence-specific DNA binding transcription factor activity)|GO:0005737(cytoplasm)|GO:0006351(transcription, DNA-dependent)|GO:0007050(cell cycle arrest)|GO:0032728(positive regulation of interferon-beta production)|GO:0034124(regulation of MyD88-dependent toll-like r…	Gallus gallus interferon regulatory factor 1 (IRF1), mRNA [NM_205415]	chr13:17453283-17453224	NA
A_87_P015479	BCL2L15	CR388427	DnDn	-2.5147899407	0	-3.5715110822	0	2	1	0	1	0	XM_001233930	CR388427	Gga.11490	772088	BCL2-like 15	ENSGALT00000035109	TC393728		Gallus gallus finished cDNA, clone ChEST1018o22. [CR388427]	chr26:3587633-3587574	NA
A_87_P007840	CLMP	ENSGALT00000010518	DnDn	-2.5192480637	0	-2.3560073889	0	2	1	0	1	0	XM_417886	BU449434	Gga.51057	419747	CXADR-like membrane protein	ENSGALT00000010518	TC393910		Uncharacterized protein [Source:UniProtKB/TrEMBL;Acc:E1BXB7] [ENSGALT00000010518]	chr24:3108480-3108539	NA
A_87_P008743	DIO3	NM_001122648	DnDn	-2.5921512058	0	-5.1704586834	0	2	1	0	1	0	NM_001122648	NM_001122648	Gga.552	395939	deiodinase, iodothyronine, type III		NP345694	GO:0004800(thyroxine 5'-deiodinase activity)|GO:0005886(plasma membrane)|GO:0010008(endosome membrane)|GO:0016021(integral to membrane)|GO:0033798(thyroxine 5-deiodinase activity)|GO:0042446(hormone biosynthetic process)	Gallus gallus deiodinase, iodothyronine, type III (DIO3), mRNA [NM_001122648]	chr5:51793991-51794050	NA
A_87_P012274	AK1	NM_205109	DnDn	-2.6385740464	0	-2.1396927332	0	2	1	0	1	0	NM_205109	NM_205109	Gga.4422	396002	adenylate kinase 1	ENSGALT00000043760	TC417781	GO:0004017(adenylate kinase activity)|GO:0004550(nucleoside diphosphate kinase activity)|GO:0005524(ATP binding)|GO:0005737(cytoplasm)|GO:0006165(nucleoside diphosphate phosphorylation)|GO:0009142(nucleoside triphosphate biosynthetic process)|GO:0046034(ATP metabolic process)	Gallus gallus adenylate kinase 1 (AK1), mRNA [NM_205109]		NA
A_87_P018255		CR352965	DnDn	-2.652937211	0	-2.6712351677	0	2	1	0	1	0	XM_418835	CR352965	Gga.14420	NA					Gallus gallus finished cDNA, clone ChEST539h20. [CR352965]	chr2:46781347-46781406	NA
A_87_P017970		CR353393	DnDn	-2.6621679752	0	-2.4600063319	0	2	1	0	1	0	XM_004940048	CR353393	Gga.13383	NA					Gallus gallus finished cDNA, clone ChEST486f17. [CR353393]	chr2:147351629-147351570	NA
A_87_P017966		CR353397	DnDn	-2.6896313249	0	-2.0419176519	0	2	1	0	1	0	XM_001231664	CR353397	Gga.35108	NA			TC392508		Gallus gallus finished cDNA, clone ChEST484f4. [CR353397]	chr11:344886-344827	NA
A_87_P037386	WFDC1	NM_204554	DnDn	-2.7172065427	0	-3.0986049974	0	2	1	0	1	0	NM_204554	NM_204554	Gga.1763	395238	WAP four-disulfide core domain 1	ENSGALT00000008832	TC374407	GO:0004867(serine-type endopeptidase inhibitor activity)|GO:0005576(extracellular region)	Gallus gallus WAP four-disulfide core domain 1 (WFDC1), mRNA [NM_204554]	chr11:18615493-18615552	NA
A_87_P016492	MATK	CR386412	DnDn	-2.79498649	0	-2.0330114937	0	2	1	0	1	0	XM_004948676	CR386412	Gga.37229	769076	megakaryocyte-associated tyrosine kinase		TC384102		Gallus gallus finished cDNA, clone ChEST920g23. [CR386412]	chr28:938436-938495	NA
A_87_P037955	MMP27	NM_205000	DnDn	-2.8116560904	0	-5.2848757117	0	2	1	0	1	0	NM_205000	NM_205000	Gga.501	395850	matrix metallopeptidase 27	ENSGALT00000027762	TC376218		Gallus gallus matrix metallopeptidase 27 (MMP27), mRNA [NM_205000]	chr1:186815319-186815378	NA
A_87_P031932	C3H8ORF80	ENSGALT00000026748	DnDn	-2.8489366905	0	-2.1380533406	0	2	1	0	1	0	XM_420008	BU240242	Gga.7639	422000	chromosome 3 open reading frame, human C8orf80	ENSGALT00000026748	TC428192		Uncharacterized protein [Source:UniProtKB/TrEMBL;Acc:E1BTB4] [ENSGALT00000026748]	chr3:107921040-107921099	NA
A_87_P030367		BU298744	DnDn	-2.8503112436	0	-3.2134938338	0	2	1	0	1	0	XM_004938252	BU298744	Gga.17596	NA			TC394643		603610313F1 CSEQCHN56 Gallus gallus cDNA clone ChEST599i3 5', mRNA sequence [BU298744]	chr1:088330104-088330045	NA
A_87_P017358	PPAP2A	ENSGALT00000023722	DnDn	-2.8605945717	0	-3.014401871	0	2	1	0	1	0	XM_424730	CR382434	Gga.39703	427138	phosphatidic acid phosphatase type 2A	ENSGALT00000023722	TC426116		Uncharacterized protein [Source:UniProtKB/TrEMBL;Acc:E1BYE8] [ENSGALT00000023722]	chrZ:16158589-16145791	NA
A_87_P021854		BX935983	DnDn	-2.865467636	0	-2.1989451567	0	2	1	0	1	0	XM_422110	BX935983	Gga.34629	NA			TC429783		Gallus gallus finished cDNA, clone ChEST435f13. [BX935983]	chr7:29797180-29797239	NA
A_87_P022107		BX935512	DnDn	-2.8831063351	0	-3.8112007722	0	2	1	0	1	0		BX935512	Gga.10110	NA			TC393666		Gallus gallus finished cDNA, clone ChEST868o8. [BX935512]		NA
A_87_P006882	TNFSF11	ENSGALT00000045029	DnDn	-2.8890919772	0	-2.2529552814	0	2	1	0	1	0				428067	tumor necrosis factor (ligand) superfamily, member 11	ENSGALT00000045029	TC399827		tumor necrosis factor ligand superfamily member 11 [Source:RefSeq peptide;Acc:NP_001076830] [ENSGALT00000045029]	chr1:170807507-170807566	NA
A_87_P036835	NAPEPLD	NM_001030730	DnDn	-2.9712072848	0	-3.5099436224	0	2	1	0	1	0	NM_001030730	NM_001030730	Gga.8588	417719	N-acyl phosphatidylethanolamine phospholipase D	ENSGALT00000013482	TC375130		Gallus gallus N-acyl phosphatidylethanolamine phospholipase D (NAPEPLD), mRNA [NM_001030730]	chr1:13894539-13894480	NA
A_87_P006751		TC409015	DnDn	-3.0410878626	0	-2.7515040935	0	2	1	0	1	0				NA			TC409015		Rep: Tumor necrosis factor, alpha-induced protein 2 (Primary response gene B94 protein). - Gallus gallus, partial (10%) [TC409015]	chr5:52660930-52660872	NA
A_87_P037890	HAS2	NM_204806	DnDn	-3.1391196198	0	-3.9437082219	0	2	1	0	1	0	NM_204806	NM_204806	Gga.329	395594	hyaluronan synthase 2	ENSGALT00000026444	TC374710	GO:0001570(vasculogenesis)|GO:0005887(integral to plasma membrane)|GO:0030213(hyaluronan biosynthetic process)|GO:0035810(positive regulation of urine volume)|GO:0045226(extracellular polysaccharide biosynthetic process)|GO:0050501(hyaluronan synthase activity)|GO:0070295(renal water absorption)|GO:0085029(extracellular matrix assembly)	Gallus gallus hyaluronan synthase 2 (HAS2), mRNA [NM_204806]	chr2:142978090-142978031	NA
A_87_P025053			DnDU	-3.1397393739	0	-5.0641378165	3.4834361378	3	1	0	1	1				NA						chrUn_random:008876186-008876245	NA
A_87_P022075	FAP	NM_001193639	DnDn	-3.2162046456	0	-3.0922281961	0	2	1	0	1	0	NM_001193639	NM_001193639	Gga.10039	424186	fibroblast activation protein, alpha	ENSGALT00000018083			Gallus gallus fibroblast activation protein, alpha (FAP), mRNA [NM_001193639]	chr7:22664265-22666524	NA
A_87_P022395	LOC771069	ENSGALT00000040296	DnDn	-3.2384068191	0	-2.2765714022	0	2	1	0	1	0	XM_001233573	BX934820	Gga.7809	771069	C-factor-like	ENSGALT00000040296	TC415185		Uncharacterized protein [Source:UniProtKB/TrEMBL;Acc:E1BUD0] [ENSGALT00000040296]	chr21:2217859-2217918	NA
A_87_P008828	RBP4	NM_205238	DnDn	-3.2709104466	0	-4.8265042504	0	2	1	0	1	0	NM_205238	NM_205238	Gga.4126	396166	retinol binding protein 4, plasma	ENSGALT00000010708	TC382848	GO:0001555(oocyte growth)|GO:0005102(receptor binding)|GO:0005515(protein binding)|GO:0005615(extracellular space)|GO:0006094(gluconeogenesis)|GO:0006461(protein complex assembly)|GO:0009615(response to virus)|GO:0016918(retinal binding)|GO:0019841(retinol binding)|GO:0019904(protein domain specific binding)|GO:0030136(clathrin-coated vesicle)|GO:0030277(maintenance of gastrointestinal epithelium…	Gallus gallus retinol binding protein 4, plasma (RBP4), mRNA [NM_205238]	chr6:21498050-21498109	NA
A_87_P011070		CR524190	DnDn	-3.3407960318	0	-2.4403861591	0	2	1	0	1	0		CR524190	Gga.36286	NA			TC416033		Gallus gallus finished cDNA, clone ChEST904o3. [CR524190]	chr8:29959145-29959086	NA
A_87_P021085	PLCXD1	NM_001128637	DnDn	-3.345673937	0	-2.6666249486	0	2	1	0	1	0	NM_001128637	NM_001128637	Gga.22266	418673	phosphatidylinositol-specific phospholipase C, X domain containing 1	ENSGALT00000026984	TC380376		Gallus gallus phosphatidylinositol-specific phospholipase C, X domain containing 1 (PLCXD1), mRNA [NM_001128637]	chr1:134185983-134185924	NA
A_87_P036156	ACSL5	NM_001031237	DnDn	-3.4377930074	0	-2.8859695817	0	2	1	0	1	0	NM_001031237	NM_001031237	Gga.7847	423896	acyl-CoA synthetase long-chain family member 5		TC374541		Gallus gallus acyl-CoA synthetase long-chain family member 5 (ACSL5), mRNA [NM_001031237]	chr6:28184055-28184114	NA
A_87_P037896	BARX2	NM_204896	DnDn	-3.46201069	0	-3.6807466155	0	2	1	0	1	0	NM_204896	NM_204896	Gga.3060	395714	BARX homeobox 2	ENSGALT00000001814	TC405218		Gallus gallus BARX homeobox 2 (BARX2), mRNA [NM_204896]	chr24:1392958-1393017	NA
A_87_P038040	TF	NM_205304	DnDn	-3.5325792006	0	-2.2407940928	0	2	1	0	1	0	NM_205304	NM_205304	Gga.2551	396241	transferrin (ovotransferrin)	ENSGALT00000010419	TC375187	GO:0005615(extracellular space)|GO:0006826(iron ion transport)|GO:0006879(cellular iron ion homeostasis)|GO:0006953(acute-phase response)|GO:0008199(ferric iron binding)|GO:0031012(extracellular matrix)|GO:0032496(response to lipopolysaccharide)	Gallus gallus transferrin (ovotransferrin) (TF), mRNA [NM_205304]	chr9:5632337-5631846	NA
A_87_P017239	C3H8ORF80	CR385261	DnDU	-3.5422427623	0	-3.4447396352	3.0265150837	3	1	0	1	1	XM_420008	CR385261	Gga.54505	422000	chromosome 3 open reading frame, human C8orf80	ENSGALT00000026748	TC412466		Gallus gallus finished cDNA, clone ChEST791f8. [CR385261]	chr3:107923478-107923537	NA
A_87_P026101		BU461237	DnDn	-3.5809478067	0	-5.2617688744	0	2	1	0	1	0		BU461237	Gga.7212	NA			TC375871		603366084F1 CSEQRBN19 Gallus gallus cDNA clone ChEST265g22 5', mRNA sequence [BU461237]	chr3:32097203-32097260	NA
A_87_P037962	FBLN1	NM_204165	DnDn	-3.5885987388	0	-3.0990570849	0	2	1	0	1	0	NM_204165	NM_204165	Gga.2679	373979	fibulin 1	ENSGALT00000023014	TC425996	GO:0005509(calcium ion binding)|GO:0005578(proteinaceous extracellular matrix)	Gallus gallus fibulin 1 (FBLN1), mRNA [NM_204165]	chr1:72721523-72721582	NA
A_87_P019518	INPP5D	ENSGALT00000002412	DnDn	-3.7014116551	0	-2.6416779404	0	2	1	0	1	0	XM_004936934	CO768108	Gga.39201	424745	inositol polyphosphate-5-phosphatase, 145kDa	ENSGALT00000002412	TC410724		inositol polyphosphate-5-phosphatase, 145kDa [Source:HGNC Symbol;Acc:6079] [ENSGALT00000002412]	chr9:2112078-2112137	NA
A_87_P008770	TNXB	X99062	DnDU	-3.743819812	0	-3.2265121576	2.6022599635	3	1	0	1	1	XM_001231291	X99062	Gga.51520	396106	tenascin XB		TC406438		G.gallus mRNA for tenascin-Y. [X99062]	chr16:28148-28207	NA
A_87_P012954	HAPLN1	ENSGALT00000045959	DnDn	-3.7877106655	0	-3.7135734567	0	2	1	0	1	0		CR406175	Gga.19388	396475	hyaluronan and proteoglycan link protein 1	ENSGALT00000045959	TC413931	GO:0005540(hyaluronic acid binding)|GO:0005578(proteinaceous extracellular matrix)|GO:0007155(cell adhesion)	Hyaluronan and proteoglycan link protein 1 [Source:UniProtKB/Swiss-Prot;Acc:P07354] [ENSGALT00000045959]	chrZ:61275364-61275423	NA
A_87_P008749	GLRX	NM_205160	DnDn	-4.1377054019	0	-2.0387496036	0	2	1	0	1	0	NM_205160	NM_205160	Gga.635	396069	glutaredoxin (thioltransferase)	ENSGALT00000023648	TC415729	GO:0005737(cytoplasm)|GO:0009055(electron carrier activity)|GO:0015035(protein disulfide oxidoreductase activity)|GO:0045454(cell redox homeostasis)	Gallus gallus glutaredoxin (thioltransferase) (GLRX), mRNA [NM_205160]	chrZ:056249341-056249400	NA
A_87_P002952	BARX2	ENSGALT00000001814	DnDn	-4.1388301345	0	-4.1668546117	0	2	1	0	1	0				395714	BARX homeobox 2	ENSGALT00000001814			homeobox protein BarH-like 2 [Source:RefSeq peptide;Acc:NP_990227] [ENSGALT00000001814]	chr24:1393942-1394000	NA
A_87_P007613	ENPEP	ENSGALT00000019779	DnDn	-4.2539979542	0	-4.7600751169	0	2	1	0	1	0	XM_426327	XM_426327	Gga.31294	428771	glutamyl aminopeptidase (aminopeptidase A)	ENSGALT00000019779	TC379698		glutamyl aminopeptidase (aminopeptidase A) [Source:HGNC Symbol;Acc:3355] [ENSGALT00000019779]	chr4:59395353-59395294	NA
A_87_P008280	ENPP2	NM_001198662	DnDn	-4.3224619626	0	-5.7505769565	0	2	1	0	1	0	NM_001198662	NM_001198662	Gga.11463	420361	ectonucleotide pyrophosphatase/phosphodiesterase 2	ENSGALT00000026501	TC389329		Gallus gallus ectonucleotide pyrophosphatase/phosphodiesterase 2 (ENPP2), mRNA [NM_001198662]	chr2:142057978-142057919	NA
A_87_P007571		TC402857	DnDn	-4.5025793022	0	-2.6187719953	0	2	1	0	1	0				NA			TC402857	GO:0005515(protein binding)|GO:0005737(cytoplasm)|GO:0006396(RNA processing)|GO:0006401(RNA catabolic process)|GO:0006412(translation)|GO:0007596(blood coagulation)|GO:0008143(poly(A) RNA binding)|GO:0008266(poly(U) RNA binding)|GO:0017130(poly(C) RNA binding)|GO:0051707(response to other organism)	Rep: Filamin-binding LIM protein 1 (FBLP-1) (Mitogen-inducible 2- interacting protein) (MIG2-interacting protein) (Migfilin). - Gallus gallus, partial (93%) [TC402857]	chr21:4233536-4233594	NA
A_87_P012669		CR406603	DnDn	-4.6061990151	0	-3.5050923052	0	2	1	0	1	0		CR406603	Gga.10039	NA			TC428084		Gallus gallus finished cDNA, clone ChEST648g9. [CR406603]	chr7:22686897-22686956	NA
A_87_P022341	LOC421740	NM_001278004	DnDn	-5.1822777164	0	-2.5800367418	0	2	1	0	1	0	NM_001278004	NM_001278004	Gga.8293	421740	sulfotransferase family 3A, member 1-like		TC409537		Gallus gallus sulfotransferase family 3A, member 1-like (LOC421740), mRNA [NM_001278004]	chr3:66421321-66421380	NA
A_87_P022281	TUBAL3	NM_001277351	DnDn	-5.1934299228	0	-4.451540499	0	2	1	0	1	0	NM_001277351	NM_001277351	Gga.8347	416694	tubulin, alpha-like 3	ENSGALT00000040237	TC377746	GO:0003924(GTPase activity)|GO:0005200(structural constituent of cytoskeleton)|GO:0005525(GTP binding)|GO:0005737(cytoplasm)|GO:0005874(microtubule)|GO:0007017(microtubule-based process)|GO:0051258(protein polymerization)	Gallus gallus tubulin, alpha-like 3 (TUBAL3), mRNA [NM_001277351]	chr1:1078718-1078777	NA
A_87_P003248	MCOLN2	ENSGALT00000014191	DnDU	-5.5978720402	0	-3.7519568565	2.3324244384	3	1	0	1	1				424531	mucolipin 2	ENSGALT00000014191			Uncharacterized protein [Source:UniProtKB/TrEMBL;Acc:E1BWI2] [ENSGALT00000014191]	chr8:17123639-17123698	NA
A_87_P012917	RGS18	NM_001257327	DnDn	-5.7152650478	0	-3.5781344608	0	2	1	0	1	0	NM_001257327	NM_001257327	Gga.15362	424361	regulator of G-protein signaling 18	ENSGALT00000004005	TC379182		Gallus gallus regulator of G-protein signaling 18 (RGS18), mRNA [NM_001257327]	chr8:3673949-3673890	NA
A_87_P027085		TC379123	DnDn	-6.4293898324	0	-6.5614090935	0	2	1	0	1	0				NA			TC379123	GO:0001503(ossification)|GO:0004033(aldo-keto reductase (NADP) activity)|GO:0005615(extracellular space)|GO:0006081(cellular aldehyde metabolic process)|GO:0006508(proteolysis)|GO:0007586(digestion)|GO:0008130(neutrophil collagenase activity)|GO:0008133(collagenase activity)|GO:0008202(steroid metabolic process)|GO:0008237(metallopeptidase activity)|GO:0030449(regulation of complement activation)…	Rep: Interstitial collagenase precursor - Oryctolagus cuniculus (Rabbit), partial (72%) [TC379123]	chr1:186803786-186803843	NA

## Sheet: GO Common Down
Category	Term	Count	%	PValue	Genes	List Total	Pop Hits	Pop Total	Fold Enrichment	Bonferroni	Benjamini	FDR
GOTERM_BP_ALL	GO:0065008~regulation of biological quality	5	14.2857	0.0303946	TF, RBP4, F10, DIO3, LOC771012, GLRX	20	415	6441	3.88012	0.999999	0.999999	35.4428
Category	Term	Count	%	PValue	Genes	List Total	Pop Hits	Pop Total	Fold Enrichment	Bonferroni	Benjamini	FDR
GOTERM_CC_ALL	GO:0005576~extracellular region	7	20	0.0046803	TF, RBP4, LOC430969, FBLN1, TNXB, F10, MMP27, LOC771012, WFDC1	20	518	5846	3.95	0.227421	0.227421	4.50943
Category	Term	Count	%	PValue	Genes	List Total	Pop Hits	Pop Total	Fold Enrichment	Bonferroni	Benjamini	FDR
GOTERM_MF_ALL	GO:0019841~retinol binding	2	5.71429	0.00889982	RBP4, CRABP1	25	3	8067	215.12	0.579852	0.579852	9.39448
GOTERM_MF_ALL	GO:0016918~retinal binding	2	5.71429	0.00889982	RBP4, CRABP1	25	3	8067	215.12	0.579852	0.579852	9.39448
GOTERM_MF_ALL	GO:0019840~isoprenoid binding	2	5.71429	0.0147908	RBP4, CRABP1	25	5	8067	129.072	0.764354	0.514566	15.1636
GOTERM_MF_ALL	GO:0005501~retinoid binding	2	5.71429	0.0147908	RBP4, CRABP1	25	5	8067	129.072	0.764354	0.514566	15.1636
