# Supplementary material for: ESCDL-1, a new cell line derived from chicken embryonic stem cells, supports efficient replication of Mardiviruses
Source: PLoS One. 2017 Apr 13;12(4):e0175259. doi: 10.1371/journal.pone.0175259 (PMC5391029; doi:10.1371/journal.pone.0175259)
Supplement: S3 File — (XLSX) [file pone.0175259.s008.xlsx]

## Sheet: S3_file
	Gene Name	CEF.sorted.bam	cES1.sorted.bam	cES2.sorted.bam	ESCDL1.sorted.bam	Ensembl	EntrezId	cES vs CEF	cES vs ESCDL1
	PIT54	0	0	0	11376	ENSGALG00000009118	395364	0	-14.6758
	DMBT1L	0	0	0	5101.26	ENSGALG00000028894	426826	0	-13.6002
	CCL4	973.265	4.69346	35.0696	249244	ENSGALG00000000956	395468	-5.39619	-12.9228
Cell adhesion-component BasalMem	C1QTNF5	126.017	1.34099	5.34959	25910.6	ENSGALG00000006758	769989	-4.97451	-12.3431
GPCR & signaling	ADORA2B	385.185	0	2.972	12227.2	ENSGALG00000014182	395971	-7.42958	-12.2017
	LOC100858647	20.6066	0	0	2185.82	NA	100858647	-5.72144	-12.0855
Fibrocyte diff/inflamation	PTX3	4377.31	10.0574	105.803	325976	ENSGALG00000028284	548626	-5.94011	-11.725
PK activity	AVP	5.54793	0	1.7832	3860.91	ENSGALG00000014117	396101	-2.29963	-11.2013
	ADM	91.937	37.5477	16.6432	80094.1	NA	423042	0	-11.141
	LOC776594	820.3	27.4903	67.7615	141708	ENSGALG00000005720	776594	-4.0205	-11.1409
DNA binding	OSR2	67.3677	8.04593	5.94399	16927.2	NA	771523	-3.18588	-10.8627
	FGF16	46.7611	0	2.3776	3885.23	ENSGALG00000007806	422330	-4.79637	-10.8533
	ACVRL1	876.572	4.69346	7.13279	13197	ENSGALG00000018934	100857446	-6.95313	-10.7209
	SPRR2G	77.671	1.34099	0	2112.86	NA	107052503	-6.10664	-10.615
	HSPB1	4198.19	67.0494	99.8591	153087	ENSGALG00000001926	396227	-5.53329	-10.5423
	TMEM119	4788.65	8.04593	39.2304	48814.7	ENSGALG00000004893	416892	-7.35141	-10.5246
	THBD	419.265	63.697	106.992	155950	ENSGALG00000008361	428546	-2.28584	-10.5115
	SHOX	408.169	0	0.594399	1301.16	ENSGALG00000016698	418669	-8.83395	-10.4123
	WISP2	168.023	0	1.7832	2182.78	ENSGALG00000004154	419192	-6.79962	-10.3002
	LOC107051973	179.119	3.35247	0.594399	3751.47	NA	107051973	-6.11892	-10.2948
	ARX	2.37768	3.35247	0.594399	3359.29	NA	107057587	0	-10.1697
	SCARA5	3.17024	6.70494	26.748	24874	ENSGALG00000016580	771061	0	-10.0689
	FABP4	2643.98	0	0	586.737	ENSGALG00000015767	374165	-12.122	-10.0496
	HIC1	191.8	14.7509	46.3631	41901.5	ENSGALG00000026718	396164	-2.60785	-10.0119
	LCAT	17.4363	9.38692	5.34959	7907.26	ENSGALG00000028928	396136	0	-9.70116
	ADAMTS8	26.1545	263.504	420.835	339085	ENSGALG00000001370	769222	3.47258	-9.64059
	LOC107054483	3.9628	0	0	398.251	NA	107054483	-3.70068	-9.52298
	TAGLN	44408.8	159.578	155.138	135187	ENSGALG00000011902	396490	-7.95642	-9.51092
	TMEM158	68.9528	2.01148	0	1282.92	NA	776186	-5.51331	-9.44858
	LOC100859777	0	0	0	337.45	ENSGALG00000028894	100859777	0	-9.35732
	SERPINF1	16582	63.697	133.74	74007.8	ENSGALG00000003015	417561	-7.18538	-9.25846
	HPX	9.51073	217.911	112.936	126857	ENSGALG00000022586	419076	3.77975	-9.25586
	COLEC10	145.831	0.670494	2.972	1583.88	ENSGALG00000027390	420281	-5.84416	-9.08352
	IL13RA2	170.401	2.01148	19.0208	8238.63	ENSGALG00000020316	422219	-3.83589	-9.0687
	HPS5	1275.23	746.931	943.906	525752	ENSGALG00000006266	423079	0	-9.02396
	LOC107053870	261.545	4.69346	4.1608	3027.93	NA	107053870	-5.63134	-9.00763
	LOC100857440	21.3991	1.34099	7.72719	3325.85	ENSGALG00000028657	100857440	-2.1474	-8.99203
	THY1	23900.5	243.389	603.91	266792	ENSGALG00000006751	378897	-5.65672	-8.98834
	LSP1	14041.8	223.945	665.727	285768	ENSGALG00000006583	374254	-4.83938	-8.98361
	SLCO2B1	3.9628	0.670494	3.5664	1608.21	ENSGALG00000017302	419051	0	-8.92472
	CEMIP	38.8355	6.70494	16.6432	7226.28	ENSGALG00000006413	415476	0	-8.90085
	LOC107053928	34.8727	0.670494	1.1888	845.144	NA	107053928	-4.63503	-8.89794
	SIX2	336.838	11.3984	35.664	14458.6	ENSGALG00000023303	724086	-3.72792	-8.89197
	KLF2	2803.29	63.697	41.0136	29738.1	ENSGALG00000003939	420148	-5.60614	-8.89054
	BMPER	3946.95	108.62	18.4264	40275.1	ENSGALG00000012184	420744	-5.70645	-8.85498
	ACTG2	13360.2	11.3984	67.7615	24767.6	ENSGALG00000006343	396084	-8.0102	-8.8485
	OLFML3	2032.13	193.773	127.201	87639.6	ENSGALG00000001956	419882	-3.59938	-8.83699
	HSPB7	2600.39	12.7394	10.6992	6335.54	ENSGALG00000023772	430280	-7.55497	-8.79198
	ROBO3	7.13305	0	3.5664	1313.32	ENSGALG00000021448	100858578	0	-8.74488
	LOC100857191	0.792561	0	1.1888	580.656	NA	100857191	0	-8.73189
	PRRX1	7820.99	27.4903	128.39	43680	ENSGALG00000003324	373941	-6.3821	-8.72618
	LCN8	2016.27	618.866	194.369	213384	ENSGALG00000024011	396393	-2.28299	-8.67871
	LOC415478	21.3991	10.7279	19.0208	7521.17	ENSGALG00000021171	415478	0	-8.65445
	AADACL2	158.512	19.4443	10.6992	7347.89	ENSGALG00000010364	425034	-3.31483	-8.61919
	SHISA4	1772.96	59.674	57.0623	26558.2	NA	100859291	-4.82066	-8.59361
	TIMP3	2573.44	32.1837	53.4959	19097.8	ENSGALG00000012568	396483	-5.75502	-8.53872
	ADAM33	5498.79	38.2182	127.201	36490.1	ENSGALG00000016038	422948	-5.84903	-8.44603
	LOC428299	61.0272	0	0	237.127	ENSGALG00000027303	428299	-6.73805	-8.43259
	MT4	1873.61	2181.12	703.174	629918	ENSGALG00000028451	396212	0	-8.41888
	LMOD1	7347.83	16.7624	130.768	35003.5	ENSGALG00000028721	771476	-6.30944	-8.41227
	MARCH3	149.794	8.71643	16.0488	5201.59	ENSGALG00000028673	768965	-3.48992	-8.38536
	MTUS2	2.37768	10.7279	11.888	4669.57	ENSGALG00000017086	418923	0	-8.36537
	LAMB2	935.222	156.896	144.439	57463.7	ENSGALG00000006802	373980	-2.60312	-8.34555
	TAPBP	1359.24	89.1757	187.236	54101.4	ENSGALG00000008022	417048	-3.23393	-8.33249
	TFPI2	228.257	28.1608	30.9088	11336.5	NA	420561	-2.89793	-8.3273
	TIMP2	16089	1011.78	961.738	350817	ENSGALG00000027070	374178	-3.95721	-8.25895
	EN1	426.398	11.3984	10.6992	4140.6	ENSGALG00000025740	771008	-5.1033	-8.24899
	SULT1B1	593.628	69.0609	17.2376	16261.4	ENSGALG00000023120	395227	-3.66773	-8.18557
	SLC2A6	133.15	0.670494	5.94399	1447.08	ENSGALG00000002982	425954	-4.95709	-8.15768
	DDR2	7306.62	39.5592	290.661	63823.6	NA	396404	-5.21547	-8.13453
	SLC1A6	29.3247	72.4134	128.985	33893.9	ENSGALG00000000558	420057	0	-8.11526
	CDKN2C	110.166	1.34099	11.888	2663.12	ENSGALG00000010537	429104	-3.83494	-8.11436
	AGTR2	11.0959	0.670494	14.2656	3131.29	ENSGALG00000005936	428708	0	-8.08841
	APOA1	76.0858	16.7624	212.795	46628.8	ENSGALG00000007114	396536	0	-8.08051
	C1QTNF4	503.276	159.578	54.0903	36043.3	ENSGALG00000008080	428863	-2.20716	-8.07395
	SLC2A10	626.123	23.4673	46.3631	11248.3	ENSGALG00000004498	419206	-4.05625	-8.05145
	FGF7	315.439	0	2.972	705.3	ENSGALG00000028158	415439	-6.9813	-8.04918
	OAF	780.672	142.145	468.981	99289.2	ENSGALG00000006715	395161	0	-8.00214
	LOC107052901	4.75536	0	0.594399	282.728	NA	107052901	-2.95901	-7.99826
	LOXL1	1961.59	625.571	325.136	139570	ENSGALG00000028247	426411	-2.0283	-7.93952
	SCARF2	1597.01	128.064	175.348	43555.3	ENSGALG00000020956	772263	-3.33666	-7.93944
	OSR1	34.0801	8.04593	8.91599	2614.47	ENSGALG00000016473	100316920	0	-7.92255
	LOC107051813	54.6867	12.7394	10.1048	3426.18	NA	107051813	-2.21463	-7.91581
	CGREF1	49.1388	9.38692	6.53839	2410.79	NA	107053157	-2.55093	-7.88871
	BHLHE22	57.8569	0.670494	0.594399	349.61	NA	395164	-5.51905	-7.83911
	LOC107053762	91.937	0.670494	1.1888	428.652	NA	107053762	-5.8088	-7.82264
	MSC	1224.51	0.670494	7.72719	1355.88	ENSGALG00000019470	420179	-7.66457	-7.80103
	COL1A2	183164	193.102	10006.1	1.91777e+06	ENSGALG00000009641	396243	-4.75516	-7.78495
	ELN	988.323	21.4558	35.0696	7448.21	ENSGALG00000001071	396441	-4.98467	-7.78274
	LOC107052136	35.6652	14.7509	7.72719	3106.97	NA	107052136	0	-7.77502
	AEBP1	5672.36	232.662	267.48	62951.1	ENSGALG00000026047	100859431	-4.41401	-7.77064
	HIST1H110	698.246	32.1837	9.51039	5715.36	ENSGALG00000011759	417948	-4.88347	-7.75866
	RAMP1	170.401	14.0804	41.608	7585.01	ENSGALG00000003821	424016	-2.55152	-7.75363
	LOC101751589	0	0	0.594399	240.167	NA	101751589	0	-7.74865
	LOC101750765	396.28	0.670494	27.9368	4842.86	NA	101750765	-4.4615	-7.74534
	RASL11A	0.792561	10.0574	5.34959	2149.34	ENSGALG00000017099	418932	2.27375	-7.73854
	LHFP	470.781	18.7738	33.8808	6803.71	ENSGALG00000017036	418889	-4.04615	-7.73852
	CCL19	0	0	1.1888	331.369	ENSGALG00000028256	427406	0	-7.72788
	SYNPO	1065.99	49.6166	61.8175	13811.1	NA	770421	-4.16417	-7.72766
	NTN4	666.544	60.3445	95.1039	19289.3	ENSGALG00000011406	417914	-3.0429	-7.71578
	CHST7	3.9628	0.670494	0	246.247	NA	107051963	-2.69464	-7.70228
	GSG1	132.358	8.71643	10.1048	2374.31	ENSGALG00000011802	769937	-3.68127	-7.64858
	CEBPA	65.7825	8.04593	0.594399	1319.4	ENSGALG00000026525	427549	-3.67919	-7.64545
	SMOC2	807.619	7.37544	36.8528	5809.6	ENSGALG00000011205	421559	-4.9642	-7.64184
	WISP1	5967.98	8.04593	194.369	30841.7	ENSGALG00000016220	420322	-5.47621	-7.63282
	LOC416755	2720.86	323.849	226.466	63285.5	ENSGALG00000020719	416755	-3.24852	-7.62865
	COL6A1	37459.6	87.8347	2561.27	408457	ENSGALG00000005974	396000	-4.491	-7.60693
	EVA1B	1425.02	46.2641	82.6215	14704.9	ENSGALG00000022440	101749609	-4.35548	-7.59047
	FAM212A	259.96	10.7279	7.72719	2225.34	NA	101751145	-4.63839	-7.58754
	BF2	2299.22	185.727	485.624	78099.8	ENSGALG00000024372	425389	-2.7224	-7.57889
	GSTT1L	2263.55	186.397	43.3912	27752.9	ENSGALG00000005204	769847	-4.15194	-7.56627
	MARVELD1	1637.43	170.306	186.641	37706.2	NA	100858221	-3.14473	-7.51736
	LOC107052456	28.5322	8.04593	3.5664	1431.88	NA	107052456	-2.22204	-7.51418
	TBX15	224.295	0.670494	9.51039	1407.56	ENSGALG00000014776	418313	-5.07228	-7.51106
	SLC46A2	90.3519	31.5132	106.397	15656.4	ENSGALG00000027345	431636	0	-7.4868
	LOC100858014	747.385	194.443	96.8871	31069.7	NA	100858014	-2.3263	-7.48481
	FOXD1	96.6924	2.01148	4.1608	814.743	ENSGALG00000012644	396109	-4.61932	-7.47269
	GPX3	3673.52	157.566	566.463	79017.9	ENSGALG00000004521	427638	-3.252	-7.44914
	FNDC5	89.5594	18.7738	43.3912	6660.83	ENSGALG00000003567	419667	0	-7.4415
	CBFA2T3	427.983	13.4099	16.0488	3073.53	ENSGALG00000006234	415846	-4.70454	-7.42584
	LRRC15	357.445	19.4443	33.2864	5420.47	ENSGALG00000007104	768899	-3.65936	-7.41554
	LOC101752219	0	12.7394	0.594399	18973.2	NA	101752219	0	-7.38788
	IL6	841.7	85.8233	61.2231	14334	ENSGALG00000010915	395337	-3.44635	-7.38613
	CRYGS	72.123	5.36395	2.972	966.747	ENSGALG00000006574	429134	-3.88026	-7.37175
	LOC107052154	396.28	77.1068	60.0343	13136.2	NA	107052154	-2.4932	-7.35967
	FN1	195377	2150.95	38528.4	4.96126e+06	ENSGALG00000003578	396133	-3.10281	-7.35715
	HLX	18.2289	0	0.594399	203.686	NA	107052956	-4.41027	-7.34717
	LOC770295	15.0587	0	0.594399	203.686	ENSGALG00000017391	770295	-4.18547	-7.34667
	C1QTNF1	323.365	71.7429	60.0343	12351.9	NA	768784	-2.26511	-7.32966
	FKBP10	13787.4	1621.93	1853.93	319747	ENSGALG00000025764	427013	-2.94269	-7.32823
	MIR6615	7.92561	0.670494	1.7832	389.131	NA	102466694	-2.36988	-7.32509
	CEBPB	3055.32	610.15	276.396	83565.9	ENSGALG00000008014	396185	-2.73422	-7.30809
	LOC100857637	3338.27	75.0954	216.361	27698.2	NA	100857637	-4.38191	-7.2905
	LOC107055394	7.92561	0.670494	0	197.606	NA	107055394	-3.39686	-7.25027
	SLC16A4	49.9313	18.7738	20.2096	3532.58	ENSGALG00000000417	419809	0	-7.22687
	LOC107055405	73.7081	2.68198	11.888	1517	NA	107055405	-3.16629	-7.22517
	CSRP1	18484.9	644.345	801.845	123175	ENSGALG00000000318	396176	-4.57892	-7.22357
	RRAD	1434.53	55.651	34.4752	7809.98	ENSGALG00000005140	415790	-4.86049	-7.20889
	PMP22	1727.78	143.486	152.761	25117.2	ENSGALG00000026262	417327	-3.47797	-7.20809
	NACAD	4143.51	266.186	266.291	44245.4	NA	420409	-3.88388	-7.18662
	G0S2	9852.32	244.73	51.1183	27117.6	ENSGALG00000023933	419860	-5.8066	-7.1832
	RXFP3	5.54793	2.01148	0.594399	367.85	ENSGALG00000017411	431664	0	-7.17949
	SPARC	55498.3	5025.35	6783.88	969888	ENSGALG00000004184	386571	-3.17745	-7.16385
	GDF6	22.9843	3.35247	0.594399	492.494	NA	107052761	-3.2062	-7.16148
	NFIC	2591.67	66.3789	74.8943	11528	NA	396208	-5.07365	-7.15091
	LOC770612	3564.94	632.276	429.156	86864.4	ENSGALG00000026970	770612	-2.7055	-7.1488
	LOC100858937	2.37768	0	0	121.603	NA	100858937	-2.86108	-7.13382
	FAM180A	87.9742	0	1.1888	231.047	ENSGALG00000028459	772003	-5.92322	-7.13332
	LOC419584	2647.95	220.593	471.953	57266.1	ENSGALG00000029066	419584	-2.87703	-7.12817
	P4HA3	3920.01	201.819	55.2791	22131.8	ENSGALG00000017311	419057	-4.75872	-7.12525
	K123	12.681	30.1722	2.972	3304.57	ENSGALG00000006337	395873	0	-7.12408
	CTXN1	5.54793	9.38692	2.3776	1143.07	NA	420051	0	-7.10164
	FYTTD1L	1669.93	105.938	65.9783	13698.6	ENSGALG00000005895	422221	-4.17923	-7.09977
	CERCAM	5938.66	614.843	621.742	96024.1	ENSGALG00000004986	427768	-3.20895	-7.09156
	CYR61	21418.2	90.5167	243.109	26676.8	ENSGALG00000008661	429089	-6.7736	-7.07609
	FXYD6	8575.51	206.512	115.313	24627.7	ENSGALG00000025937	770406	-5.58568	-7.04944
	ANGPT4	34.8727	8.71643	106.397	10938.2	ENSGALG00000026890	771763	0	-7.04733
	IFI27L2	53.1016	11.3984	10.6992	1805.81	ENSGALG00000021627	403121	-2.20533	-7.02532
	COL6A2	42844.2	58.333	3029.65	323055	ENSGALG00000006126	396292	-4.41205	-7.01461
	LOC107054251	200.518	10.7279	10.6992	1678.13	NA	107054251	-4.06563	-6.97367
	RARRES1	391.525	386.205	154.544	40618.6	ENSGALG00000009594	395209	0	-6.96315
	LOC107054329	49.9313	0.670494	2.972	410.412	NA	107054329	-4.24294	-6.95742
	DIO3	343.179	24.8083	270.452	25606.6	NA	395939	0	-6.95455
	C17H9ORF91	24.5694	152.873	11.888	14531.6	ENSGALG00000007186	417248	0	-6.93587
	SHD	11.0959	0	4.75519	547.215	NA	107055336	-2.02125	-6.93538
	PRELP	2035.3	18.1033	555.169	53934.2	ENSGALG00000003551	419933	-2.67817	-6.93399
	COL16A1	5215.05	65.7084	558.141	50207	ENSGALG00000026836	430477	-3.87658	-6.90976
	GAS1	920.956	79.7888	110.558	13160.5	ENSGALG00000026583	770168	-3.20852	-6.90397
	LOC426825	5.54793	0	0	112.483	ENSGALG00000027106	426825	-3.56838	-6.87022
	MIR199-1	6.34049	0	0	112.483	ENSGALG00000018277	777849	-3.69501	-6.86066
	LOC107054223	53.1016	2.01148	0.594399	297.928	NA	107054223	-4.65772	-6.84891
	CYP11A1	75.2933	6.03445	2.3776	699.22	ENSGALG00000001417	414838	-3.88813	-6.84541
	LOC769899	1.58512	0.670494	1.1888	243.207	ENSGALG00000025945	769899	0	-6.82806
	LOC100859853	3184.51	123.371	134.929	16528.9	ENSGALG00000028143	100859853	-4.5213	-6.81519
	ALDH3B1	173.571	27.4903	7.72719	2526.31	ENSGALG00000028936	428813	-3.1809	-6.80937
	LBH	34654.7	518.963	1414.67	125929	ENSGALG00000009052	421301	-5.00574	-6.78259
	PPAP2C	5345.82	687.257	594.994	79124.3	ENSGALG00000026834	100858471	-3.00847	-6.76592
	PRRT3	11.0959	5.36395	8.32159	1003.23	ENSGALG00000006768	416053	0	-6.75936
	ENG	422.435	42.2411	87.9711	8329.83	ENSGALG00000005060	771557	-2.63901	-6.75125
	KCNJ12	337.631	11.3984	14.2656	1687.25	ENSGALG00000004721	427662	-4.53793	-6.74232
	GPR61	8.71817	5.36395	2.972	653.618	NA	100858985	0	-6.74211
	ARPC1B	9288.81	501.53	320.381	49626.4	ENSGALG00000022490	416490	-4.39589	-6.72588
	PTGER2	30.1173	6.03445	7.13279	936.346	ENSGALG00000012396	100034745	-2.10815	-6.72329
	FSTL1	14350.9	4651.22	6889.68	697475	ENSGALG00000014970	395349	0	-6.7193
	LOC101749287	1184.88	26.1493	165.243	13060.2	NA	101749287	-3.48233	-6.71579
	RAI2	672.092	79.1183	127.201	12467.4	ENSGALG00000016538	418614	-2.65319	-6.70284
	CLIC2	962.169	319.155	245.487	33456.1	ENSGALG00000004730	422178	0	-6.6951
	LOC770617	1116.72	295.017	106.992	24889.2	NA	770617	-2.42422	-6.69049
	NGF	323.365	69.7314	21.3984	5785.28	ENSGALG00000002556	396466	-2.74964	-6.68571
	CMKLR1	449.382	2.68198	19.6152	1550.44	NA	425507	-5.00889	-6.66083
	STOML1	1891.05	107.95	86.7823	11233.1	ENSGALG00000001470	415303	-4.18221	-6.66004
	RGS3	1039.05	361.396	471.359	48027.3	ENSGALG00000008881	395110	0	-6.65676
	TMEM109	79.2561	20.1148	7.72719	1720.69	NA	107053339	-2.43076	-6.5985
	CAPN14	87.1817	2.01148	2.972	389.131	ENSGALG00000009069	768684	-4.64624	-6.59475
	NANOS1	2233.44	40.2297	83.2159	6858.43	ENSGALG00000027980	100857342	-5.02053	-6.56924
	SELM	7115.61	520.974	499.89	54308.1	ENSGALG00000025972	101410532	-3.7272	-6.56179
	ISL2	26.9471	8.71643	5.94399	924.186	NA	396382	0	-6.55916
	TRIM45	578.569	214.558	98.6703	17361.9	ENSGALG00000014818	769776	0	-6.55712
	DOK2	1787.22	46.9346	86.1879	7247.56	ENSGALG00000026250	100857332	-4.61317	-6.54925
	LOC107052603	0	0	0	94.2427	NA	107052603	0	-6.54145
	LOC107055323	1284.74	41.5706	47.5519	4772.93	NA	107055323	-4.71989	-6.53996
	IL4I1	0	1.34099	2.972	358.73	ENSGALG00000000081	417039	0	-6.52589
	STBD1	3636.27	146.838	65.3839	11379	NA	422637	-4.94837	-6.52279
	MT3	803.657	750.954	98.6703	51435.2	ENSGALG00000014616	770592	0	-6.5168
	HIST2H4B	9.51073	2.68198	1.1888	322.249	NA	417950	-2.0843	-6.51429
	LOC107054211	26.9471	2.68198	0.594399	288.808	NA	107054211	-3.52515	-6.49652
	LOC107052553	1069.16	30.8427	2.972	2073.34	NA	107052553	-5.61554	-6.49575
	FOXC2	677.639	16.7624	18.4264	1890.93	ENSGALG00000022940	396039	-5.08363	-6.49543
	CSF1	359.03	87.1643	165.837	13352.1	NA	100499189	0	-6.49515
	LOC107052436	168.023	55.651	252.025	17501.8	NA	107052436	0	-6.49134
	LOC107055346	20.6066	0	1.1888	173.285	NA	107055346	-3.95598	-6.4876
	SP7	25.3619	0	0	94.2427	NA	107055412	-5.0236	-6.4865
	HSPG2	13831	3117.13	4089.47	364591	NA	429806	0	-6.47962
	SFXN3	1275.23	376.818	265.697	32662.7	ENSGALG00000023621	428972	0	-6.47705
	CREB3L1	13227.8	213.217	1025.93	68325.9	ENSGALG00000008393	100859610	-4.24529	-6.47541
	LOC107055339	87.1817	28.8313	25.5592	2878.96	NA	107055339	0	-6.4752
	LOC101747823	177.534	77.1068	74.2999	7703.58	NA	101747823	0	-6.46386
	AVD	12.681	571.261	12.4824	41190.1	ENSGALG00000023622	396260	3.67911	-6.4631
	TAP1	153.757	24.8083	115.908	7895.1	ENSGALG00000026269	427727	0	-6.46275
	MAB21L1	65.7825	1.34099	1.7832	258.407	ENSGALG00000017059	395208	-4.71646	-6.45335
	HMOX1	2279.4	71.7429	5.94399	4566.21	ENSGALG00000012550	396287	-5.51678	-6.43929
	CLDN5	462.063	8.71643	7.72719	896.825	ENSGALG00000001621	374028	-5.53678	-6.43766
	MYO1D	2854.8	415.036	310.871	35550.8	ENSGALG00000000674	419963	-2.92231	-6.43322
	HPCAL1	2225.51	141.474	95.1039	11631.4	ENSGALG00000016443	396161	-4.13316	-6.42944
	ZC3HAV1L	294.04	5.36395	7.72719	735.701	NA	418108	-5.18278	-6.41819
	LOC415312	4.75536	5.36395	2.972	532.015	ENSGALG00000021517	415312	0	-6.40914
	LOC101748116	11.0959	0.670494	1.1888	194.565	NA	101748116	-2.94373	-6.40721
	COL6A3	62399.9	73.0839	2326.48	147970	ENSGALG00000003923	396548	-5.26485	-6.38868
	PI16	12.681	2.01148	7.72719	617.137	NA	419818	0	-6.38251
	FAM20C	444.627	65.7084	105.803	8244.71	ENSGALG00000003640	416445	-2.33127	-6.37425
	NKX3-2	306.721	8.04593	33.8808	2225.34	NA	373932	-3.69519	-6.36801
	MAFF	5204.75	455.266	436.289	40761.5	ENSGALG00000012277	395519	-3.47726	-6.34705
	CDKN1A	6965.82	693.962	312.654	47294.6	ENSGALG00000028318	378914	-3.69477	-6.3417
	SCARB1	826.641	94.5397	98.6703	8910.49	ENSGALG00000003018	416814	-3.03503	-6.34004
	LOC101750586	1382.23	396.262	123.635	25293.5	ENSGALG00000028970	101750586	-2.35712	-6.33803
	MAF	32.495	9.38692	13.0768	1161.31	ENSGALG00000026258	693248	0	-6.33244
	SRPX2	1767.41	58.333	78.4607	6292.98	ENSGALG00000006796	422261	-4.56986	-6.33183
	HMX1	2.37768	2.68198	5.34959	498.574	ENSGALG00000015600	396546	0	-6.3314
	GSTA4	31.7024	6.70494	5.34959	671.859	ENSGALG00000016324	395612	-2.27803	-6.33
	LOC417192	23.7768	4.02297	6.53839	608.017	ENSGALG00000023709	417192	-2.05715	-6.32637
	SIX1	269.471	101.915	10.6992	6064.97	ENSGALG00000022994	693262	-2.18099	-6.31856
	LOC107052850	383.599	65.7084	20.2096	4180.12	NA	107052850	-3.05763	-6.31132
	COL5A1	57015.2	183.715	3484.96	202956	ENSGALG00000002546	395568	-4.63489	-6.30433
	WNT9A	152.964	8.71643	14.2656	1143.07	ENSGALG00000005401	395829	-3.56875	-6.29296
	LIPG	8841.02	353.35	599.155	41719.1	ENSGALG00000002712	426846	-4.11462	-6.26904
	TMEM61	719.645	67.7199	35.0696	4590.53	ENSGALG00000010801	424662	-3.70032	-6.25355
	FRMD6	1989.33	286.972	131.957	18401.6	ENSGALG00000012374	428930	-3.16968	-6.24175
	MRC2	13594.8	654.402	3023.12	169904	ENSGALG00000000461	419950	-2.79727	-6.22873
	TMEM196	6.34049	0.670494	2.3776	240.167	ENSGALG00000010865	772254	0	-6.22773
	CITED4	518.335	374.806	813.733	52052.3	ENSGALG00000000678	395465	0	-6.22434
	HIGD2A	456.515	157.566	63.6007	9700.91	ENSGALG00000003348	416227	-2.0104	-6.21173
	LOC100858311	10.3033	2.01148	2.3776	291.848	NA	100858311	-2.02059	-6.21082
	ABHD6	1525.68	49.6166	78.4607	5447.83	ENSGALG00000005696	416009	-4.4481	-6.20979
	FZD2	942.355	480.744	416.674	37265.4	ENSGALG00000008433	374061	0	-6.19858
	TNFRSF14	649.9	227.968	209.229	17960.8	NA	420403	0	-6.18133
	PTGES	609.479	12.0689	13.0768	1100.51	ENSGALG00000027357	417193	-5.36658	-6.17359
	CAPN11	10984.1	2160.33	1201.28	138330	ENSGALG00000010186	396240	-2.65766	-6.17235
	NKX6-1	146.624	65.0379	3.5664	3544.74	NA	395752	-2.01112	-6.1679
	TMEM8A	921.748	716.088	789.362	60588.9	ENSGALG00000026188	427681	0	-6.15411
	CTGF	30975.7	91.8577	838.697	42430.5	ENSGALG00000002909	374135	-5.72487	-6.14594
	EGR2	33.2876	20.1148	13.0768	1447.08	NA	107053633	0	-6.13101
	PARP3	343.179	145.497	54.0903	8299.43	ENSGALG00000004517	771158	0	-6.12447
	HNMT	7.13305	1.34099	7.72719	507.694	ENSGALG00000012377	424298	0	-6.12213
	ZNF503	255.205	32.1837	31.5032	2596.23	ENSGALG00000004994	770136	-2.92313	-6.11895
	TNIP1	1956.83	1591.75	1610.82	125194	ENSGALG00000004496	100858009	0	-6.11578
	BF1	1356.07	182.374	1370.68	69113.3	ENSGALG00000000178	693260	0	-6.09856
	NCALD	34.0801	0	7.13279	456.013	ENSGALG00000013363	396048	-2.8784	-6.09505
	CNN2	9271.38	1607.85	1053.28	102509	ENSGALG00000027777	100216000	-2.75001	-6.09213
	KIAA1614	113.336	21.4558	23.1816	1830.13	ENSGALG00000003885	424414	-2.283	-6.09181
	MARCH2	1190.43	238.025	139.684	14628.9	ENSGALG00000000599	420062	-2.60476	-6.08167
	PTPRQ	253.619	0.670494	1.7832	152.004	ENSGALG00000010935	772163	-6.74848	-6.08145
	SFRP4	81.6338	4.02297	36.8528	1878.77	ENSGALG00000012073	420732	0	-6.04977
	PAPPA2	1645.36	3.35247	7.72719	446.893	ENSGALG00000004487	429071	-7.79955	-6.01787
	ZMYM6NB	166.438	65.0379	13.0768	3222.49	ENSGALG00000002517	100857984	-2.03226	-6.01528
	LEPRE1	5792.83	1599.8	1425.37	108978	ENSGALG00000004833	414142	0	-6.00719
	LOC771545	204.481	18.1033	29.72	1851.41	ENSGALG00000006171	771545	-2.99387	-6.0056
	CEBPD	837.737	169.635	112.341	10190.4	NA	107052707	-2.52251	-5.9877
	FAM129B	11985.1	2851.61	1028.91	143805	ENSGALG00000023872	771307	-2.56636	-5.9838
	PCDHGC3	4580.21	301.722	918.941	45446.2	ENSGALG00000028565	408051	-2.83077	-5.97901
	LOC107055292	17.4363	6.03445	0.594399	364.81	NA	107055292	-2.1796	-5.9633
	SPON2	8345.66	0.670494	16.6432	702.26	ENSGALG00000027109	422905	-9.27285	-5.95774
	B2M	4168.08	581.319	1180.48	62601.4	ENSGALG00000002160	414830	-2.20356	-5.95295
	C1ORF216	107.788	26.8198	87.3767	4332.12	ENSGALG00000002353	770397	0	-5.95008
	IGFBP7	542.112	285.631	86.1879	13765.5	ENSGALG00000011339	422620	0	-5.94596
	PTRF	5347.41	1986	408.352	90244.9	ENSGALG00000003261	396006	-2.10494	-5.93714
	GLIS2	1034.29	308.427	288.284	20505.4	NA	374023	0	-5.93395
	LOC429809	2245.32	304.404	167.621	16373.9	NA	429809	-3.17582	-5.92788
	RHOB	1578.78	945.397	294.228	44813.9	ENSGALG00000016485	395734	0	-5.92284
	BHLHE40	4692.75	303.734	376.255	23049.9	ENSGALG00000008308	416108	-3.70607	-5.92255
	GALNT5	783.05	116.666	242.515	12601.2	ENSGALG00000012544	424324	-2.08636	-5.92176
	LOC107055283	26.9471	18.7738	5.94399	988.028	NA	107055283	0	-5.90689
	TAP2	350.312	87.1643	431.534	19328.9	ENSGALG00000000181	427728	0	-5.90113
	DHRS13	182.289	34.1952	1.1888	1580.84	ENSGALG00000004009	100858939	-3.11846	-5.89942
	HRASLS	374.089	6.70494	29.72	1398.44	ENSGALG00000007193	424903	-4.12912	-5.896
	LOC100858796	5131.04	136.11	281.151	14166.8	ENSGALG00000027017	100858796	-4.49017	-5.89419
	ENTPD8L	586.495	159.578	73.7055	8037.99	ENSGALG00000008936	417281	-2.28228	-5.8884
	CDHR4	52.309	5.36395	3.5664	392.171	ENSGALG00000025992	101749086	-3.2649	-5.87627
	SERPINF2	881.328	52.2986	19.6152	2511.11	ENSGALG00000002987	100857105	-4.4422	-5.87152
	ELFN1	1811	18.1033	155.733	6566.58	ENSGALG00000004209	416465	-4.14995	-5.86964
	CHRM4	45.9685	97.8922	161.677	8734.17	ENSGALG00000008365	423195	0	-5.85708
	PPDPF	4396.33	797.218	416.08	40031.8	ENSGALG00000005849	419245	-2.79712	-5.85682
	VASN	3979.45	707.371	795.306	48410.3	ENSGALG00000007807	101749629	-2.36782	-5.85061
	PLXDC1	893.216	22.7968	226.466	9442.51	ENSGALG00000023881	771862	-2.71269	-5.84714
	GPC4	14302.6	2468.09	4592.92	230895	ENSGALG00000006080	422234	0	-5.84533
	DNASE1L3	37.2504	1.34099	1.1888	161.125	ENSGALG00000005688	416008	-4.06342	-5.84104
	LOC107053353	1020.82	715.417	231.816	31948.3	NA	107053353	0	-5.82861
	DMB2	221.917	140.804	94.5095	7609.33	ENSGALG00000000166	417051	0	-5.81874
	WBSCR17	756.896	25.4788	194.369	7980.22	ENSGALG00000001130	417480	-2.66841	-5.81823
	C1S	348.727	50.2871	73.1111	4015.95	ENSGALG00000014603	418294	-2.44331	-5.81744
	LYZ	2.37768	4.69346	1.7832	310.089	ENSGALG00000009963	396218	0	-5.81395
	LOC107053955	3.9628	0	0	72.9621	NA	107053955	-2.89336	-5.80949
	LOC107052601	3.9628	0	0	72.9621	NA	107052601	-2.89336	-5.80949
	PHF19	1436.91	275.573	122.446	12893	ENSGALG00000001595	772213	-2.78411	-5.80935
	ECE2	720.438	59.0035	99.2647	5092.14	ENSGALG00000006272	100857430	-3.1054	-5.8064
	GREM2	1352.11	0.670494	4.1608	185.445	ENSGALG00000010773	421507	-8.48891	-5.80346
	AMN	38.8355	6.03445	1.7832	349.61	ENSGALG00000011391	423472	-3.00711	-5.80244
	ADAMTS14	1266.51	333.906	592.022	29342.9	ENSGALG00000004553	423712	0	-5.79741
	HIST1H2A4	7.13305	0.670494	0	97.2827	ENSGALG00000026738	404299	-2.95109	-5.7919
	BDKRB1	349.519	0	14.2656	641.458	ENSGALG00000020386	772372	-5.01984	-5.78942
	AS3MT	1073.92	165.612	63.6007	7390.45	ENSGALG00000008133	423870	-3.13598	-5.78356
	SULT1B	263.923	32.8542	21.3984	1775.41	NA	422661	-3.17553	-5.78302
	LMF2	3893.85	1916.94	1050.3	91819.7	ENSGALG00000023981	429380	0	-5.76566
	RASSF1	1282.36	87.1643	59.4399	4514.53	NA	101750777	-4.0179	-5.7595
	LOC107054753	150.587	148.179	65.3839	6797.63	NA	107054753	0	-5.75938
	GSTM2	556.378	231.991	180.697	12531.2	NA	395976	0	-5.74928
	SPHK1	610.272	573.943	74.8943	22390.2	ENSGALG00000023541	427803	0	-5.7465
	LOC107055285	10.3033	2.01148	0.594399	164.165	NA	107055285	-2.47962	-5.74116
	SLC31A2	198.933	31.5132	19.0208	1614.29	NA	425778	-2.87902	-5.73442
	ADPRH	1646.15	215.229	143.25	10761.9	ENSGALG00000015473	418452	-3.12863	-5.734
	LOC101751055	57.8569	39.5592	50.5239	2806	NA	101751055	0	-5.73054
	KDELR3	3732.17	674.517	641.357	38879.7	ENSGALG00000012251	418026	-2.4632	-5.72992
	RGCC	3011.73	30.1722	32.0976	1863.57	ENSGALG00000016954	418833	-6.39365	-5.72805
	LOC101749962	16.6438	0	2.972	194.565	NA	101749962	-2.83974	-5.7196
	LOC101749636	13.4735	6.03445	1.7832	337.45	NA	101749636	0	-5.71762
	CLU	20937.9	1579.01	1575.16	91561.3	NA	395722	-3.65533	-5.71358
	SRXN1	1902.94	709.383	222.9	28883.9	NA	100858692	0	-5.71291
	PHGDH	23112.7	1066.09	2520.85	107367	ENSGALG00000002988	424381	-3.58916	-5.70922
	PRAM1	42.7983	4.69346	17.2376	784.342	NA	420067	0	-5.70231
	LOC107055157	564.303	193.102	158.11	10293.7	NA	107055157	0	-5.69993
	CCND3	1242.74	551.817	372.094	26862.2	ENSGALG00000003485	419928	0	-5.6888
	PLBD2	1535.19	526.338	764.398	37186.3	ENSGALG00000008319	417031	0	-5.67777
	ARHGDIG	1245.11	168.294	57.6567	6764.19	ENSGALG00000025911	100858938	-3.35309	-5.66984
	ADAMTS2	979.605	10.7279	67.7615	2532.39	ENSGALG00000006000	416291	-4.39677	-5.66855
	LOC107057089	139.491	2.01148	5.34959	288.808	NA	107057089	-4.73286	-5.66812
	NT5M	332.083	118.007	99.8591	6283.86	ENSGALG00000004842	416505	0	-5.66776
	GRIA4	3.17024	0	5.34959	285.768	ENSGALG00000017178	396137	0	-5.66159
	LOC101751202	121.262	57.6625	6.53839	2173.66	NA	101751202	0	-5.65579
	APCDD1L	556.378	54.31	19.6152	2228.38	ENSGALG00000007543	419316	-3.76356	-5.65173
	TGFB3	17684.4	1752.67	1748.13	97012.2	ENSGALG00000010346	396438	-3.27227	-5.64664
	FTH1	56764	30063.6	18847.8	1.37834e+06	ENSGALG00000007220	395970	0	-5.64536
	IRF2BP2	1143.67	130.076	146.817	7740.06	ENSGALG00000010996	428585	-2.98163	-5.63816
	LOC424588	1543.12	236.684	134.929	10460.9	ENSGALG00000010203	424588	-2.98384	-5.63334
	LOC101750271	0.792561	15.4214	0	680.979	NA	101750271	0	-5.63222
	TGFBI	53240.3	1190.13	2311.62	97337.5	ENSGALG00000006319	395897	-4.79388	-5.63017
	ADAMTSL2	79612.7	243.389	695.447	26430.5	ENSGALG00000002955	417147	-7.14594	-5.62866
	VGLL3	4607.95	4.69346	189.613	6879.71	ENSGALG00000015497	418462	-5.10995	-5.62845
	CRELD1	1027.95	376.818	347.129	20025	ENSGALG00000028605	100858613	0	-5.62834
	TXN	33557.8	5917.11	5107.08	302054	ENSGALG00000015704	396437	-2.5624	-5.62671
	HTR2A	368.541	1.34099	14.86	574.576	ENSGALG00000016992	428070	-5.0481	-5.62462
	CDKN2A	1761.86	27.4903	160.488	5733.6	ENSGALG00000025805	395077	-4.0324	-5.62129
	PLAC9	74.5007	37.5477	4.75519	1407.56	ENSGALG00000024441	423636	0	-5.61022
	SEMA3D	3362.84	145.497	130.173	7451.25	ENSGALG00000006563	396332	-4.49591	-5.6022
	PRNP	868.647	191.761	101.642	8132.23	ENSGALG00000000209	396452	-2.51005	-5.59945
	KANK4	1892.64	185.056	556.952	21013.1	ENSGALG00000010953	424684	-2.29444	-5.59432
	ANGPTL4	1035.08	360.055	425.59	21183.3	ENSGALG00000000619	769087	0	-5.59074
	LOC107055325	11.0959	0.670494	0.594399	103.363	NA	107055325	-3.06766	-5.58199
	GPR124	288.492	22.7968	159.299	5581.6	ENSGALG00000003118	426771	0	-5.58193
	DHX58	106.203	6.03445	4.75519	367.85	ENSGALG00000023821	100858653	-3.96022	-5.57931
	TLN1	10400	1969.91	2970.81	131946	ENSGALG00000002548	395194	-2.04319	-5.57675
	GRASP	393.11	63.697	60.0343	3368.41	NA	107055398	-2.60615	-5.5745
	PRDX6	5443.31	2939.45	2306.86	139482	ENSGALG00000003053	429062	0	-5.57372
	LOC101747516	42.7983	9.38692	1.7832	410.412	NA	101747516	-2.69259	-5.56922
	PKIG	210.821	111.973	237.165	9603.63	NA	419195	0	-5.56718
	ITGA11	11717.2	37.5477	508.806	16842.1	ENSGALG00000008007	415560	-5.08358	-5.56391
	LOC100857402	592.835	199.807	45.7687	7071.24	NA	100857402	-2.20562	-5.56361
	HS6ST1	284.529	319.155	82.0271	11449	ENSGALG00000002155	395141	0	-5.55928
	C10ORF54	30.9099	2.01148	13.0768	538.095	ENSGALG00000004673	769500	0	-5.55848
	NTNG2	54.6867	36.8772	144.439	5256.31	ENSGALG00000003677	417171	0	-5.55485
	LOC425783	236.183	128.735	30.9088	4596.61	ENSGALG00000009771	425783	0	-5.55297
	C1H2ORF40	73.7081	11.3984	1.7832	465.133	ENSGALG00000016800	771055	-3.19136	-5.55081
	CILP	173.571	5.36395	32.0976	1167.39	ENSGALG00000007358	415533	-3.02746	-5.54608
	NBL1	8340.12	219.252	1549	51432.2	ENSGALG00000004043	373952	-3.1005	-5.54455
	LOC100858505	166.438	7.37544	57.0623	1991.26	NA	100858505	-2.25999	-5.54231
	NEK10	6.34049	0.670494	1.7832	142.884	ENSGALG00000011322	776071	0	-5.54068
	HIST1H111R	19.0215	6.03445	4.1608	358.73	ENSGALG00000011783	427896	0	-5.53754
	OTX1	36.4578	1.34099	7.13279	325.289	ENSGALG00000028817	100858585	-2.78297	-5.52928
	CHPF2	3385.03	978.251	812.544	45993.5	ENSGALG00000013359	426039	0	-5.5289
	LOC419563	268.678	13.4099	267.48	9016.89	ENSGALG00000000720	419563	0	-5.5271
	TUBA4B	3694.92	833.424	233.599	29048	ENSGALG00000011324	100857214	-2.71019	-5.52688
	FZD1	1751.56	297.699	392.304	17723.7	ENSGALG00000009064	374062	-2.30383	-5.52262
	HOXB3	101.448	32.1837	19.6152	1434.92	ENSGALG00000013455	395502	0	-5.51894
	LSAMP	249.657	4.69346	46.9575	1605.17	ENSGALG00000015087	395687	-3.07353	-5.51754
	SLC6A7	30.9099	0.670494	5.34959	255.367	ENSGALG00000005672	416277	-2.92382	-5.5122
	PAQR5	298.003	35.5362	30.9088	1772.37	ENSGALG00000008077	427516	-3.06707	-5.51203
	AR	1140.49	44.9231	83.2159	3356.25	ENSGALG00000004596	422165	-4.02473	-5.51097
	PXN	10510.1	1277.29	1055.65	58442.6	ENSGALG00000007247	395832	-3.10948	-5.50066
	SMPD1	897.971	931.987	568.84	38250.4	ENSGALG00000026910	419077	0	-5.49421
	GHDC	373.296	91.1872	73.7055	4222.68	ENSGALG00000003333	420028	-2.13733	-5.4927
	LOC101751142	31.7024	0	2.3776	145.924	NA	101751142	-3.72331	-5.49238
	CHST3	3615.66	389.557	896.354	32778.2	ENSGALG00000024056	396018	-2.43654	-5.47834
	DNAJB2	2654.29	778.444	927.263	42214.6	ENSGALG00000027506	427022	0	-5.47551
	RGS14	4879.8	377.488	460.659	20578.3	ENSGALG00000003113	769193	-3.46587	-5.46979
	SERF2	2840.54	661.778	610.448	31176.1	NA	107054222	-2.1265	-5.46475
	CHPF	1123.06	761.011	784.013	38013.2	ENSGALG00000011246	769112	0	-5.46392
	PDLIM4	1271.27	216.57	369.716	14601.5	ENSGALG00000027627	395643	-2.0797	-5.46217
	PHLDA2	12957.6	655.743	590.239	30209.3	ENSGALG00000006447	423088	-4.28089	-5.46093
	CLCNKB	697.453	40.2297	23.1816	1626.45	ENSGALG00000003713	428190	-4.29847	-5.45733
	SH3GLB2	936.807	134.769	153.355	7062.12	ENSGALG00000004512	417197	-2.646	-5.45088
	SIDT2	3386.61	921.259	669.294	38648.6	ENSGALG00000011896	770233	-2.05878	-5.44659
	LOC101749987	0	0	0	63.8418	NA	101749987	0	-5.44633
	CLMP	17590.1	78.4478	485.624	14869.1	ENSGALG00000006507	419747	-5.67209	-5.44522
	RUNDC3A	197.348	18.1033	16.0488	908.986	ENSGALG00000026518	100858314	-3.37811	-5.44367
	TCN2	315.439	115.325	70.1391	4608.77	ENSGALG00000009536	429737	0	-5.4384
	HAND2	539.734	6.70494	57.6567	1827.09	NA	395813	-3.82295	-5.43628
	DDIT4	5532.07	598.751	532.582	27056.8	NA	107053650	-3.2233	-5.43522
	KCTD12	281.359	214.558	85.5935	7588.05	ENSGALG00000009628	425504	0	-5.43517
	FHL3	15615.8	1618.57	1141.84	66118.8	ENSGALG00000001516	419607	-3.4251	-5.43386
	GAA	933.637	328.542	290.067	14914.7	ENSGALG00000004181	416462	0	-5.4331
	CHAD	44.3834	11.3984	29.72	1127.87	ENSGALG00000019761	769665	0	-5.43034
	CYP4V2	39.628	2.01148	19.6152	690.099	ENSGALG00000013535	415121	0	-5.42586
	LOC107054321	7.13305	0	0	63.8418	NA	107054321	-3.2427	-5.42506
	COTL1	2089.98	454.595	214.578	16246.2	ENSGALG00000017644	768420	-2.58307	-5.41487
	TMEM132A	2043.22	975.569	413.108	33933.4	NA	107053338	0	-5.41209
	RGS2	352.69	77.7773	105.209	4423.32	ENSGALG00000002540	378912	0	-5.40875
	LOC428272	1.58512	2.01148	0.594399	136.804	ENSGALG00000028489	428272	0	-5.40499
	LOC101749278	26.1545	1.34099	1.1888	127.684	NA	101749278	-3.53795	-5.40493
	CHAC1	17345.2	163.601	546.253	17361.9	ENSGALG00000027874	423209	-5.40333	-5.4046
	HPS1	293.247	164.942	88.5655	6153.13	ENSGALG00000017419	429879	0	-5.40168
	OST4	4735.55	1910.91	784.013	64966.6	NA	100526758	0	-5.39372
	FAH	66.5751	90.5167	10.6992	2809.04	ENSGALG00000006482	415482	0	-5.39216
	LAMP5	16.6438	30.1722	26.748	1444.04	ENSGALG00000008918	416732	0	-5.39079
	LOC107050128	73.7081	0	0	39.5211	NA	107050128	-6.10321	-5.38811
	SHANK3	248.864	23.4673	103.425	3280.25	NA	101748950	0	-5.38782
	ANXA6	13113.7	2844.91	2911.37	133037	ENSGALG00000004357	395481	-2.15534	-5.38694
	RNF24	679.225	95.8807	114.719	4955.34	NA	100857605	-2.63063	-5.38418
	NFKBIA	641.182	449.231	491.568	21903.8	NA	396093	0	-5.38234
	LOC769834	0	2.01148	6.53839	307.049	NA	769834	2.40055	-5.382
	MOB1A	3322.41	1102.29	1214.36	53496.4	ENSGALG00000026133	429657	0	-5.38021
	TMED3	721.23	134.099	545.064	16972.8	ENSGALG00000008272	415580	0	-5.3788
	CISD3	262.338	113.984	19.0208	3474.82	ENSGALG00000029107	100857847	0	-5.37287
	GMPPA	2411.76	936.68	423.212	32094.2	ENSGALG00000002417	769292	0	-5.37095
	LOC101749173	85.5966	2.01148	1.7832	145.924	NA	101749173	-4.71359	-5.36812
	ADRA1B	0.792561	0.670494	3.5664	185.445	ENSGALG00000001416	373890	0	-5.36743
	CSRP2	32499.7	990.32	433.317	32945.4	ENSGALG00000028946	396128	-5.34544	-5.36422
	ST6GALNAC6	1209.45	285.631	336.43	14242.8	ENSGALG00000005298	425243	0	-5.3613
	LOC420419	2550.46	329.883	403.003	16714.4	ENSGALG00000005884	420419	-2.7446	-5.36089
	PPIB	21649.6	9557.9	7684.39	391183	ENSGALG00000002210	396447	0	-5.35414
	LOC101748650	7.92561	4.02297	1.1888	203.686	ENSGALG00000028911	101748650	0	-5.34919
	LOC770248	228.257	65.7084	38.636	2474.63	NA	770248	-2.07993	-5.348
	PTGS1	304.343	138.122	215.173	8156.55	ENSGALG00000001314	427752	0	-5.34658
	HIST1H101	994.664	329.213	90.3487	10074.8	ENSGALG00000011759	417954	-2.18521	-5.33947
	MYL9	16082.6	2476.14	1414.08	87910.2	ENSGALG00000028567	396215	-2.98092	-5.33829
	MRPL43	694.283	346.646	101.642	10725.4	NA	100858689	0	-5.33778
	TMEM140	44.3834	7.37544	16.6432	647.538	NA	417940	0	-5.33622
	ITGA8	2207.28	10.0574	199.718	5697.12	ENSGALG00000008747	396225	-4.09172	-5.33197
	JMJD8	1031.91	512.258	247.865	17377.1	ENSGALG00000028590	426917	0	-5.32662
	LOC395611	1542.32	70.4019	68.9503	3125.21	NA	395611	-4.34414	-5.32192
	TRIM35	2987.95	902.485	348.318	28637.6	ENSGALG00000016595	771180	-2.20664	-5.31644
	VEPH1	90.3519	111.973	10.6992	3243.77	ENSGALG00000009682	100859365	0	-5.31023
	MFAP2	2647.15	1713.11	2006.69	82000.2	ENSGALG00000027326	100858555	0	-5.31015
	TRAIL-LIKE	2393.53	1186.77	1208.41	52660.4	ENSGALG00000007240	395283	0	-5.30953
	PML	389.147	81.8003	117.097	4444.61	ENSGALG00000001398	415302	0	-5.2976
	ZBTB16	162.475	26.8198	25.5592	1228.19	ENSGALG00000007011	419759	-2.5447	-5.29692
	LOC107054365	7.13305	0	0	60.8017	NA	107054365	-3.18445	-5.29619
	THNSL2	1279.19	338.6	142.061	10783.2	ENSGALG00000015939	422927	-2.35585	-5.28956
	LIF	1179.33	28.1608	37.4472	1465.32	ENSGALG00000008028	427718	-4.98848	-5.28651
	IGFBP2	603.139	1361.1	965.899	50827.2	ENSGALG00000011469	396315	0	-5.28233
	ABHD14A	3.9628	1.34099	0	100.323	ENSGALG00000028550	100858554	0	-5.28076
	OCSTAMP	49.1388	2.01148	7.72719	300.968	ENSGALG00000004340	419205	-2.9939	-5.27588
	SLC6A8	2605.94	1600.47	633.035	49437.9	NA	100861584	0	-5.26749
	CROCC	276.604	24.8083	25.5592	1149.15	ENSGALG00000027085	428191	-3.32649	-5.26581
	ADAM8	4866.32	2822.78	187.236	76546.3	ENSGALG00000003437	423672	0	-5.26489
	LOC101750687	3742.47	136.11	660.378	18353	NA	101750687	-3.11006	-5.26467
	ABHD8	27.7396	50.2871	57.6567	2422.95	ENSGALG00000028826	100857580	0	-5.26425
	SH3BP4	2547.29	601.433	811.355	30157.6	ENSGALG00000004140	424027	0	-5.26367
	EPHB1	499.313	446.549	787.579	26807.5	ENSGALG00000006609	396177	0	-5.26078
	POSTN	8424.13	8.04593	171.781	4547.97	ENSGALG00000017046	395429	-6.06938	-5.2605
	PROK2	471.574	0	0	15.2004	NA	771674	-9.71227	-5.259
	TCTA	16.6438	3.35247	1.7832	185.445	NA	107054370	-2.34712	-5.25614
	TEX264	1841.12	686.586	452.932	24229.5	ENSGALG00000003832	415938	0	-5.25081
	LOC769729	38.8355	2.01148	7.72719	297.928	NA	769729	-2.69234	-5.2483
	PHLDA1	3168.66	207.183	1220.3	33079.2	NA	107052797	-2.0832	-5.24561
	RAB7B	1705.59	341.952	89.1599	9661.39	ENSGALG00000000769	771782	-2.88403	-5.24439
	LOC101749643	75.2933	111.973	66.5727	3900.43	ENSGALG00000026980	101749643	0	-5.23981
	LOC101747531	838.529	162.26	74.2999	5095.18	NA	101747531	-2.74985	-5.23071
	AKR1B10	26499.3	326.531	71.3279	8694.64	ENSGALG00000013072	395338	-6.74653	-5.23056
	IL15	56.2718	0	0.594399	57.7616	ENSGALG00000009870	395258	-5.21197	-5.22734
	MFAP5	1154.76	132.758	159.299	6071.05	ENSGALG00000027471	418256	-2.91623	-5.21908
	SRA1	546.074	254.117	39.8248	6755.07	ENSGALG00000001113	427608	0	-5.20856
	LOC100859420	30.9099	13.4099	8.32159	538.095	NA	100859420	0	-5.20459
	CX3CL1	30.9099	50.2871	37.4472	1906.13	ENSGALG00000026663	415651	0	-5.20166
	LOC769517	2.37768	0.670494	0	72.9621	NA	769517	0	-5.1945
	MOBKL2C	213.991	6.70494	16.0488	541.135	ENSGALG00000025946	424615	-3.96465	-5.19294
	LOC107052484	15.0587	0	5.94399	234.087	NA	107052484	0	-5.19234
	AKR7A2	894.801	186.397	219.333	8265.99	ENSGALG00000004005	419471	-2.10383	-5.19191
	DCAKD	79.2561	41.5706	21.9928	1401.48	ENSGALG00000000870	419967	0	-5.19154
	MPV17	416.887	155.555	83.2159	4982.7	ENSGALG00000026239	100857465	0	-5.19034
	CNPY3	2090.78	1161.3	818.488	40235.5	ENSGALG00000028471	100858990	0	-5.19012
	LURAP1	319.402	182.374	95.1039	5791.36	ENSGALG00000017379	424608	0	-5.18852
	SLC35B2	1638.22	706.03	492.163	24275.1	ENSGALG00000010174	428575	0	-5.18479
	LOC100859840	991.493	717.429	252.025	20411.1	ENSGALG00000026172	100859840	0	-5.18153
	STMN3	171.193	67.0494	5.34959	1784.53	ENSGALG00000006130	419263	-2.12615	-5.18118
	LOC100857724	163.268	1.34099	11.2936	343.53	ENSGALG00000003022	100857724	-4.219	-5.16402
	UNC93B1	64.1974	36.2067	36.8528	1547.4	ENSGALG00000024090	395244	0	-5.16292
	LOC107054609	8.71817	1.34099	1.1888	115.523	NA	107054609	-2.2344	-5.16229
	ANKRD47	2114.55	345.975	243.109	11686.1	ENSGALG00000000621	428321	-2.78354	-5.15765
	LOC107054403	141.868	2.68198	2.972	161.125	NA	107054403	-4.99901	-5.15478
	LOC101748700	38.0429	4.69346	2.3776	212.806	NA	101748700	-3.02393	-5.15357
	LOC101751267	0	0	0	57.7616	NA	101751267	0	-5.14952
	CALHM2	1172.99	72.4134	63.6007	2708.72	ENSGALG00000008270	770753	-3.99129	-5.14802
	CBX6	778.295	363.408	361.989	14261	NA	427902	0	-5.14564
	HPGDS	15468.4	12.0689	350.696	8573.04	ENSGALG00000010402	395863	-5.91054	-5.14137
	SLC6A9	3952.5	1042.62	913.592	37949.4	ENSGALG00000010098	424576	0	-5.13668
	JUND	2938.02	815.321	494.54	25697.8	NA	107055370	-2.12692	-5.13633
	SCMH1	616.612	105.268	167.621	5420.47	ENSGALG00000000672	768916	-2.13148	-5.13579
	AARSD1	892.423	388.216	136.117	10688.9	ENSGALG00000002880	420013	0	-5.13573
	SMIM3	984.36	84.4823	225.277	6274.74	NA	770379	-2.59212	-5.13053
	LOC427416	2.37768	0.670494	0.594399	82.0823	ENSGALG00000026655	427416	0	-5.12941
	LGALS1	86447.8	1298.75	781.635	39648.8	ENSGALG00000012420	396491	-6.20475	-5.12143
	ISM1	59.4421	14.0804	135.523	3432.26	ENSGALG00000009042	416740	0	-5.12075
	LRRC61	10.3033	6.03445	10.1048	404.331	NA	428394	0	-5.12039
	LOC107051910	247.279	0	1.7832	63.8418	NA	107051910	-6.8181	-5.11863
	C12ORF75	7170.3	72.4134	250.837	6475.38	ENSGALG00000026311	771624	-5.25785	-5.11841
	LOC107052480	91.1445	11.3984	103.425	2617.51	NA	107052480	0	-5.11466
	NACC2	965.339	136.11	146.222	5444.79	ENSGALG00000001728	417128	-2.71285	-5.11278
	C4	1027.95	740.896	662.755	26883.5	ENSGALG00000026646	426611	0	-5.11033
	DLGAP1L	7.92561	0	1.7832	106.403	ENSGALG00000029064	100859693	-2.31298	-5.10864
	BHLHE41	463.648	32.8542	24.9648	1164.35	NA	101750689	-3.85138	-5.10752
	POU3F3	214.784	2.01148	2.972	133.764	NA	107051987	-5.71911	-5.10659
	BOC	1312.48	44.9231	157.516	4104.12	ENSGALG00000015152	418361	-3.5549	-5.10566
	ADRA2C	11.8884	39.5592	125.418	3456.58	ENSGALG00000015608	428799	2.52649	-5.10374
	LOC101748407	45.9685	4.69346	0.594399	176.325	NA	101748407	-3.49022	-5.10279
	ST3GAL2	2103.46	938.021	688.909	30945	ENSGALG00000002651	395139	0	-5.09963
	ATRAID	545.282	333.906	93.3207	8655.12	NA	776812	0	-5.09865
	RHOC	1998.05	404.979	132.551	10631.2	ENSGALG00000001569	395869	-2.80738	-5.09549
	DYSF	2662.21	687.257	851.18	29054.1	ENSGALG00000016105	425353	0	-5.09475
	C8H1ORF53	660.203	124.041	53.4959	3496.1	NA	100859900	-2.80863	-5.09216
	DTX2	918.578	641.663	427.968	20216.6	ENSGALG00000001905	417515	0	-5.08079
	RIN3	569.059	6.03445	36.2584	915.066	ENSGALG00000010806	423417	-4.45004	-5.07877
	COMP	5931.52	38.8887	219.333	5207.67	ENSGALG00000003283	420120	-5.25425	-5.07837
	LOC769726	201.31	1.34099	0	51.6815	ENSGALG00000028038	769726	-6.76014	-5.07677
	ECM2	1324.37	1.34099	36.8528	881.625	ENSGALG00000004695	415953	-5.60419	-5.0749
	TNFAIP6	5346.61	9.38692	273.424	6435.86	ENSGALG00000012481	424315	-4.83273	-5.07357
	C20ORF96	240.938	9.38692	29.72	829.943	ENSGALG00000006203	419273	-3.42349	-5.07126
	DLX6	126.81	12.7394	1.7832	361.77	ENSGALG00000023195	772070	-3.73491	-5.0665
	CNPY2	4232.27	2366.17	1415.86	70353.7	NA	100858933	0	-5.05903
	LOC107052924	294.04	3.35247	21.9928	571.536	NA	107052924	-4.19063	-5.05679
	SCO2	435.908	274.232	172.376	8351.12	NA	429671	0	-5.05379
	CD40	279.774	146.168	90.9431	4462.85	ENSGALG00000007015	395385	0	-5.04981
	LOC101748909	481.877	460.63	206.851	12601.2	NA	101748909	0	-5.04566
	PARM1	1296.63	315.132	272.235	10701.1	ENSGALG00000010268	422503	-2.10574	-5.04023
	ZNF703	418.472	150.861	44.58	3803.15	NA	770560	-2.03951	-5.03665
	STRA13	1717.48	1022.5	487.407	27929.3	NA	101751277	0	-5.03189
	CTSB	12130.1	8998.7	8130.79	309128	ENSGALG00000016666	396329	0	-5.03185
	HIST1H2A4L4	41.2132	17.4329	5.34959	513.774	ENSGALG00000027315	427895	0	-5.03079
	CDON	3599.81	1489.84	1173.34	48021.2	ENSGALG00000000939	419710	0	-5.02934
	TPP1	1091.36	1047.31	909.431	35371.4	ENSGALG00000022706	425576	0	-5.02819
	FOXC1	142.661	21.4558	16.6432	763.061	NA	395856	-2.77499	-5.027
	NTM	7.92561	358.044	80.8383	8837.53	ENSGALG00000001437	395450	4.32904	-5.02685
	LOC107053818	15.0587	0.670494	1.1888	91.2026	NA	107053818	-3.02056	-5.02611
	PCGF2	21.3991	1.34099	0	85.1224	ENSGALG00000018815	425919	-3.52681	-5.02575
	GSC2	17.4363	8.71643	3.5664	307.049	NA	101750576	0	-5.02496
	DPEP1	3.9628	4.69346	11.2936	386.091	ENSGALG00000006175	415842	0	-5.02466
	WSB2	4573.08	2136.87	861.285	55071.2	ENSGALG00000008151	417023	0	-5.01268
	EEPD1	583.325	55.651	127.201	3407.94	ENSGALG00000012116	420740	-2.59479	-5.01265
	SMAP2	2303.97	1062.06	984.92	36253	NA	419641	0	-5.00549
	SCARA3	184.667	55.651	45.7687	1881.81	ENSGALG00000026651	771117	0	-5.00522
	CYTH1	1620.79	352.68	552.791	16185.4	ENSGALG00000007093	422085	0	-5.00421
	EMP1	6365.85	1064.74	445.8	27366.9	ENSGALG00000011803	417964	-2.99323	-5.00386
	LOC107055190	7.13305	4.02297	0	161.125	NA	107055190	0	-5.00303
	XYLT2	317.817	274.232	156.921	7813.02	ENSGALG00000007702	414780	0	-5.00076
	PIK3IP1	513.579	450.572	231.816	12370.1	ENSGALG00000006942	416964	0	-5.00033
	TPM2	38950.4	2641.75	2448.93	88560.7	ENSGALG00000025842	396430	-3.85052	-4.99623
	IRF9	440.664	160.919	87.9711	4517.57	ENSGALG00000006448	395243	0	-4.99599
	ASS1	313.061	667.812	364.367	18532.4	ENSGALG00000023689	417185	0	-4.98779
	JDP2	2697.88	262.163	235.382	8679.44	ENSGALG00000010322	423363	-3.36083	-4.98574
	ZFPM1	336.046	382.182	136.117	9515.47	ENSGALG00000006099	415835	0	-4.98154
	LOC101749651	805.242	217.24	89.7543	5539.04	ENSGALG00000028145	101749651	-2.32963	-4.97587
	CHST2	374.089	524.997	362.584	15604.8	ENSGALG00000026437	429123	0	-4.974
	CDC26	386.77	200.478	68.3559	4934.06	ENSGALG00000026095	417269	0	-4.97266
	AOC3	1521.72	154.214	106.397	4557.09	NA	420015	-3.45317	-4.97131
	SDC2	19260	278.926	519.505	13805	ENSGALG00000022789	374102	-5.43272	-4.9711
	LOC101749001	790.976	52.2986	307.899	6897.95	ENSGALG00000026110	101749001	-2.06083	-4.97072
	SHC2	783.843	97.8922	172.376	4779.01	ENSGALG00000001289	770341	-2.47422	-4.96803
	LOC771612	310.684	68.3904	50.5239	2131.1	ENSGALG00000023694	771612	-2.32336	-4.96772
	TMEM167B	1306.93	533.713	136.117	12312.3	ENSGALG00000027161	771123	0	-4.96432
	ID4	1239.57	46.2641	42.7968	1565.64	NA	374150	-4.64251	-4.96376
	MAP4	13682.8	2392.99	4002.69	110577	ENSGALG00000021838	396097	-2.06059	-4.96218
	LOC101749360	2842.12	1177.39	693.664	32489.4	NA	101749360	0	-4.96199
	CARHSP1	5760.33	1223.65	721.006	33614.2	ENSGALG00000026113	416640	-2.51349	-4.96111
	ADGRD1	45.176	0.670494	8.91599	261.447	ENSGALG00000002557	416803	-2.82155	-4.95819
	LOC107053977	1.58512	0.670494	2.3776	118.563	NA	107053977	0	-4.9574
	ANGPTL1	36.4578	6.03445	16.0488	474.253	ENSGALG00000004290	770850	0	-4.95575
	GLB1L	840.907	581.989	419.052	17270.7	ENSGALG00000011328	429037	0	-4.95556
	BRK1	1673.1	862.926	313.843	20924.9	NA	107054369	0	-4.954
	CREB3	2154.18	930.646	641.357	26837.9	ENSGALG00000002523	427417	0	-4.94536
	LOC101750768	4.75536	1.34099	0	85.1224	NA	101750768	0	-4.9393
	SIX6	10.3033	8.04593	3.5664	279.688	ENSGALG00000020359	395843	0	-4.93816
	ARHGEF17	1033.5	1088.88	241.921	24262.9	ENSGALG00000017326	777518	0	-4.93403
	NOG2	13.4735	0	0	51.6815	ENSGALG00000020723	427689	-3.61219	-4.93364
	METTL7A	1030.33	159.578	70.1391	3982.51	ENSGALG00000006075	426871	-3.06931	-4.92479
	ARL11	441.456	228.639	109.964	5852.16	ENSGALG00000022733	418869	0	-4.92223
	LOC107052191	1.58512	3.35247	0.594399	136.804	NA	107052191	0	-4.92032
	LIMD1	2110.59	794.536	1134.71	32279.6	ENSGALG00000011848	420701	0	-4.91691
	QSOX1	1574.82	1550.18	681.182	38256.4	ENSGALG00000003933	373914	0	-4.91681
	TOMM6	4065.84	1230.36	574.784	30638	NA	419924	-2.12663	-4.91673
	PIGBOS1	212.406	109.961	15.4544	2398.63	NA	105694155	0	-4.91356
	SIL1	454.137	292.335	102.237	6891.87	ENSGALG00000002457	416185	0	-4.91149
	CDK2AP2	667.336	240.707	112.936	6052.81	NA	107053360	0	-4.91131
	CISH	355.067	25.4788	38.0416	1118.75	ENSGALG00000002260	395335	-3.34604	-4.90671
	MIR6594	38.8355	26.1493	45.7687	1301.16	NA	102465346	0	-4.90631
	PRLH	328.12	3.35247	2.3776	121.603	NA	424018	-6.19927	-4.90155
	TBX2	327.328	5.36395	63.6007	1371.08	ENSGALG00000023577	373990	-3.02877	-4.89593
	LOC100857321	550.83	75.0954	28.5312	1799.73	ENSGALG00000021144	100857321	-3.27938	-4.88756
	MIR6599	45.176	7.37544	3.5664	249.287	NA	102465426	-2.74371	-4.88473
	FAM65A	1544.7	809.957	780.446	25673.5	ENSGALG00000001809	415665	0	-4.87326
	GHR	129.98	1.34099	0.594399	60.8017	ENSGALG00000014855	408184	-5.80343	-4.87021
	DUSP15	56.2718	10.0574	18.4264	544.175	ENSGALG00000021017	419277	0	-4.86738
	LOC101749517	659.411	54.31	27.3424	1377.16	NA	101749517	-3.85947	-4.86299
	SLC43A3	1230.05	441.856	715.062	18745.2	ENSGALG00000020479	423133	0	-4.86219
	IGSF3	4030.96	2766.46	2562.46	85158.9	ENSGALG00000015469	418451	0	-4.86079
	IGSF1	20.6066	8.71643	24.9648	650.578	ENSGALG00000000974	419114	0	-4.8603
	MYL6	57356	11790	5995.71	285774	NA	100996929	-2.62866	-4.85307
	INHBA	16990.9	0.670494	13.6712	249.287	ENSGALG00000012327	396361	-10.5478	-4.85243
	FAM173A	578.569	142.145	105.209	3997.71	ENSGALG00000021364	416404	-2.1784	-4.85023
	YIPF1	1792.77	964.841	544.47	24259.9	ENSGALG00000010740	424653	0	-4.84816
	UST	783.05	197.125	152.166	5596.8	ENSGALG00000012345	768809	-2.12236	-4.84777
	SNTA1	413.717	352.009	383.982	11725.6	ENSGALG00000026824	426448	0	-4.84394
	LOC107055012	239.353	29.5017	43.3912	1228.19	NA	107055012	-2.61889	-4.84281
	LOC101751827	781.465	91.1872	205.068	4836.78	NA	101751827	-2.33609	-4.83947
	LASP1	12007.3	5590.58	3117.03	138537	ENSGALG00000001648	420002	0	-4.83844
	ARID5A	1737.29	490.131	534.365	16094.2	ENSGALG00000018879	431046	0	-4.83578
	MICALL2	1402.83	254.117	203.879	7226.28	ENSGALG00000004070	416460	-2.55961	-4.83526
	FCHSD1	420.057	310.439	169.404	7700.54	ENSGALG00000002622	427616	0	-4.82982
	THRA	474.744	198.466	393.492	9497.23	ENSGALG00000000270	396251	0	-4.82561
	RPS28	13906.3	4155.05	1896.73	95844.8	ENSGALG00000024398	768930	-2.15401	-4.82136
	GLA	218.747	138.122	92.1319	3684.58	ENSGALG00000004948	422188	0	-4.82001
	TMEM173	148.209	43.5821	70.7335	1875.73	ENSGALG00000000852	768990	0	-4.81939
	PDLIM7	10643.3	1956.5	1418.24	52250	ENSGALG00000026159	416362	-2.60472	-4.81932
	TMEM150A	559.548	248.083	139.684	6159.21	ENSGALG00000005649	423759	0	-4.81812
	DACT1	2822.31	2108.7	1368.9	54159.1	ENSGALG00000012023	723789	0	-4.81234
	ATHL1	378.051	136.781	19.6152	2739.12	ENSGALG00000004234	422991	-2.17631	-4.80908
	CYGB	3.9628	59.674	219.333	4766.85	ENSGALG00000001892	427802	4.56493	-4.80484
	CBY1	1406.8	472.028	273.424	11613.1	ENSGALG00000012218	771364	0	-4.80458
	MYOZ3	99.0701	14.7509	33.8808	845.144	ENSGALG00000004560	416271	0	-4.80401
	APBB1	901.934	531.031	246.676	12275.9	ENSGALG00000029159	100859045	0	-4.80361
	GCDH	424.02	234.002	133.145	5776.16	NA	771098	0	-4.80201
	LOC107054486	8.71817	1.34099	0	79.0422	NA	107054486	-2.51267	-4.79616
	FAM20A	1004.97	64.3674	29.1256	1492.68	NA	417439	-4.25538	-4.79483
	MXRA7	21918.3	1497.21	1206.04	40810.1	NA	769894	-3.92801	-4.79416
	ACTA2	271458	174.999	5652.74	106117	ENSGALG00000006343	423787	-6.01295	-4.7922
	STC1	72.123	2.01148	8.32159	228.006	ENSGALG00000000364	428201	-3.36208	-4.79197
	CPB1	3.9628	0	15.4544	4250.04	ENSGALG00000006834	424888	0	-4.78839
	ADRA2A	10.3033	4.02297	8.32159	267.528	ENSGALG00000023521	428980	0	-4.78725
	IER5L	4527.11	579.307	801.25	20903.6	NA	107052203	-2.65747	-4.78499
	MRPL17	2174.79	1100.28	635.413	26609.9	ENSGALG00000002605	769700	0	-4.78446
	ILK	10232	2588.11	2122.01	70983	ENSGALG00000017335	374018	-2.08443	-4.78337
	LOC101750582	62.6123	18.7738	11.2936	535.055	ENSGALG00000026738	101750582	0	-4.78267
	SLC22A2	8.71817	0.670494	1.7832	94.2427	ENSGALG00000011615	421583	-2.17739	-4.78125
	CNP	1739.67	156.225	580.134	11780.3	ENSGALG00000003457	395921	-2.17466	-4.7799
	LOC417386	1741.26	174.329	51.1183	3584.26	ENSGALG00000002923	417386	-3.79548	-4.77784
	NFKB2	703.794	762.352	549.225	19924.7	ENSGALG00000005653	386574	0	-4.77531
	LIPH	15.0587	3.35247	3.5664	170.245	NA	424874	0	-4.77382
	TMEM178B	101.448	1.34099	27.9368	598.897	ENSGALG00000028444	418120	-2.53973	-4.77211
	ISLR	1399.66	106.609	170.593	4225.72	ENSGALG00000021525	769957	-3.24535	-4.77207
	EDA2R	1218.96	133.428	357.234	7657.98	ENSGALG00000004599	422166	-2.25137	-4.77109
	SGSH	649.9	682.563	351.884	15872.3	ENSGALG00000007027	422081	0	-4.76911
	KIAA0513	389.147	28.1608	83.2159	1796.69	ENSGALG00000025938	772040	-2.69566	-4.76568
	HIST1H2B8	32.495	10.0574	2.972	273.608	ENSGALG00000027594	427886	-2.11077	-4.76404
	NAGLU	431.946	323.178	205.068	8010.63	NA	771195	0	-4.76023
	FBXW4	766.406	507.564	166.432	10533.9	ENSGALG00000007715	770459	0	-4.75799
	RP11-106M3.2	2226.3	722.793	894.571	24053.2	ENSGALG00000001937	415320	0	-4.75758
	TYSND1	297.21	127.394	37.4472	2638.79	ENSGALG00000020997	769373	0	-4.75321
	TRIM3	2188.26	1611.2	504.051	32811.6	ENSGALG00000003422	425131	0	-4.75
	DPT	834.566	0	10.6992	10853.1	ENSGALG00000019229	768904	-2.48476	-4.74961
	COL20A1	3.9628	2.68198	2.972	148.964	ENSGALG00000005797	419243	0	-4.74514
	MVP	2161.31	1737.92	516.533	34945.8	ENSGALG00000000238	420049	0	-4.74361
	LOC101750811	22.9843	16.7624	8.32159	456.013	NA	101750811	0	-4.74354
	CLTB	7852.69	3258.6	1922.29	76786.5	ENSGALG00000003344	416226	0	-4.74299
	TNFSF4	301.966	6.70494	90.9431	1732.85	ENSGALG00000003069	424384	-2.46498	-4.7383
	MAFA	110.959	78.4478	291.85	5873.45	ENSGALG00000026264	395881	0	-4.73475
	SRGAP3	1845.08	535.725	580.134	16294.9	ENSGALG00000008378	416115	0	-4.73355
	GADD45B	139.491	12.0689	22.5872	580.656	ENSGALG00000028005	429929	-2.84169	-4.73301
	TRIM47	2551.25	1046.64	658.594	25074.6	ENSGALG00000028301	770100	0	-4.73234
	BTN1A1	151.379	12.7394	14.86	465.133	ENSGALG00000000589	420061	-3.24732	-4.73198
	FZD8	327.328	146.838	378.632	8004.55	ENSGALG00000028487	374059	0	-4.72731
	CPD	7696.56	2252.19	2679.55	71429.9	ENSGALG00000004295	417590	0	-4.72596
	CD81	6578.25	1302.1	1301.14	37584.6	ENSGALG00000006546	374256	-2.2961	-4.72543
	LOC107053970	9.51073	2.01148	0.594399	94.2427	NA	107053970	-2.21691	-4.72487
	LOC417263	54.6867	66.3789	8.32159	1304.2	NA	417263	0	-4.72431
	TMUB1	962.961	673.847	232.41	13671.3	ENSGALG00000028513	431107	0	-4.71563
	LOC424872	650.692	40.2297	41.608	1225.15	NA	424872	-3.84891	-4.71523
	LOC100857843	135.528	46.9346	56.4679	1571.72	NA	100857843	0	-4.71392
	CAMK2N1	35.6652	18.1033	55.8735	1206.91	NA	100858651	0	-4.71206
	LOC769478	27.7396	9.38692	10.6992	364.81	NA	769478	0	-4.71018
	KCNJ4	111.751	0	7.13279	179.365	ENSGALG00000012254	395903	-4.14952	-4.70983
	LOC107052018	278.189	12.7394	17.832	492.494	NA	107052018	-3.94825	-4.7095
	ZNF512B	1723.82	628.924	356.64	14309.7	ENSGALG00000028231	771616	0	-4.70638
	LOC100857732	1474.96	593.387	666.916	18055.1	ENSGALG00000026116	100857732	0	-4.70437
	LOC100857928	16.6438	16.7624	116.502	2243.58	NA	100857928	0	-4.70417
	SATB2	580.947	18.1033	14.86	507.694	ENSGALG00000008135	424063	-4.88819	-4.70417
	NFKBIB	1665.17	1185.43	677.615	26968.6	NA	100858419	0	-4.70103
	LOC107052204	355.067	67.0494	61.2231	1890.93	NA	107052204	-2.40115	-4.69827
	AES	2288.92	881.7	898.732	25323.9	ENSGALG00000029174	100858542	0	-4.69792
	SLC38A10	6938.08	10630.7	6351.75	245010	ENSGALG00000006880	422070	0	-4.69737
	IER5	416.887	188.409	116.502	4441.57	ENSGALG00000023725	101750986	0	-4.69533
	CCDC56	251.242	165.612	60.0343	3404.9	NA	772251	0	-4.69485
	NTN4L	149.001	4.02297	27.9368	565.456	ENSGALG00000006325	416036	-2.97232	-4.69244
	DMA	298.003	101.915	72.5167	2550.63	ENSGALG00000000158	417050	0	-4.68986
	PPT1	2744.64	1161.3	1061.6	31416.2	ENSGALG00000003936	419681	0	-4.68917
	CPZ	1534.4	8.71643	105.803	1872.69	ENSGALG00000015597	395266	-4.42498	-4.6868
	MIR22	181.496	13.4099	21.9928	565.456	ENSGALG00000024507	100315903	-3.17226	-4.68419
	NPC2	2513.21	1658.8	980.165	37581.5	ENSGALG00000010237	423353	0	-4.68205
	CBX4	224.295	73.7544	37.4472	1659.89	ENSGALG00000007063	395354	0	-4.67912
	HSD11B1L	424.02	266.186	152.166	6016.33	ENSGALG00000012860	408034	0	-4.67715
	PRRX2	4306.78	0.670494	95.1039	11588.8	ENSGALG00000028236	396314	-3.69701	-4.67694
	TUBA1C	29106	12419.6	8087.4	288258	ENSGALG00000000433	429035	0	-4.67507
	TWF2	5693.76	2264.26	2202.84	62373.4	ENSGALG00000003977	415940	0	-4.67486
	BOK	1140.49	140.804	102.237	3450.5	ENSGALG00000005772	395445	-3.14452	-4.67473
	LOC107053854	8.71817	0	1.7832	85.1224	NA	107053854	-2.30342	-4.67225
	TRPV2	1882.33	18.1033	95.6983	1726.77	ENSGALG00000004519	417603	-4.78522	-4.66879
	CORO7	798.901	501.53	107.586	9178.02	ENSGALG00000007801	416670	0	-4.66649
	LOC101750513	433.531	48.2756	144.439	2845.52	NA	101750513	-2.10206	-4.65889
	SLC8B1	570.644	181.033	194.369	5256.31	ENSGALG00000008337	417032	0	-4.65849
	LOC422198	0.792561	2.01148	0.594399	91.2026	ENSGALG00000020323	422198	0	-4.65694
	LOC100858849	4820.35	1676.24	1509.77	43859.3	ENSGALG00000026315	100858849	0	-4.65471
	ADAMTS15	1.58512	10.7279	31.5032	708.34	ENSGALG00000001407	419733	2.94429	-4.65436
	NAB2	235.391	39.5592	60.6287	1462.28	NA	100873158	-2.16406	-4.65416
	FAM43A	957.413	184.386	51.1183	3444.42	ENSGALG00000007053	429145	-2.90981	-4.64667
	LOC422082	519.92	203.16	155.138	4982.7	NA	422082	0	-4.64344
	FMO3	46.7611	34.8657	139.684	2657.03	ENSGALG00000003316	395267	0	-4.64264
	L3HYPDH	779.087	228.639	132.551	5040.46	ENSGALG00000012011	423531	-2.06329	-4.6402
	LOC417013	2.37768	17.4329	11.888	492.494	ENSGALG00000008040	417013	2.06722	-4.63975
	DBNDD2	2378.47	1694.34	491.568	31431.4	ENSGALG00000003921	419180	0	-4.63847
	IL8L2	233.013	214.558	51.1183	3949.07	ENSGALG00000026098	396495	0	-4.63652
	LOC107054531	217.162	56.3215	96.8871	2185.82	NA	107054531	0	-4.63484
	TMEM26	2705.01	3.35247	247.27	4380.76	ENSGALG00000025862	423663	-4.02031	-4.63332
	ENTHD2	485.047	256.129	120.069	5292.79	ENSGALG00000006883	422072	0	-4.63304
	LHX6	29.3247	44.2526	37.4472	1203.87	NA	772259	0	-4.63189
	CANT1	1204.69	592.717	633.035	16687	ENSGALG00000011822	430103	0	-4.63169
	APLN	30.9099	16.0919	13.0768	474.253	NA	101747811	0	-4.63042
	HIST1H2B7L2	128.395	34.1952	10.6992	702.26	ENSGALG00000027571	770188	-2.38454	-4.62707
	TNFRSF1A	1499.52	636.299	480.275	15170	ENSGALG00000014890	418325	0	-4.62591
	PAX9	10.3033	12.0689	29.72	671.859	ENSGALG00000010114	395740	0	-4.62338
	LOC101749934	80.0486	14.7509	82.0271	1510.92	NA	101749934	0	-4.62291
	ZP3	38.0429	35.5362	10.1048	729.621	ENSGALG00000001559	378906	0	-4.62259
	C15H22ORF39	209.236	89.8462	24.9648	1702.45	NA	101751757	0	-4.62103
	PYCR2	9116.83	2091.94	3175.88	70964.7	ENSGALG00000007300	769203	0	-4.61635
	ALDH4A1	412.132	197.796	230.627	5818.72	ENSGALG00000003804	419467	0	-4.61291
	GPC3	49.1388	77.1068	45.7687	1757.17	ENSGALG00000006087	770863	0	-4.61207
	RP11-286N22.8	2055.11	1121.74	456.499	21751.8	ENSGALG00000024418	426015	0	-4.60986
	PRSS35	8143.56	30.1722	563.491	9229.7	ENSGALG00000015847	421839	-4.44505	-4.60911
	PLXDC2	473.951	36.8772	92.7263	1839.25	ENSGALG00000007956	420511	-2.76477	-4.60755
	LOC770718	565.888	10.7279	95.1039	1632.53	ENSGALG00000000865	770718	-3.20961	-4.60509
	LOC107054611	46.7611	16.7624	10.6992	440.812	NA	107054611	0	-4.60317
	EVA1A	1085.02	92.5282	74.8943	2264.86	ENSGALG00000026941	422065	-3.58749	-4.6027
	LOC107054992	110.959	94.5397	52.3071	2061.18	NA	107054992	0	-4.59996
	CDC42EP1	3835.2	1560.24	632.441	29923.6	ENSGALG00000026968	418040	0	-4.59996
	KCNH4	2.37768	8.71643	10.1048	331.369	NA	772091	0	-4.59981
	CHST14	2496.57	474.039	462.443	12324.5	ENSGALG00000026531	770193	-2.368	-4.59006
	LOC100859104	20785.7	15698.3	14273.9	394369	NA	100859104	0	-4.58851
	FKBP7	6600.45	777.773	397.653	15601.7	ENSGALG00000009149	424129	-3.39627	-4.58636
	CORO2B	253.619	8.71643	48.7407	878.585	ENSGALG00000008043	415561	-2.94877	-4.5829
	GMPPB	2766.04	896.451	650.273	20316.9	ENSGALG00000002500	415924	0	-4.58151
	DNM1	814.752	245.401	423.807	8922.65	ENSGALG00000004852	417217	0	-4.58034
	LOC107052244	45.176	7.37544	0.594399	176.325	NA	107052244	-2.96735	-4.57859
	EBF2	68.1602	6.03445	49.9295	899.865	ENSGALG00000000242	395176	0	-4.57754
	CTDSP1	1725.4	840.8	513.561	17857.5	ENSGALG00000027768	100857754	0	-4.57521
	TNFAIP2	531.016	37.5477	775.691	12829.2	ENSGALG00000011446	423477	0	-4.57423
	LOC426743	392.318	286.972	74.2999	5064.78	NA	426743	0	-4.57364
	SLC4A2	511.202	333.906	192.585	7010.44	ENSGALG00000028756	395809	0	-4.5731
	LOC101751112	45.9685	1.34099	16.0488	328.329	NA	101751112	-2.1555	-4.57304
	HAGH	3207.49	368.772	255.592	8144.39	ENSGALG00000005398	416537	-3.27901	-4.57218
	DBN1	3395.33	3951.22	1801.03	76661.8	ENSGALG00000026644	396496	0	-4.56928
	TXNDC16	1072.33	598.081	458.282	13792.9	ENSGALG00000012400	423584	0	-4.56785
	LOC100858737	411.339	187.738	64.1951	3462.66	ENSGALG00000025773	100858737	0	-4.56692
	LOC107055205	33.2876	0.670494	2.3776	88.1625	NA	107055205	-3.46579	-4.56443
	C10H15ORF59	12.681	4.02297	2.972	152.004	ENSGALG00000001716	415313	0	-4.56237
	CDC42EP4	969.302	443.197	351.29	10333.3	ENSGALG00000023364	771509	0	-4.56202
	SHROOM4	999.419	351.339	423.212	10059.6	ENSGALG00000027208	777072	0	-4.5612
	LOC101747901	4.75536	2.68198	1.7832	115.523	NA	101747901	0	-4.56016
	LOC101751362	7.92561	2.01148	37.4472	696.18	NA	101751362	0	-4.55761
	MIR4732	46.7611	30.8427	21.9928	763.061	NA	102465362	0	-4.55649
	CALML4	798.901	341.282	161.677	6645.63	ENSGALG00000007979	427515	0	-4.55336
	FAM167B	16.6438	14.7509	4.1608	328.329	ENSGALG00000003301	770783	0	-4.55325
	LOC421108	80.8412	0	2.972	85.1224	NA	421108	-4.50233	-4.55315
	JPH3	385.185	14.0804	96.2927	1620.37	ENSGALG00000005791	415830	-2.65209	-4.55308
	MMP28	92.7296	118.677	111.153	3046.17	ENSGALG00000002081	417523	0	-4.55269
	LOC101751708	217.954	16.7624	13.6712	440.812	NA	101751708	-3.61215	-4.54589
	TMEM208	879.742	486.108	324.542	10476.1	NA	100857564	0	-4.54582
	LOC107056301	356.652	2.01148	2.972	82.0823	NA	107056301	-6.45764	-4.54373
	HTRA3	408.961	27.4903	32.0976	808.663	ENSGALG00000015575	422868	-3.61787	-4.54206
	NAGA	694.283	893.769	629.469	19614.6	ENSGALG00000011900	396547	0	-4.54179
	C1H7orf55	65.7825	64.3674	8.32159	1112.67	NA	107053781	0	-4.54094
	RALGDS	2186.68	717.429	1272.61	25673.5	NA	427758	0	-4.54074
	LOC101747239	155.342	167.624	71.3279	3210.33	NA	101747239	0	-4.54017
	SUMF2	1085.81	704.689	287.095	13032.8	ENSGALG00000002463	417542	0	-4.53871
	CAPN9	738.667	3.35247	23.1816	392.171	ENSGALG00000011136	421544	-5.37293	-4.53796
	PLEKHH3	1007.34	215.229	221.117	5575.52	ENSGALG00000023786	772127	-2.16269	-4.53685
	MXRA8	8303.66	47.6051	1036.63	16182.4	ENSGALG00000001561	395347	-3.66303	-4.53408
	CA6	138.698	70.4019	32.692	1401.48	ENSGALG00000002390	428187	0	-4.52685
	CNGB1	131.565	48.2756	28.5312	1048.83	NA	768759	0	-4.52598
	NT5C1B	907.482	390.228	128.39	6849.31	ENSGALG00000016471	421954	0	-4.52493
	SARS	9691.43	3377.95	3026.68	80230.9	ENSGALG00000026809	426697	0	-4.5236
	NDUFB2	2423.65	1261.2	758.454	25627.9	NA	418118	0	-4.52228
	LOC101748561	72.123	5.36395	1.7832	139.844	NA	101748561	-3.7227	-4.52227
	USB1	1386.19	498.177	373.877	11002.1	ENSGALG00000000904	415628	0	-4.52072
	C15ORF43	3556.22	584	1782.01	30887.3	ENSGALG00000025720	100857114	0	-4.51896
	CHRDL2	175.156	95.8807	31.5032	1735.89	ENSGALG00000017308	419054	0	-4.51812
	ACOT11	942.355	735.532	189.019	12330.6	ENSGALG00000010785	429108	0	-4.51696
	PLIN4	655.448	940.033	555.169	19030.9	ENSGALG00000021972	100857433	0	-4.51587
	CYB561A3	324.95	315.803	143.845	5964.65	ENSGALG00000005239	423025	0	-4.5153
	LOX	3715.52	1.34099	161.677	2626.63	ENSGALG00000028063	396474	-4.95179	-4.51235
	SSBP4	1536.78	935.339	1311.24	28184.6	NA	107055368	0	-4.5107
	HIST1H46	9.51073	4.69346	1.7832	142.884	ENSGALG00000025786	417946	0	-4.51013
	MANF	2357.08	1580.35	1191.18	34477.6	NA	107048996	0	-4.50346
	FOXP4L	2263.55	1191.47	524.855	21760.9	NA	100858652	0	-4.50037
	MANEAL	140.283	45.5936	45.1743	1194.75	ENSGALG00000001653	419611	0	-4.49999
	LOC107055276	21.3991	27.4903	10.6992	565.456	NA	107055276	0	-4.49701
	IQSEC3	54.6867	56.992	216.956	3705.86	ENSGALG00000012975	418146	0	-4.49692
	BAHCC1	2827.86	661.778	1070.51	21532.9	ENSGALG00000026930	776014	0	-4.49648
	PIGC	660.203	325.19	64.7895	5235.03	NA	424387	0	-4.49556
	SDF2	882.913	873.654	501.673	17222.1	ENSGALG00000003772	427832	0	-4.49379
	MRPS16	553.207	236.014	138.495	4718.21	ENSGALG00000028495	769996	0	-4.49347
	LOC107053493	329.705	7.37544	5.34959	185.445	NA	107053493	-5.25121	-4.49241
	RPE	1984.57	1020.49	681.182	21064.8	ENSGALG00000002847	770045	0	-4.49188
	GPR137B	392.318	6.03445	37.4472	626.258	ENSGALG00000010843	421511	-3.87823	-4.48991
	LOC770857	123.639	65.7084	43.9856	1428.84	NA	770857	0	-4.48789
	BTBD19	103.033	14.7509	37.4472	729.621	ENSGALG00000028978	100858105	0	-4.48751
	VIM	79165.7	5710.6	5033.97	130006	ENSGALG00000008677	420519	-3.79482	-4.48662
	SAMD4A	7079.15	1109	1434.88	30993.7	ENSGALG00000012203	423559	-2.42801	-4.48366
	SUSD3	53.1016	12.7394	5.34959	288.808	ENSGALG00000025886	415988	-2.33976	-4.4827
	EYA4	527.053	8.04593	4.1608	170.245	ENSGALG00000013987	395716	-5.98372	-4.48082
	SYNC	4024.62	181.704	218.739	4867.18	ENSGALG00000003529	419664	-4.2165	-4.48036
	MTERF4	187.044	96.5512	47.5519	1860.53	NA	107051861	0	-4.47924
	MTMR9LP	175.948	148.179	140.873	3605.54	ENSGALG00000003313	419652	0	-4.47882
	HINT2	210.821	97.8922	32.0976	1717.65	NA	100859112	0	-4.47823
	DNAJC5G	246.486	140.804	55.8735	2538.47	NA	107053152	0	-4.47807
	ATF4	43333.3	8623.9	15922.2	300835	ENSGALG00000012135	395693	0	-4.47455
	CACTIN	2593.26	1735.24	1336.8	37359.6	ENSGALG00000024391	420073	0	-4.47267
	CDK5RAP3	1097.7	770.398	402.408	14467.8	ENSGALG00000025787	430350	0	-4.46876
	HTR2C	39.628	3.35247	9.51039	221.926	ENSGALG00000005853	428707	-2.34222	-4.46704
	MAN2C1	1326.75	550.476	467.792	12263.7	ENSGALG00000001615	415306	0	-4.45857
	RSPO4	365.371	8.71643	33.8808	583.696	ENSGALG00000023640	428155	-3.83857	-4.45665
	FRS3	1233.22	328.542	339.996	8037.99	ENSGALG00000003447	419923	0	-4.45581
	DCHS1	1124.64	273.562	860.69	14258	ENSGALG00000017334	419073	0	-4.45549
	FIBIN	4279.83	2236.77	881.494	38441.9	ENSGALG00000023904	426933	0	-4.45516
	AEN	1337.84	522.986	423.807	11376	ENSGALG00000006736	415496	0	-4.45413
	WNT5B	1023.2	3430.25	1650.05	62489	ENSGALG00000012998	418154	0	-4.45255
	YIPF3	3738.51	1389.93	857.718	26953.4	ENSGALG00000010355	421453	0	-4.44758
	TMEM116	34.0801	14.0804	27.9368	586.737	ENSGALG00000004760	416881	0	-4.44739
	PHLDB1	1514.58	485.438	421.429	10819.7	ENSGALG00000024033	419790	0	-4.44663
	LOC427882	168.023	116.666	177.131	3602.5	ENSGALG00000011759	427882	0	-4.44388
	C2	134.735	91.1872	76.0831	2067.26	ENSGALG00000028065	419574	0	-4.44269
	NXN	1459.1	1509.95	672.266	26622	ENSGALG00000004793	417619	0	-4.44255
	LOC101750445	138.698	32.1837	41.0136	939.386	NA	101750445	0	-4.44216
	RNF121	833.774	534.384	388.143	11017.3	ENSGALG00000000868	419092	0	-4.43822
	RASD1	275.019	26.8198	73.7055	1285.96	ENSGALG00000004860	416507	-2.35308	-4.43091
	NRP2	12746	789.842	1408.13	25922.8	NA	374157	-3.44527	-4.42959
	FAM57A	1101.66	490.131	561.113	12379.2	NA	427836	0	-4.42585
	LEPREL4	7291.56	1200.86	1461.63	31087.9	ENSGALG00000027462	430099	-2.40596	-4.42563
	TMEM35	408.169	145.497	212.795	4289.56	ENSGALG00000027237	422194	0	-4.42454
	RTN4RL2	619.783	417.047	186.641	7302.29	ENSGALG00000023441	425201	0	-4.42378
	FOXRED2	832.981	423.752	287.095	8424.08	ENSGALG00000012530	418054	0	-4.42365
	LOC107054715	13.4735	1.34099	1.7832	85.1224	NA	107054715	-2.40034	-4.42243
	LOC101750430	236.976	22.1263	14.86	483.374	NA	101750430	-3.4718	-4.41936
	TMEM41A	369.333	156.225	173.565	3918.67	ENSGALG00000006649	424875	0	-4.41929
	TRNAT-CGU	3.9628	0.670494	0	51.6815	NA	100856840	-2.00972	-4.4188
	TWIST2	580.947	0.670494	102.831	6645.63	ENSGALG00000004274	395405	-2.12914	-4.41667
	MAT1A	2874.62	4.02297	34.4752	492.494	ENSGALG00000002479	423628	-6.77088	-4.41534
	TMEM115	2826.27	2038.97	857.124	34614.4	ENSGALG00000026965	429757	0	-4.41388
	ENDOD1	2410.97	440.515	181.886	7414.77	ENSGALG00000017205	428090	-2.86708	-4.41154
	LRRC20	772.747	335.918	86.7823	5228.95	NA	769461	0	-4.40933
	LOC101748931	1545.49	65.7084	144.439	2495.91	NA	101748931	-3.74443	-4.40146
	ISLR2	60.2346	28.8313	44.58	930.266	ENSGALG00000029151	429941	0	-4.40054
	LOC107052984	7.92561	26.8198	17.2376	595.857	NA	107052984	0	-4.39998
	SFRP2	359.03	1001.72	406.569	16854.2	ENSGALG00000009241	395546	0	-4.39747
	CAMK2N2	309.099	48.2756	43.3912	1109.63	NA	101747380	-2.65635	-4.39685
	PGPEP1	817.13	326.531	631.846	11239.2	ENSGALG00000024273	420127	0	-4.39415
	ANKRD13B	1049.35	189.079	330.486	6052.81	ENSGALG00000026000	100859164	0	-4.39108
	LOC101750930	1.58512	47.6051	14.2656	842.104	NA	101750930	3.44019	-4.39054
	ANKRD9	458.1	26.1493	26.748	644.498	ENSGALG00000011376	423469	-3.92698	-4.38793
	LOC107054150	11.8884	0	1.1888	60.8017	NA	107054150	-2.74322	-4.38549
	COPZ1	3904.15	1747.98	1364.15	35477.8	NA	107055416	0	-4.38528
	LOC101747287	43.5908	308.427	231.221	6320.34	NA	101747287	2.48954	-4.38487
	MYO3AL	713.305	580.648	511.778	12510	NA	427419	0	-4.38345
	SUN2	1906.9	855.551	700.202	17693.3	ENSGALG00000028230	418021	0	-4.37989
	COL3A1	92192.3	39.5592	3078.99	166010	ENSGALG00000002552	396340	-3.78053	-4.37857
	NECAP2	1230.85	522.315	551.008	12202.9	ENSGALG00000003745	419464	0	-4.37828
	TACC1	1746.8	502.2	422.618	10491.3	ENSGALG00000024103	431253	0	-4.37635
	EPHA2	3354.12	841.47	832.753	18872.9	ENSGALG00000023768	771550	0	-4.37412
	LOC101748375	17.4363	2.01148	4.75519	133.764	ENSGALG00000027031	101748375	-2.00867	-4.37374
	LOC100858205	2990.33	765.704	688.314	16358.7	ENSGALG00000016116	100858205	-2.0044	-4.37012
	PLCD3	462.063	337.929	121.852	5435.67	ENSGALG00000025771	428279	0	-4.36973
	TLR21	133.943	136.781	69.5447	2444.23	ENSGALG00000000774	415623	0	-4.36853
	RPUSD3	571.436	345.305	90.3487	5241.11	NA	101748025	0	-4.3681
	H2AFJ	105.411	29.5017	2.3776	471.213	ENSGALG00000028417	417947	-2.48411	-4.36745
	NPR2	1416.31	425.764	404.786	9363.46	ENSGALG00000027630	100859339	0	-4.36712
	APOA5	25.3619	24.1378	10.1048	468.173	ENSGALG00000014368	419802	0	-4.3654
	PPP2R4	3067.21	2083.23	1181.67	37089	ENSGALG00000013978	426329	0	-4.36382
	HMG20B	2292.88	1265.89	848.802	23858.6	ENSGALG00000027838	426515	0	-4.36247
	PEMT	1842.7	745.59	379.821	12838.3	ENSGALG00000004875	416508	0	-4.36228
	TUBB2B	4932.11	2384.28	2436.44	53925	ENSGALG00000012821	420883	0	-4.36207
	IL7	2.37768	0	0.594399	48.6414	ENSGALG00000022798	420193	0	-4.36176
	LOC107055390	84.0114	54.31	25.5592	984.988	NA	107055390	0	-4.35952
	COX14	248.864	164.271	60.6287	2669.2	NA	426880	0	-4.35785
	SQSTM1	1228.47	1463.02	811.949	25852.9	ENSGALG00000005906	770805	0	-4.35742
	BCL2L1	2792.98	2720.87	973.032	42713.2	ENSGALG00000006211	373954	0	-4.35312
	ID3	3094.95	225.286	666.322	10284.6	ENSGALG00000027300	395281	-2.70809	-4.35289
	TMCC2	2045.6	172.988	755.482	10956.5	ENSGALG00000000673	419827	-2.07007	-4.34575
	SIRT2	1643.77	1391.28	766.775	24220.4	NA	548628	0	-4.34183
	SOCS2	27.7396	161.589	83.8103	2869.84	ENSGALG00000011295	395219	0	-4.34161
	PDRG1	1176.16	746.26	416.674	13051.1	ENSGALG00000006464	771852	0	-4.34102
	MPST	1331.5	252.776	251.431	5590.72	ENSGALG00000012487	418048	-2.34949	-4.34093
	LOC100858814	3.17024	3.35247	7.13279	182.405	ENSGALG00000028210	100858814	0	-4.33951
	LOC107052515	120.469	11.3984	16.0488	358.73	NA	107052515	-2.91639	-4.33891
	LOC107054857	38.8355	13.4099	10.6992	331.369	NA	107054857	0	-4.33715
	PREB	285.322	387.546	123.041	5955.53	NA	100858986	0	-4.33561
	SERP1	9581.27	4828.23	2858.47	85155.8	NA	107054146	0	-4.33505
	FLOT2	4942.41	2110.72	1657.78	41336	ENSGALG00000004000	417579	0	-4.33225
	LMF1	645.937	356.032	410.73	8472.72	ENSGALG00000005281	416528	0	-4.33073
	HYAL1	323.365	831.413	444.016	14318.8	ENSGALG00000000785	426739	0	-4.32798
	PARD6A	23.7768	33.5247	20.804	677.939	ENSGALG00000001214	101748842	0	-4.32636
	MFSD12	452.552	524.327	238.354	8606.48	ENSGALG00000000795	420074	0	-4.32567
	TSC22D3	1096.9	87.8347	326.92	4803.34	ENSGALG00000027069	768091	-2.32013	-4.32501
	SLIT3	2567.1	645.015	504.645	12546.4	ENSGALG00000001916	374173	-2.11766	-4.32353
	LOC101752000	11.8884	0.670494	2.3776	82.0823	NA	101752000	-2.24466	-4.3232
	NDUFAF3	396.28	233.332	127.201	4046.35	NA	107054424	0	-4.3221
	DAD1	5789.66	2755.73	1852.15	50328.6	ENSGALG00000000196	395343	0	-4.32076
	C9H2ORF72	118.092	34.1952	77.8663	1322.44	ENSGALG00000023879	101752059	0	-4.32001
	DOHH	989.116	1027.2	375.066	15844.9	ENSGALG00000017524	427066	0	-4.31784
	CCDC71L	474.744	197.125	29.1256	2739.12	ENSGALG00000027350	101750427	0	-4.31259
	LOC419602	130.773	31.5132	39.8248	839.064	NA	419602	0	-4.31207
	LOC107054588	18.2289	32.8542	1.7832	516.815	NA	107054588	0	-4.30753
	CNPPD1	1902.15	1373.17	1070.51	26354.5	NA	424204	0	-4.30292
	FBLN5	47.5536	4.02297	112.936	1617.33	ENSGALG00000010747	423413	0	-4.30189
	TMEM214	1889.46	1720.49	1063.97	30139.4	ENSGALG00000022850	428658	0	-4.29786
	TWIST1	1603.35	30.1722	123.041	1748.05	NA	395491	-4.18017	-4.29641
	LOC107053420	242.524	26.8198	12.4824	474.253	NA	107053420	-3.40858	-4.29538
	ADIPOR1	2855.6	1229.69	1327.89	27309.1	ENSGALG00000000094	421148	0	-4.29513
	CTC-260F20.3	2013.9	1274.61	967.682	24050.1	ENSGALG00000026245	100859320	0	-4.29508
	LOC107054902	14.2661	0	0	39.5211	NA	107054902	-3.344	-4.29397
	KLHDC8A	2457.73	759.67	152.761	10433.6	ENSGALG00000000684	419829	-2.3396	-4.29361
	LOC107054934	72.123	1.34099	16.0488	267.528	NA	107054934	-2.68941	-4.29201
	P4HTM	240.938	128.064	107.586	2584.07	ENSGALG00000006937	100859583	0	-4.29161
	CENPV	481.877	236.684	86.7823	3620.74	NA	417601	0	-4.29101
	MKL1	2111.38	1315.51	1674.42	31942.2	ENSGALG00000012024	418005	0	-4.28988
	SCAMP2	1842.7	1414.07	821.46	24080.5	ENSGALG00000001689	769853	0	-4.28827
	PSMF1	1908.49	1308.13	902.298	23606.3	ENSGALG00000000259	430115	0	-4.28509
	LOC107054808	683.187	111.302	57.0623	1851.41	NA	107054808	-2.91925	-4.28237
	ITIH5	0	2.01148	3.5664	118.563	ENSGALG00000006891	419111	0	-4.27499
	LOC107052410	152.172	33.5247	24.9648	674.899	NA	107052410	-2.2751	-4.26931
	AP2M1	17893.6	6706.28	5730.01	129891	ENSGALG00000008432	770246	0	-4.26804
	MGAT3	561.926	610.15	984.92	16933.3	ENSGALG00000012146	418013	0	-4.26253
	TMEM258	3442.88	1934.38	1249.43	33453.1	ENSGALG00000003630	422964	0	-4.26252
	P4HA2	4363.84	445.208	760.237	12655.9	ENSGALG00000006677	416326	-2.78644	-4.26198
	INA	49.9313	10.7279	1.1888	191.525	ENSGALG00000028238	101747308	-2.65253	-4.26091
	TUBA4A	756.103	815.321	563.491	14519.4	ENSGALG00000000433	100857247	0	-4.25899
	LOC107052990	29.3247	1.34099	1.7832	72.9621	NA	107052990	-3.24934	-4.25849
	ST6GALNAC4	1337.84	685.916	377.444	11245.3	ENSGALG00000005063	395182	0	-4.25808
	TMEM8B	70.5379	19.4443	38.636	684.019	ENSGALG00000002386	769808	0	-4.25702
	HHEX	445.419	171.647	275.801	4757.73	ENSGALG00000029169	396182	0	-4.25675
	DEF8	612.649	323.849	223.494	5773.12	ENSGALG00000025712	769452	0	-4.25584
	ZBTB47	1835.57	404.979	627.091	10795.3	ENSGALG00000005287	428398	0	-4.25371
	FAM38A	6151.86	2939.45	1960.92	50997.4	ENSGALG00000006340	415849	0	-4.25282
	GAPDH	224577	74642.1	93286.2	1.73475e+06	ENSGALG00000014442	374193	0	-4.25136
	LOC101747587	69595.6	21388.1	19787.6	423457	ENSGALG00000004509	101747587	0	-4.24913
	AMOTL2	3959.63	735.532	526.043	13038.9	ENSGALG00000006483	424863	-2.59203	-4.24802
	NAA60	935.222	597.41	582.511	12230.3	ENSGALG00000023702	416659	0	-4.24624
	SCLY	750.555	345.305	224.683	5967.69	ENSGALG00000001295	424739	0	-4.24525
	CRISPLD2	137.113	15.4214	71.9223	1030.59	ENSGALG00000005692	415818	0	-4.24522
	TMBIM1	3284.37	2775.85	1808.16	47619.9	ENSGALG00000011436	424218	0	-4.24479
	LOC424014	282.152	333.236	48.7407	4405.08	ENSGALG00000027906	424014	0	-4.2443
	MED29	1964.76	1306.12	538.526	19538.6	NA	107055391	0	-4.24302
	PIGZ	77.671	24.8083	29.72	629.298	ENSGALG00000026294	429144	0	-4.24296
	RFX2	363.785	53.6395	129.579	1994.3	ENSGALG00000001773	420092	0	-4.24258
	DUSP5	1959.21	172.988	189.613	3739.31	ENSGALG00000008581	423890	-3.34473	-4.24074
	HM13	5354.54	3469.14	3015.39	66577.9	ENSGALG00000006207	100859573	0	-4.23959
	LOC101750437	147.416	165.612	74.2999	2599.27	NA	101750437	0	-4.23922
	C17ORF89	105.411	80.4593	22.5872	1182.59	NA	422071	0	-4.2392
	C1ORF74	271.848	150.861	55.2791	2249.66	ENSGALG00000001378	771943	0	-4.2378
	APH1A	771.162	422.411	230.033	6831.07	ENSGALG00000002578	769986	0	-4.23703
	AMOTL1	1517.75	289.654	298.983	6052.81	ENSGALG00000017208	428091	-2.31615	-4.2369
	LOC776273	5830.87	2009.47	2818.64	49459.2	ENSGALG00000016141	776273	0	-4.23305
	ANKRD54	723.608	512.258	372.688	9129.38	ENSGALG00000012299	418034	0	-4.23098
	CCDC102A	1272.06	1076.81	842.858	19693.7	ENSGALG00000013563	427528	0	-4.23039
	MTCH1	332.083	219.252	165.243	4003.79	ENSGALG00000000186	425491	0	-4.23039
	LFNG	842.492	56.992	232.41	3164.73	ENSGALG00000004284	395790	-2.44235	-4.23025
	C1H22ORF23	46.7611	12.0689	20.804	404.331	ENSGALG00000012293	418031	0	-4.2294
	IFI35	1367.96	543.771	827.404	14099.9	NA	420011	0	-4.228
	ADAMTS1	1627.92	151.532	136.117	2945.84	ENSGALG00000015792	418479	-3.4056	-4.22646
	ANXA2	71948.7	25179.1	3215.7	316488	ENSGALG00000003770	396297	-2.24253	-4.22554
	LOC107054982	239.353	144.156	61.8175	2207.1	NA	107054982	0	-4.22192
	GCC1	992.286	775.762	516.533	13245.7	ENSGALG00000013502	430581	0	-4.22159
	LOC107054700	4.75536	2.01148	2.3776	94.2427	NA	107054700	0	-4.21982
	HOXA4	135.528	76.4363	43.3912	1295.08	ENSGALG00000011055	395307	0	-4.21863
	WDR86	110.166	240.707	249.053	5061.74	ENSGALG00000019690	770203	0	-4.21841
	SNX21	511.994	185.727	96.2927	2948.88	ENSGALG00000006836	419302	0	-4.21821
	LOC100859173	844.87	43.5821	46.9575	945.467	ENSGALG00000004602	100859173	-4.06452	-4.2177
	HIST1H46L2	80.8412	27.4903	8.32159	437.772	ENSGALG00000025786	100858049	-2.03653	-4.2173
	TCF4	99.8627	14.0804	33.8808	559.376	ENSGALG00000028365	768612	0	-4.21651
	LOC421988	981.983	616.855	504.051	11382.1	ENSGALG00000016514	421988	0	-4.21525
	DDOST	8678.54	6447.47	5294.91	118521	ENSGALG00000010073	425542	0	-4.21442
	LRRC3B	30.1173	31.5132	38.636	787.382	ENSGALG00000011314	420657	0	-4.2141
	SLC25A1	3052.15	1857.94	672.266	26369.7	ENSGALG00000001240	416764	0	-4.21297
	FGF2	546.074	44.9231	54.6847	1045.79	ENSGALG00000011835	396413	-3.32585	-4.21227
	NEU3	601.554	396.933	237.165	6502.74	ENSGALG00000028960	430542	0	-4.2105
	BST1	314.647	20.1148	46.9575	738.741	ENSGALG00000014509	422828	-3.06784	-4.21048
	RIPK3	78.4635	22.7968	30.9088	608.017	ENSGALG00000021325	415708	0	-4.2099
	MAN1C1	957.413	157.566	224.683	3885.23	ENSGALG00000001038	419588	-2.26896	-4.20497
	LOC107049214	149.001	55.651	5.34959	747.861	NA	107049214	-2.13214	-4.20217
	FAM134A	372.504	292.335	234.193	5338.39	ENSGALG00000011334	424203	0	-4.1999
	ABHD1	173.571	312.45	163.46	4915.82	NA	107053155	0	-4.19837
	AGAP3	1962.38	885.723	1283.9	21764	ENSGALG00000013341	768507	0	-4.19738
	LOC107054111	34.0801	17.4329	7.72719	319.209	NA	107054111	0	-4.19715
	BORCS7	1043.8	554.499	372.688	9336.1	ENSGALG00000008124	423869	0	-4.19709
	WBP2NL	1970.31	671.835	655.028	13221.3	NA	770780	0	-4.19673
	EBF3	72.9156	17.4329	53.4959	805.623	ENSGALG00000010461	395175	0	-4.1955
	ROMO1	2997.46	1536.1	937.368	24779.7	ENSGALG00000001556	768833	0	-4.19293
	FAM101B	2030.54	56.3215	65.9783	1225.15	ENSGALG00000004900	417623	-4.88897	-4.1911
	IGFBP4	25171.7	278.255	256.186	5198.55	ENSGALG00000028931	374271	-6.38929	-4.19068
	COL11A1	2150.22	116.666	304.332	4292.6	ENSGALG00000005180	374046	-3.23933	-4.18648
	LOC100857165	7657.72	5730.04	3379.16	90591.5	ENSGALG00000001005	100857165	0	-4.18102
	SLC11A1	17.4363	26.1493	8.91599	428.652	ENSGALG00000011434	395811	0	-4.17833
	PEF1	1876.78	1248.46	800.656	20319.9	ENSGALG00000003215	419644	0	-4.17793
	TBC1D20	1079.47	614.843	678.21	12753.2	ENSGALG00000006201	771781	0	-4.17694
	SAR1A	2987.16	3042.7	2333.61	52900.5	ENSGALG00000004431	423711	0	-4.17363
	INAFM2	500.106	380.17	112.936	5119.5	NA	107053356	0	-4.17357
	RP11-295K3.1	1138.91	3198.93	2355.01	54663.8	ENSGALG00000006613	396090	0	-4.16555
	CCDC28B	68.9528	130.746	57.6567	1963.9	ENSGALG00000003241	419647	0	-4.16539
	KIAA1755	74.5007	17.4329	338.808	4222.68	ENSGALG00000023590	101750666	0	-4.16445
	LOC101747255	38.8355	0.670494	5.34959	109.443	NA	101747255	-2.97999	-4.16056
	LEFTY2	2.37768	0.670494	0	45.6013	ENSGALG00000009256	395529	0	-4.15976
	GALM	1169.03	972.217	313.248	13042	ENSGALG00000013828	426268	0	-4.1596
	GALNS	763.236	688.598	423.807	10953.4	ENSGALG00000006282	415848	0	-4.15918
	NR2F2	2226.3	42.9116	148.005	1939.57	ENSGALG00000007000	386585	-4.34684	-4.15914
	ATP5L	6847.72	2644.43	1719.6	42460.9	ENSGALG00000006899	101749042	0	-4.15891
	LOC415922	254.412	44.2526	98.6703	1474.44	NA	415922	0	-4.15656
	SNTB2	452.552	134.099	193.774	3246.81	ENSGALG00000027482	769654	0	-4.15624
	ETV4	1753.94	785.149	195.557	10038.4	ENSGALG00000001188	395747	0	-4.15527
	RNH1	12714.3	6332.15	4163.77	101828	ENSGALG00000006904	423111	0	-4.15474
	AZIN2	245.694	167.624	60.0343	2340.87	ENSGALG00000003614	428228	0	-4.15337
	GRIN2C	3.9628	207.853	135.523	3483.94	ENSGALG00000027415	431090	4.95243	-4.14795
	LOC107054947	257.582	275.573	257.375	5207.67	NA	107054947	0	-4.14713
	LOC101752244	3.9628	0.670494	0	45.6013	NA	101752244	0	-4.14673
	MPV17L2	919.37	1039.94	675.832	16693.1	ENSGALG00000028984	100857696	0	-4.14653
	LOC107055072	128.395	8.71643	11.888	243.207	NA	107055072	-3.32803	-4.14616
	DMBT1	0.792561	6.03445	106.397	1395.4	NA	426819	4.50544	-4.14423
	PCSK7	1564.51	1442.9	891.005	22642.6	ENSGALG00000007271	395455	0	-4.1435
	SLC48A1	653.863	567.238	347.724	8910.49	ENSGALG00000018778	426887	0	-4.14172
	LOC100857439	3.17024	8.04593	5.34959	191.525	ENSGALG00000027064	100857439	0	-4.14136
	SNX17	4722.08	2449.32	1883.65	41530.6	ENSGALG00000016517	421990	0	-4.14135
	LOC107053287	0	4.02297	4.1608	139.844	NA	107053287	2.11426	-4.14104
	NPB	362.2	252.776	87.9711	3441.38	NA	769277	0	-4.13982
	C1ORF35	576.192	243.389	127.796	3648.1	ENSGALG00000026648	769525	0	-4.13766
	MORN5	17.4363	14.7509	26.748	474.253	ENSGALG00000001352	772256	0	-4.13655
	LOC107054085	30.9099	4.69346	21.3984	328.329	NA	107054085	0	-4.13108
	ATOX1	3080.68	1221.64	681.776	18283.1	ENSGALG00000004176	770231	0	-4.13052
	ZNF513	645.937	496.166	287.689	7591.09	ENSGALG00000016516	421989	0	-4.13023
	ENDOU	15.0587	10.0574	2.3776	182.405	ENSGALG00000006353	100858035	0	-4.12981
	TOR1B	1429.78	537.066	514.155	10001.9	ENSGALG00000004180	417191	0	-4.12888
	LOC107054765	183.874	81.1298	14.2656	1036.67	NA	107054765	0	-4.12682
	FAM212B	239.353	42.2411	78.4607	1216.03	ENSGALG00000001480	419868	0	-4.12468
	GNLY	11.8884	7.37544	0.594399	139.844	ENSGALG00000026173	693257	0	-4.12445
	SFT2D3	225.88	89.8462	55.8735	1450.12	NA	107051882	0	-4.12433
	PMP2	0.792561	0	0.594399	42.5612	ENSGALG00000019459	420198	0	-4.12252
	IER3IP1	4017.49	913.213	735.866	15544	NA	101749130	-2.23921	-4.12167
	HYAL3	47.5536	57.6625	42.7968	1027.55	ENSGALG00000029000	100859903	0	-4.12053
	TOR3A	1092.15	520.974	319.192	8031.91	ENSGALG00000004216	424426	0	-4.12007
	FAM131A	22.1917	10.0574	7.13279	221.926	ENSGALG00000023776	100858502	0	-4.11998
	F8A3	65.7825	73.0839	16.0488	966.747	ENSGALG00000027899	776915	0	-4.11692
	RNPEP	1355.28	1435.53	672.266	20298.7	ENSGALG00000000374	421165	0	-4.11556
	C19ORF25	290.87	256.129	169.404	4098.04	ENSGALG00000028458	100858862	0	-4.11537
	CSPG5	22.1917	23.4673	43.9856	720.5	ENSGALG00000028443	395466	0	-4.11381
	MED9	2016.27	829.401	400.031	11753	ENSGALG00000004851	416506	0	-4.11236
	LOC101747634	1281.57	1243.1	1047.33	21539	NA	101747634	0	-4.10962
	LOC421419	3679.86	1378.54	1185.23	23949.8	NA	421419	0	-4.1083
	NMRAL1	3912.08	2205.93	1119.25	31565.2	ENSGALG00000007827	416672	0	-4.10788
	LOC107053848	1127.02	755.647	536.743	12178.6	NA	107053848	0	-4.10717
	LOC107052031	1.58512	0.670494	0.594399	48.6414	NA	107052031	0	-4.10701
	CAV1	1325.95	45.5936	128.985	1705.49	ENSGALG00000009393	373996	-3.76408	-4.1061
	RNF122	328.12	89.1757	150.383	2319.59	ENSGALG00000001640	426922	0	-4.10606
	MORN4	2791.4	1359.76	1019.39	22256.5	ENSGALG00000006149	425290	0	-4.10501
	KIF3C	499.313	229.309	317.409	5183.35	ENSGALG00000026973	429432	0	-4.10484
	AMH	42.7983	3.35247	13.0768	215.846	ENSGALG00000024368	395887	-2.12339	-4.10366
	RAD51D	585.702	386.875	162.271	5298.87	ENSGALG00000002212	417528	0	-4.10139
	SNX33	1616.03	946.067	986.703	17985.1	ENSGALG00000028086	415309	0	-4.09846
	ADH6	3.17024	1.34099	1.7832	72.9621	ENSGALG00000020160	395979	0	-4.09482
	ACBD4	180.704	82.4708	58.2511	1371.08	NA	771191	0	-4.09334
	AQP8	1.58512	2.01148	2.3776	88.1625	ENSGALG00000005988	416566	0	-4.09293
	BZFP1	161.682	230.65	146.222	3596.42	ENSGALG00000027546	396247	0	-4.0926
	XKR5	229.843	109.961	187.236	2848.56	NA	422039	0	-4.09242
	BCL7B	1023.2	650.379	409.541	9922.84	ENSGALG00000026951	100857890	0	-4.09189
	CTSA	4731.59	5831.96	2390.67	78212.3	ENSGALG00000006876	428163	0	-4.09162
	SMO	3450.81	3386.67	3007.07	59141.8	ENSGALG00000007910	395949	0	-4.09039
	SUOX	225.88	230.65	158.11	3684.58	NA	396278	0	-4.09018
	GADD45GIP1	166.438	290.324	154.544	4253.08	NA	107055382	0	-4.08891
	LOC426355	245.694	171.647	131.957	2872.88	ENSGALG00000028985	426355	0	-4.08723
	STX6	654.655	503.541	348.912	7952.86	ENSGALG00000003880	424413	0	-4.08663
	HOXA2	27.7396	25.4788	38.636	668.819	ENSGALG00000011053	396055	0	-4.08632
	MIEN1	1591.46	1007.08	647.301	15367.6	NA	100858225	0	-4.08553
	BLB1	1.58512	6.70494	30.3144	443.853	ENSGALG00000000141	693256	2.66605	-4.08525
	SH3BGRL3	4878.21	3915.69	1673.23	52669.5	ENSGALG00000000527	768795	0	-4.08481
	NDEL1	1029.54	138.122	114.719	2356.07	ENSGALG00000001163	417317	-2.94076	-4.08325
	RIC3	743.422	10.0574	63.0063	753.941	ENSGALG00000005971	423059	-4.06561	-4.08319
	ALDOC	31493.2	28622.1	13815.6	396686	ENSGALG00000026077	395492	0	-4.08218
	FOXL2	11.8884	6.03445	0	124.644	ENSGALG00000021009	503512	0	-4.08133
	VPS37D	6.34049	14.7509	0.594399	231.047	ENSGALG00000026044	100859879	0	-4.08111
	LOC419755	276.604	285.631	181.886	4392.92	ENSGALG00000024153	419755	0	-4.07987
	PIK3R2	2975.27	1570.3	2333.61	35979.4	ENSGALG00000003428	771142	0	-4.07846
	TLCD2	963.754	223.275	128.39	3280.25	ENSGALG00000021592	427825	-2.38848	-4.07521
	STAT5B	2666.17	1465.7	1548.41	27524.9	ENSGALG00000003282	395556	0	-4.07451
	NEK8	340.801	238.025	212.201	4180.12	ENSGALG00000003979	417576	0	-4.07449
	USP35	59.4421	0	13.6712	1583.88	ENSGALG00000017269	419030	0	-4.07356
	LOC107054482	7.13305	0	0.594399	42.5612	NA	107054482	-2.4127	-4.07346
	GDF7	9.51073	0.670494	17.832	267.528	NA	428655	0	-4.07308
	PITX2	452.552	45.5936	51.1183	924.186	ENSGALG00000026881	395862	-3.10161	-4.07304
	COMMD4	1251.45	781.796	380.416	10819.7	ENSGALG00000001572	770048	0	-4.07138
	LOC101752024	70.5379	87.8347	120.069	1985.18	NA	101752024	0	-4.07138
	BAK1	2399.87	2844.91	1979.94	44233.2	NA	419912	0	-4.06989
	LOC107054602	202.103	20.1148	39.2304	598.897	NA	107054602	-2.62383	-4.06979
	TCF25	2709.77	1833.13	1291.63	28546.4	ENSGALG00000000129	425450	0	-4.06833
	NDUFA2	1075.5	396.933	268.668	6116.65	ENSGALG00000000842	768860	0	-4.06793
	LHFPL2	599.968	70.4019	46.3631	1103.55	ENSGALG00000004437	416369	-3.23618	-4.06706
	GAMT	22.1917	32.1837	23.1816	577.616	NA	770737	0	-4.06651
	RCHY1	4007.98	2497.59	1400.4	35730.1	ENSGALG00000023335	771726	0	-4.06423
	SOX8	91.937	8.71643	29.1256	413.452	ENSGALG00000005263	395483	-2.12288	-4.06091
	FKBP8	3014.9	2371.54	1365.34	34085.4	ENSGALG00000003357	420123	0	-4.05671
	IGF2	1232.43	20.1148	28.5312	452.973	ENSGALG00000006555	395097	-5.42115	-4.05344
	CUEDC1	784.635	471.357	337.619	7350.93	ENSGALG00000005549	417665	0	-4.05214
	GLRX	169.608	2.01148	2.3776	57.7616	ENSGALG00000027483	396069	-5.39157	-4.0518
	GPX4	11701.4	5858.11	3698.95	85949.3	NA	374056	0	-4.0467
	SRPR	5694.55	3580.44	3597.3	64164	ENSGALG00000001053	419713	0	-4.04618
	ACKR2	260.752	22.1263	10.6992	334.409	ENSGALG00000005305	420393	-3.71971	-4.04469
	LOC107054102	87.1817	2.01148	4.75519	94.2427	NA	107054102	-3.95506	-4.04139
	VPS33B	2766.04	2022.21	1635.19	32659.6	ENSGALG00000012833	425858	0	-4.04015
	TMEM45A	2774.76	4.02297	105.209	1133.95	ENSGALG00000015293	418389	-5.20045	-4.03957
	NTMT1	4259.22	2241.46	1143.62	30568.1	ENSGALG00000017611	425539	0	-4.03909
	TM6SF1	340.801	23.4673	38.0416	592.817	ENSGALG00000006027	415462	-3.29675	-4.03905
	ANO8	1766.62	488.12	993.241	13437.2	ENSGALG00000026419	429912	0	-4.03832
	NAV1	3041.06	1420.78	2135.08	31829.7	ENSGALG00000000362	430162	0	-4.03771
	IKBKE	150.587	395.592	93.3207	4718.21	ENSGALG00000013356	430480	0	-4.03727
	DMRT2	35.6652	1.34099	4.1608	91.2026	ENSGALG00000026790	100858556	-2.9702	-4.03407
	MAPT	256.79	83.1413	111.747	1790.61	NA	426737	0	-4.0306
	OLFML2B	829.019	152.202	301.955	4125.4	ENSGALG00000002667	424366	0	-4.03054
	MRPS12	567.473	522.986	129.579	6165.29	ENSGALG00000022193	770472	0	-4.03011
	NDUFS5	2497.36	1668.19	1037.82	24083.6	ENSGALG00000003625	771510	0	-4.02626
	GPR156	34.0801	38.8887	7.72719	507.694	ENSGALG00000014973	418333	0	-4.0257
	SPA17	93.5222	32.1837	8.91599	434.732	NA	768714	-2.04356	-4.02521
	LOC107054731	525.468	110.632	98.6703	1890.93	NA	107054731	-2.26406	-4.02494
	THBS2	14202.7	127.394	197.341	2827.28	ENSGALG00000011200	414837	-6.26512	-4.02374
	SP2	325.742	184.386	177.131	3237.69	ENSGALG00000000233	425673	0	-4.01967
	UAP1	3291.5	1240.41	1419.43	23293.1	ENSGALG00000002725	424368	0	-4.01681
	LOC101749915	890.838	601.433	307.899	8138.31	NA	101749915	0	-4.01592
	EFNB1	1207.07	1218.29	1289.85	22034.5	ENSGALG00000004537	395896	0	-4.0148
	PITPNM1	960.584	356.703	526.043	7800.86	ENSGALG00000013185	769912	0	-4.01278
	LOC107052491	190.215	140.804	70.1391	1939.57	NA	107052491	0	-4.01253
	TRIOBP	2200.94	1837.82	1387.33	28300.2	ENSGALG00000027344	100859397	0	-4.01248
	TAF10	2023.41	578.637	556.358	9916.76	NA	107052460	0	-4.01208
	MRPL55	596.798	376.147	217.55	5289.75	ENSGALG00000027824	100858219	0	-4.01046
	PCYOX1	1127.81	557.181	712.685	11129.8	ENSGALG00000013878	426297	0	-4.00822
	HEY2	2643.98	14.7509	361.395	3836.59	NA	421718	-3.52409	-4.00656
	CDK2	1527.26	997.695	891.599	16468.1	NA	100529062	0	-4.00557
	PLEKHM2	3813.8	2319.24	1840.26	36174	ENSGALG00000003439	419457	0	-4.00438
	AGPAT2	1585.91	429.116	307.304	6435.86	ENSGALG00000023517	772114	-2.06191	-4.00373
	VPS37C	705.379	647.697	378.632	9068.58	NA	423023	0	-4.00362
	SPR	554.793	529.02	356.64	7800.86	ENSGALG00000000067	425255	0	-4.00332
	ARL4C	3395.33	1689.65	4289.19	53426.5	ENSGALG00000021021	424026	0	-4.00104
	HDAC7	4394.75	3229.77	1193.55	39487.7	ENSGALG00000006311	426885	0	-3.99945
	SLC7A5	6841.38	1088.88	3427.31	40445.3	ENSGALG00000027863	415832	0	-3.99632
	LOC101749138	1023.99	1287.35	1171.56	21326.2	NA	101749138	0	-3.99527
	RGMA	246.486	144.156	401.22	4955.34	ENSGALG00000027639	395214	0	-3.99518
	ARPC4	6606.79	3407.45	2138.65	48103.3	ENSGALG00000006691	416051	0	-3.99468
	SPATA2L	285.322	197.125	89.7543	2587.11	NA	107054333	0	-3.99392
	SMIM12	1492.39	966.853	544.47	13215.3	ENSGALG00000002526	100858028	0	-3.99372
	MON1A	901.142	738.214	517.127	10889.6	ENSGALG00000002919	415929	0	-3.98844
	LOC101747660	320.987	858.903	192.585	9737.39	ENSGALG00000027822	101747660	0	-3.98798
	RUNX1	3609.32	50.9576	60.0343	948.507	ENSGALG00000016022	396152	-5.8337	-3.98348
	PPP1R3C	1657.24	8.04593	12.4824	182.405	ENSGALG00000006670	425328	-6.99849	-3.98291
	LOC107054761	15.8512	10.7279	1.1888	167.205	NA	107054761	0	-3.98188
	TNFSF15	22.9843	13.4099	7.72719	240.167	ENSGALG00000007174	417247	0	-3.97982
	KLC4	8486.74	3853.33	3246.01	60385.2	ENSGALG00000008605	769965	0	-3.97768
	NUDCD3	1158.72	934.669	756.67	14483	ENSGALG00000014154	770002	0	-3.97674
	SLC12A9	376.466	751.624	482.652	10692	ENSGALG00000027283	424938	0	-3.97562
	COX6C	2965.76	1481.12	1499.08	25314.8	ENSGALG00000019445	420243	0	-3.97381
	RNF130	6027.42	2020.2	2048.3	34435.1	ENSGALG00000005820	416281	0	-3.97276
	MGRN1	1711.14	1945.1	1264.29	27494.5	ENSGALG00000007616	416660	0	-3.97118
	LOC107052490	168.023	166.953	95.6983	2322.63	NA	107052490	0	-3.97081
	TUBB2A	5629.56	2942.8	1509.77	38256.4	ENSGALG00000026802	768337	0	-3.97075
	LOC107049129	32.495	28.8313	17.2376	459.053	NA	107049129	0	-3.96941
	SEC61G	5032.76	1019.82	988.486	16912	ENSGALG00000013107	776639	-2.27911	-3.96711
	LOC107055055	261.545	7.37544	7.72719	152.004	NA	107055055	-4.67465	-3.96701
	LOC107055182	777.502	740.896	734.083	12516	NA	107055182	0	-3.96338
	RPS27L	1195.18	292.335	323.353	5222.87	NA	415372	0	-3.96311
	IKZF4	284.529	192.432	164.054	3073.53	NA	101747801	0	-3.96282
	TPGS1	271.056	176.34	89.7543	2337.83	ENSGALG00000026780	100857535	0	-3.96144
	TIMM10B	386.77	203.16	79.0551	2498.95	NA	107052461	0	-3.96127
	LOC422090	829.019	332.565	166.432	4307.8	ENSGALG00000007197	422090	0	-3.96027
	LOC107055278	65.7825	28.8313	20.2096	474.253	NA	107055278	0	-3.96025
	ANKRD29	447.797	22.7968	59.4399	747.861	ENSGALG00000015034	428523	-3.27086	-3.95799
	RPS15	34504.1	13869.2	10982.7	208243	ENSGALG00000015195	396448	0	-3.9575
	PRR16	40.4206	0	17.2376	246.247	ENSGALG00000002183	769337	0	-3.95641
	TMEM222	1429.78	1500.57	1034.85	21456.9	ENSGALG00000000955	419582	0	-3.956
	LMAN2	4068.21	4790.01	3114.06	66739	ENSGALG00000028356	100859676	0	-3.95286
	LOC100859351	213.199	187.068	311.465	4289.56	NA	100859351	0	-3.95055
	FAM195B	2818.35	2108.7	1737.43	32200.6	NA	101749776	0	-3.94998
	ATP6V0B	1350.52	1190.8	731.706	16243.2	ENSGALG00000010091	424575	0	-3.94881
	VAMP3	2657.46	1707.75	958.766	22527	ENSGALG00000000579	419368	0	-3.94863
	NPL	32.495	298.37	53.4959	3298.49	ENSGALG00000004614	429074	2.19161	-3.94833
	PPM1M	1249.87	655.073	472.547	9463.79	ENSGALG00000003997	415941	0	-3.94573
	PTRHD1	447.004	160.919	83.2159	2109.82	ENSGALG00000016610	422015	0	-3.94427
	CHST12	652.277	299.04	334.647	5326.23	ENSGALG00000004276	416469	0	-3.9441
	SH3GL1	3096.53	3965.97	3024.3	58454.8	ENSGALG00000001121	395202	0	-3.94407
	LZTS3	225.087	19.4443	39.2304	538.095	NA	426948	-2.77765	-3.9348
	CALHM1	99.8627	14.7509	27.9368	410.412	ENSGALG00000008271	428977	-2.09014	-3.93361
	NABP2	599.176	558.522	345.94	7588.05	NA	107055402	0	-3.93188
	PHOSPHO1	410.546	103.927	94.5095	1684.21	ENSGALG00000001281	395650	0	-3.93065
	LOC101747917	0	0	0.594399	42.5612	NA	101747917	0	-3.92903
	LOC421441	6178.01	2763.78	3001.72	47337.2	ENSGALG00000023241	421441	0	-3.92814
	PPP2R2B	1562.14	813.98	554.575	11333.4	ENSGALG00000007565	416350	0	-3.92691
	LOC107054875	169.608	11.3984	16.6432	270.568	NA	107054875	-3.32109	-3.92533
	LOC107054732	0.792561	0.670494	1.1888	51.6815	NA	107054732	0	-3.92392
	MUL1L	830.604	580.648	307.304	7433.01	ENSGALG00000006246	770265	0	-3.92347
	HIST1H111L	20.6066	2.68198	2.972	88.1625	ENSGALG00000011759	427892	-2.30167	-3.92314
	LOC418554	146.624	11.3984	24.3704	343.53	ENSGALG00000016211	418554	-2.8169	-3.92242
	SOCS3	580.154	671.835	282.34	8080.55	ENSGALG00000027786	395299	0	-3.92151
	BG2	82.4263	34.1952	19.6152	501.614	ENSGALG00000013101	396417	0	-3.91916
	CPNE9	48.3462	47.6051	54.0903	902.905	ENSGALG00000027739	101747832	0	-3.91867
	PLEKHM1	643.559	971.546	453.527	11959.7	ENSGALG00000000201	419939	0	-3.91733
	FXYD2	54.6867	0.670494	0.594399	30.4009	NA	419770	-4.57601	-3.91711
	MIR181B1	106.203	2.01148	0.594399	39.5211	ENSGALG00000021726	777823	-5.0844	-3.91683
	UBE2L6	205.273	211.876	95.1039	2626.63	ENSGALG00000029181	100858073	0	-3.91627
	SLC22A18	26.1545	19.4443	20.804	392.171	ENSGALG00000006454	423089	0	-3.91547
	SP1	1612.86	1247.12	1107.96	19249.8	ENSGALG00000028401	395303	0	-3.9151
	LOC107053096	8.71817	12.0689	9.51039	237.127	NA	107053096	0	-3.91431
	VPS9D1	197.348	118.007	121.852	2018.62	ENSGALG00000023468	415839	0	-3.91428
	LOC107051583	7.92561	53.6395	36.2584	814.743	NA	107051583	2.21176	-3.90611
	ATF6	1505.07	462.641	442.828	7350.93	ENSGALG00000002658	424365	0	-3.9057
	P2RX6	79.2561	47.6051	36.8528	747.861	NA	429367	0	-3.90449
	LOC100858196	126.017	41.5706	132.551	1535.24	NA	100858196	0	-3.90411
	DKK3	638.011	150.191	136.117	2356.07	ENSGALG00000005551	396023	-2.10192	-3.90333
	APEH	1021.61	844.823	564.085	11497.6	ENSGALG00000002784	415926	0	-3.90186
	LOC107055028	5.54793	2.01148	16.0488	221.926	NA	107055028	0	-3.90181
	BEST1	10.3033	3.35247	1.7832	85.1224	NA	423124	0	-3.90053
	LOC107051686	3.17024	0	0.594399	39.5211	NA	107051686	0	-3.89978
	POU3F4	56.2718	51.6281	24.9648	693.14	NA	100857422	0	-3.89935
	ATG9A	1341.81	1157.94	876.145	16474.2	ENSGALG00000011649	425722	0	-3.89757
	LOC101751186	177.534	10.7279	17.2376	264.487	NA	101751186	-3.38199	-3.89696
	STX8	1020.03	937.351	646.112	12847.4	ENSGALG00000001238	417321	0	-3.89496
	NDST1	546.074	979.592	908.837	15288.6	ENSGALG00000004581	416274	0	-3.89432
	MSRB1	1146.04	1709.09	792.334	20590.5	ENSGALG00000005414	416540	0	-3.89363
	PDLIM1	9509.94	2869.04	990.269	31829.7	ENSGALG00000005422	428948	-2.23543	-3.89319
	BSG	32762.9	13295.2	12186.4	203382	ENSGALG00000001328	770363	0	-3.89129
	ENTPD7	941.562	722.122	774.502	12038.7	ENSGALG00000023691	430337	0	-3.88936
	CYB5D2	951.865	324.519	181.886	4131.48	ENSGALG00000001479	417495	0	-3.88897
	DAK	919.37	681.222	321.57	8223.43	ENSGALG00000005227	426629	0	-3.88895
	LOC107053459	19.814	0	2.972	69.922	NA	107053459	-2.5984	-3.88839
	DPM2	954.243	788.501	478.491	10275.5	ENSGALG00000005066	771539	0	-3.88821
	LOC107056757	14.2661	20.7853	15.4544	355.69	NA	107056757	0	-3.88797
	R3HDM4	662.581	421.07	266.291	5575.52	ENSGALG00000001998	770563	0	-3.8849
	FGFR1	1736.5	1663.5	4279.08	49027.5	ENSGALG00000003311	396516	0	-3.88302
	CENPA	158.512	149.52	54.0903	1738.93	ENSGALG00000027842	100113359	0	-3.88218
	LOC424918	5025.63	831.413	227.655	8746.33	NA	424918	-3.12489	-3.8799
	BCORL1	536.564	284.29	472.547	6134.89	ENSGALG00000003976	428687	0	-3.87979
	SLC26A11	388.355	439.174	169.404	5046.54	ENSGALG00000007018	768556	0	-3.87944
	LOC107053380	22.9843	3.35247	3.5664	97.2827	NA	107053380	-2.24295	-3.87771
	RPL35A	889.253	467.334	340.591	6475.38	ENSGALG00000007611	424924	0	-3.87724
	SPCS1	3772.59	2094.62	1326.7	27290.8	ENSGALG00000001655	415899	0	-3.87598
	CLN6	1633.47	912.543	580.728	11938.4	ENSGALG00000007981	415558	0	-3.875
	LOC107053876	15.8512	12.0689	1.1888	170.245	NA	107053876	0	-3.87388
	STK16	748.97	685.245	472.547	9272.26	ENSGALG00000011326	429036	0	-3.87388
	ECI1	3554.63	2835.52	2136.27	39475.5	ENSGALG00000007737	416657	0	-3.87378
	TARBP2	629.293	576.625	429.751	8047.11	NA	107055413	0	-3.87249
	PPIC	8780.78	217.911	248.459	3645.06	ENSGALG00000005346	768427	-5.0956	-3.87246
	LOC107053643	20.6066	16.0919	20.804	355.69	NA	107053643	0	-3.87243
	MAP7D1	1755.52	1147.22	1177.51	18413.8	ENSGALG00000021634	419624	0	-3.87232
	DENND2A	1185.67	353.35	817.299	9503.31	ENSGALG00000012857	418115	0	-3.87136
	UBALD1	737.081	445.208	433.317	6980.04	ENSGALG00000007619	416661	0	-3.86879
	LOC107055592	50.7239	3.35247	7.72719	130.724	NA	107055592	-2.73985	-3.86774
	ARL2	22.9843	20.1148	20.804	386.091	ENSGALG00000003134	769546	0	-3.86733
	SH3PXD2B	2231.85	418.388	656.811	8530.48	ENSGALG00000002831	427625	-2.00916	-3.86718
	ADRB2	0	0.670494	0	42.5612	NA	427623	0	-3.8665
	TAT	7.92561	8.71643	4.75519	161.125	ENSGALG00000000893	415884	0	-3.86506
	LOC100857563	336.838	105.938	123.041	1854.45	ENSGALG00000001478	100857563	0	-3.86439
	PITHD1	992.286	565.897	252.025	6603.07	ENSGALG00000003986	419684	0	-3.86365
	APBA3	414.509	340.611	395.276	5852.16	ENSGALG00000000740	420069	0	-3.86262
	LOC395100	306.721	52.969	125.418	1483.56	ENSGALG00000000104	395100	0	-3.86019
	SYDE2	966.924	95.2102	86.7823	1453.16	ENSGALG00000008680	424530	-3.30016	-3.86008
	UBL7	832.189	597.41	379.227	7755.26	ENSGALG00000001394	415297	0	-3.85901
	LOC101747382	1.58512	3.35247	14.86	212.806	NA	101747382	0	-3.85733
	TNS1	4555.64	474.039	1082.4	12379.2	NA	396439	-2.47927	-3.85692
	C11ORF31	494.558	700.666	120.663	6983.08	NA	100858006	0	-3.85178
	LOC101750623	244.109	211.206	142.061	2821.2	ENSGALG00000008325	101750623	0	-3.84581
	SEC61B	6632.15	2601.52	2014.42	35751.4	ENSGALG00000013569	420997	0	-3.84484
	EXOSC6	400.243	447.22	191.991	5119.5	NA	107052160	0	-3.83915
	LOC107053805	221.124	161.589	59.4399	1817.97	NA	107053805	0	-3.83836
	ESYT1	2087.61	1563.59	1024.74	20125.4	NA	107055399	0	-3.83803
	AC006538.4	350.312	286.972	325.731	4797.26	ENSGALG00000020582	429050	0	-3.83764
	TNNI2	80.8412	127.394	45.1743	1447.08	ENSGALG00000006591	396386	0	-3.83741
	LOC422224	27.7396	28.8313	17.832	425.612	NA	422224	0	-3.83711
	BCAR1	2538.57	2125.47	1269.64	26451.8	ENSGALG00000028291	415691	0	-3.83708
	ARHGDIB	1237.19	414.365	624.119	8086.63	ENSGALG00000011738	417941	0	-3.83697
	AMT	519.92	498.848	242.515	5876.49	ENSGALG00000025844	395566	0	-3.83648
	RAMP2	3.17024	36.2067	19.0208	507.694	ENSGALG00000024449	420022	2.58265	-3.83597
	LOC107054430	6.34049	46.2641	12.4824	550.256	NA	107054430	0	-3.83591
	CRYBA1	41.2132	31.5132	21.3984	471.213	ENSGALG00000004035	396499	0	-3.83551
	LMCD1	4502.54	22.7968	501.673	4636.13	ENSGALG00000008349	416113	-3.7967	-3.83461
	SLC9A3R2	1218.96	276.244	476.114	5876.49	ENSGALG00000005608	416550	0	-3.83413
	TMEM198	431.153	233.332	471.359	5581.6	ENSGALG00000018803	769377	0	-3.83379
	LOC107055305	7.92561	10.7279	4.75519	176.325	NA	107055305	0	-3.83321
	SDCCAG3	173.571	127.394	111.747	1903.09	ENSGALG00000001921	772136	0	-3.83217
	LOC107051903	13.4735	1.34099	2.3776	66.8819	NA	107051903	-2.14087	-3.83007
	CDK18	615.027	174.329	386.36	4441.57	ENSGALG00000000692	771736	0	-3.83004
	PCSK5	2806.46	95.2102	205.662	2346.95	ENSGALG00000015164	395456	-4.07575	-3.82972
	C12ORF57	1376.68	1389.93	531.393	15191.3	ENSGALG00000014555	771099	0	-3.82673
	LOC101749450	60.2346	0.670494	4.1608	69.922	NA	101749450	-3.66539	-3.8261
	LOC107054744	3.17024	20.7853	27.9368	446.893	NA	107054744	2.41723	-3.82172
	LOC101750894	876.572	446.549	483.247	7132.04	NA	101750894	0	-3.82069
	PIGT	3253.46	1668.19	1335.62	22849.3	ENSGALG00000003909	419179	0	-3.81683
	RPLP1	31717.5	16185.1	8133.17	186856	ENSGALG00000016172	396262	0	-3.81589
	MMP9	87.9742	906.508	87.9711	8679.44	ENSGALG00000006992	395387	2.22587	-3.81491
	LHPP	668.129	302.393	249.053	4234.84	ENSGALG00000028242	426415	0	-3.81453
	HRAS	283.737	94.5397	40.4192	1091.39	ENSGALG00000006885	396229	0	-3.81024
	ZSWIM3	47.5536	125.382	46.3631	1416.68	ENSGALG00000006848	428161	0	-3.80948
	LOC422179	8.71817	2.68198	8.32159	136.804	ENSGALG00000004734	422179	0	-3.80916
	PAFAH2	103.033	107.95	42.7968	1234.27	ENSGALG00000021658	769963	0	-3.80809
	LOC107053358	7.92561	20.1148	16.6432	343.53	NA	107053358	0	-3.80705
	LOC101749087	3.9628	3.35247	0.594399	72.9621	NA	101749087	0	-3.80579
	MOV10	305.136	535.054	69.5447	5086.06	ENSGALG00000001558	419872	0	-3.80502
	E2F1	1130.19	710.053	670.482	10445.7	ENSGALG00000003045	396142	0	-3.80478
	MAN2A2	538.941	1017.81	1318.38	17760.2	ENSGALG00000008336	415585	0	-3.80194
	LOC100859584	590.458	258.14	187.83	3398.82	NA	100859584	0	-3.7968
	LOC423222	43.5908	71.0724	32.0976	857.304	NA	423222	0	-3.79621
	LOC107053419	67.3677	20.1148	18.4264	340.49	NA	107053419	0	-3.79346
	SMKR1	160.097	32.1837	80.8383	921.146	NA	768819	0	-3.79083
	TRIM7.2	1684.98	1923.65	1626.87	26561.2	ENSGALG00000011997	425772	0	-3.78898
	WLS	8451.87	9720.16	12595.9	166694	ENSGALG00000011238	424707	0	-3.78623
	FLII	2552.84	2525.75	1742.78	31948.3	ENSGALG00000004997	416515	0	-3.78618
	LOC107054913	7.13305	1.34099	0.594399	48.6414	NA	107054913	0	-3.78578
	LOC100858626	429.568	179.022	100.453	2146.3	ENSGALG00000028757	100858626	0	-3.78456
	BBIP1	603.139	742.908	388.143	8588.24	NA	100858359	0	-3.78364
	LOC101747645	19.814	10.7279	10.6992	212.806	NA	101747645	0	-3.77968
	PRKAG1	141.076	32.8542	62.4119	769.142	ENSGALG00000027745	429688	0	-3.77897
	C7ORF49	144.246	87.8347	33.8808	981.948	NA	100857684	0	-3.77882
	LOC107051872	115.714	71.7429	40.4192	896.825	NA	107051872	0	-3.77805
	TIMM13	1855.38	1391.95	468.981	14267.1	ENSGALG00000028937	100859352	0	-3.77778
	KCNH2	122.847	16.0919	68.9503	720.5	ENSGALG00000027043	100858122	0	-3.77725
	LOC101749837	50.7239	32.1837	13.0768	398.251	NA	101749837	0	-3.77438
	LOC416055	310.684	347.987	218.145	4274.36	ENSGALG00000006784	416055	0	-3.77419
	BDKRB2	103.033	0	6.53839	88.1625	ENSGALG00000011080	428906	-3.9582	-3.77388
	NDUFB6	1982.99	1161.3	985.514	15854	ENSGALG00000002033	416391	0	-3.7736
	LOC768579	53.8941	79.7888	186.047	2091.58	ENSGALG00000027752	768579	0	-3.77321
	AKNA	384.392	244.06	340.591	4380.76	NA	107052190	0	-3.77083
	ASL2	328.12	189.079	175.942	2739.12	ENSGALG00000002576	417545	0	-3.76918
	LOC101749773	359.03	465.994	65.9783	4329.08	ENSGALG00000000373	101749773	0	-3.76834
	SMTN	3732.96	777.773	887.438	12193.8	ENSGALG00000011865	100858894	-2.12092	-3.76798
	LOC422147	997.041	108.62	60.0343	1273.8	ENSGALG00000004113	422147	-3.43321	-3.76767
	OXTR	5.54793	3.35247	27.9368	319.209	ENSGALG00000003138	429211	0	-3.76733
	ACTB	357858	126632	83519.6	1.54106e+06	ENSGALG00000009621	396526	0	-3.76658
	RAB3IL1	1265.72	1754.01	1462.82	23709.6	ENSGALG00000007203	423123	0	-3.76602
	DYNC1I1	154.549	101.245	40.4192	1121.79	ENSGALG00000009722	420571	0	-3.76494
	LOC101747454	29.3247	3.35247	20.2096	240.167	NA	101747454	0	-3.76382
	XBP1	6286.59	1312.83	1963.3	24007.6	ENSGALG00000005796	416918	0	-3.76376
	FUNDC2	2941.19	2572.69	2567.81	37642.3	ENSGALG00000027376	422200	0	-3.76302
	RABIF	557.17	413.024	204.473	4642.21	ENSGALG00000000436	421170	0	-3.76276
	CASP1	1442.46	434.48	339.996	5694.08	ENSGALG00000001049	395764	0	-3.76246
	MLEC	2547.29	2040.98	2800.81	35596.4	NA	416971	0	-3.76237
	GNG12	2641.6	1589.07	1469.36	22359.8	ENSGALG00000026591	772239	0	-3.76175
	SLC25A22	1870.44	988.979	1078.83	15130.5	ENSGALG00000014295	429678	0	-3.76124
	DGCR6	1279.99	688.598	867.823	11421.6	ENSGALG00000027369	395907	0	-3.76005
	DHODH	1753.94	1919.63	1053.87	22016.3	ENSGALG00000000802	415876	0	-3.7589
	MTSS1L	640.389	197.796	400.625	4484.13	ENSGALG00000002467	415679	0	-3.75872
	LOC101747481	11.0959	6.70494	2.972	118.563	NA	101747481	0	-3.75769
	LAT2	25.3619	1.34099	16.0488	194.565	ENSGALG00000029173	417489	0	-3.75492
	LOC100858909	405.791	270.88	52.3071	2562.79	ENSGALG00000026076	100858909	0	-3.75487
	HOXA3	148.209	115.325	102.237	1644.69	ENSGALG00000027925	395231	0	-3.75325
	ATP5G2	4920.22	3613.29	2431.09	44078.2	ENSGALG00000026530	100858216	0	-3.752
	RHOJ	2636.06	6.70494	89.1599	772.182	ENSGALG00000011855	423513	-5.36508	-3.75084
	LOC107054442	9.51073	12.7394	1.7832	167.205	NA	107054442	0	-3.75065
	FAM69B	267.886	54.31	161.677	1675.09	ENSGALG00000002437	417139	0	-3.7498
	TRIM65	167.23	154.884	88.5655	1845.33	NA	417367	0	-3.74937
	LOC101751390	19015.9	63.0265	588.455	5040.46	NA	101751390	-5.51908	-3.74789
	LOC107052489	128.395	115.996	161.082	2079.42	NA	107052489	0	-3.74525
	ACSS2	1860.93	1074.8	1094.29	15683.8	ENSGALG00000003362	419158	0	-3.74478
	LOC770392	365.371	206.512	121.852	2444.23	ENSGALG00000006608	770392	0	-3.74413
	SRPX	428.775	211.206	187.236	2927.6	NA	418579	0	-3.74381
	RP1-130H16.18	1532.81	1367.14	910.025	16565.4	ENSGALG00000007954	417011	0	-3.74318
	ACOT4	133.943	143.486	86.1879	1735.89	NA	428872	0	-3.74247
	MIR1600	175.156	31.5132	51.7127	653.618	ENSGALG00000025438	100315959	0	-3.74213
	GNGT2	26.1545	20.1148	23.776	376.971	ENSGALG00000026333	100859179	0	-3.74138
	HYKK	109.373	162.93	26.748	1544.36	ENSGALG00000003063	415358	0	-3.74035
	LOC423110	171.193	91.8577	114.125	1544.36	ENSGALG00000006897	423110	0	-3.73921
	ACY1	103.825	103.256	38.636	1112.67	ENSGALG00000027588	100858836	0	-3.73908
	LOC107054993	441.456	339.27	225.277	4137.56	NA	107054993	0	-3.73822
	MAP3K14	1562.93	581.989	570.623	8290.31	ENSGALG00000000685	419964	0	-3.73624
	CABP2	343.971	121.359	132.551	1869.65	ENSGALG00000028523	429967	0	-3.73357
	MTHFD2	5975.91	1085.53	2046.52	22615.2	ENSGALG00000013480	426126	0	-3.73227
	PIN4	1500.32	741.567	577.756	9478.99	ENSGALG00000003878	422134	0	-3.73132
	CHURC1	2804.87	1951.14	1506.21	24746.3	ENSGALG00000028027	395448	0	-3.72879
	BHLHA15	1085.81	699.996	519.505	8767.61	NA	427655	0	-3.72802
	LOC776816	114768	61603	56125.6	836981	ENSGALG00000028749	776816	0	-3.7273
	HGF	966.132	1.34099	51.1183	452.973	ENSGALG00000008461	395941	-4.68944	-3.72534
	DNAJB12	1566.1	1084.86	942.717	14443.4	ENSGALG00000004396	423707	0	-3.72157
	SIRT5	1834.78	972.887	561.707	11017.3	ENSGALG00000012692	420834	0	-3.72068
	P3H3	852.795	279.596	363.772	4614.85	NA	418289	0	-3.7205
	CYP27A1	108.581	221.263	99.8591	2401.67	ENSGALG00000002470	431683	0	-3.72019
	LOC107054189	4.75536	0	0	33.4409	NA	107054189	-2.11641	-3.72001
	CSF3	8.71817	34.1952	7.72719	380.011	ENSGALG00000026420	396216	0	-3.71893
	SNX19	370.918	453.925	696.042	8296.39	ENSGALG00000001425	419734	0	-3.71863
	TMEM39A	2779.51	969.535	1319.57	16246.2	ENSGALG00000015073	418340	0	-3.71679
	SLC38A7	477.914	655.743	431.534	7816.06	ENSGALG00000002313	415677	0	-3.71616
	PLEKHB1	863.099	372.795	699.608	7730.94	ENSGALG00000017321	419064	0	-3.71486
	C1R	183.874	449.902	563.491	7287.09	ENSGALG00000014659	418295	0	-3.71464
	DUSP8	3324	1054.69	404.786	10552.1	ENSGALG00000006647	770435	-2.12637	-3.71284
	STARD3	573.021	666.471	652.056	9381.7	ENSGALG00000014607	770436	0	-3.71283
	B4GALT7	2559.18	1605.16	1165.62	19596.4	ENSGALG00000024259	416359	0	-3.71033
	MYO18A	2529.85	3989.44	3228.78	50936.6	ENSGALG00000003741	417581	0	-3.70581
	SRF	2705.01	1449.61	1369.5	19791	ENSGALG00000013255	396103	0	-3.70538
	ANKFN1L	191.007	147.509	150.977	2158.46	ENSGALG00000009205	416752	0	-3.70524
	DPP7	1487.64	1088.21	992.647	14650.2	ENSGALG00000009105	417297	0	-3.70522
	PCSK6	4544.54	343.964	1423.59	12984.2	ENSGALG00000007238	395454	-2.27788	-3.70407
	SPRY3	251.242	10.7279	95.6983	869.464	ENSGALG00000007448	428712	-2.09293	-3.70184
	SH3BP5	1078.68	427.105	403.597	5843.04	ENSGALG00000011550	420682	0	-3.70032
	KLF4	211.614	24.1378	42.2024	510.734	ENSGALG00000026928	770254	-2.52985	-3.69998
	DNAJC30	671.299	693.962	444.016	8071.43	ENSGALG00000024101	770202	0	-3.69921
	GMEB2	839.322	500.189	515.344	7144.2	ENSGALG00000027470	419264	0	-3.69915
	TMEM218	235.391	59.0035	70.1391	951.547	NA	107055041	0	-3.69829
	PLTP	303.551	535.725	92.1319	4797.26	ENSGALG00000006894	428164	0	-3.69719
	SLC27A4	3877.21	3740.02	3704.3	51979.4	ENSGALG00000004965	417220	0	-3.69633
	SLC35F6	722.023	1248.46	339.996	11698.2	ENSGALG00000016589	431081	0	-3.69605
	FZD4	68.9528	96.5512	164.054	1909.17	ENSGALG00000017242	373887	0	-3.69306
	PCYT1A	1587.5	794.536	816.705	11221	ENSGALG00000007474	424915	0	-3.69107
	COG1	664.166	996.354	461.254	10391	ENSGALG00000004429	417449	0	-3.68896
	LYRM2	194.97	119.348	24.9648	1115.71	ENSGALG00000015762	421812	0	-3.68755
	WASF2	4731.59	3238.49	2804.38	41849.8	ENSGALG00000014012	426359	0	-3.68628
	RLTPR	86.3891	21.4558	31.5032	419.532	ENSGALG00000021442	415666	0	-3.68573
	DPYSL3	12586.7	12499.4	6207.31	131502	ENSGALG00000007582	395154	0	-3.68542
	TUSC1	338.423	68.3904	87.9711	1127.87	ENSGALG00000017510	101751372	-2.04429	-3.68424
	ZNF414	349.519	272.221	172.376	3152.57	ENSGALG00000024378	425820	0	-3.68392
	LOC107053337	17.4363	28.8313	43.9856	574.576	NA	107053337	0	-3.68317
	HOXB4	439.079	854.88	80.8383	7308.37	ENSGALG00000000284	396230	0	-3.68273
	CERS5	2297.63	1009.76	1078.83	14419.1	ENSGALG00000006184	426879	0	-3.6813
	LOC423240	259.167	185.727	150.977	2383.43	NA	423240	0	-3.68004
	LOC107055071	471.574	343.293	529.015	6119.69	NA	107055071	0	-3.67983
	NOV	861.514	105.938	22.5872	957.627	ENSGALG00000016112	396204	-3.53909	-3.6795
	PTPN23	637.219	794.536	695.447	10351.5	ENSGALG00000028637	100858513	0	-3.67939
	LOC770653	752.14	517.622	369.716	6186.57	ENSGALG00000024288	770653	0	-3.67936
	LOC770574	3.9628	18.7738	1.7832	215.846	NA	770574	0	-3.67919
	MRPL34	2463.28	1823.74	1141.25	20551	NA	426941	0	-3.67581
	LOC100859645	1793.56	333.906	357.828	4763.81	ENSGALG00000028551	100859645	-2.3197	-3.67508
	ZYX	12539.9	4355.53	3734.02	55347.8	ENSGALG00000014688	418300	0	-3.67468
	NDUFV1	3713.15	3764.83	3124.76	47422.3	ENSGALG00000026732	430210	0	-3.67445
	LOC100857335	22.9843	28.8313	21.9928	410.412	ENSGALG00000027948	100857335	0	-3.6721
	FURIN	1791.19	1900.18	644.923	18067.2	ENSGALG00000008341	395457	0	-3.66967
	FSCN1	4001.64	2604.87	2864.41	37423.5	ENSGALG00000021128	416485	0	-3.66922
	RP11-240B13.2	49.1388	0	0	15.2004	ENSGALG00000016257	420326	-4.85597	-3.66741
	DERL3	500.106	305.745	225.872	3690.66	NA	416934	0	-3.66604
	GALE	2738.3	2511	1918.72	30291.4	ENSGALG00000004047	419686	0	-3.66321
	MEA1	251.242	242.719	41.0136	2137.18	NA	107052849	0	-3.66188
	NKX2-8	0	0.670494	1.7832	54.7215	ENSGALG00000028483	771397	0	-3.65989
	STAT3	6010.78	7357.33	6212.66	92400.4	ENSGALG00000003267	420027	0	-3.6592
	BTG2	5411.6	2445.96	1455.68	26658.5	ENSGALG00000026858	419932	0	-3.65877
	LOC107052217	454.137	2.01148	14.86	136.804	NA	107052217	-5.20222	-3.65855
	NRIP3	6.34049	2.68198	1.1888	63.8418	ENSGALG00000005903	423050	0	-3.65838
	MGP	22.9843	16.7624	94.5095	887.705	ENSGALG00000011740	395912	0	-3.65727
	PIGS	901.142	1613.21	741.216	16380	ENSGALG00000003665	417571	0	-3.6563
	RPS26	21565.6	11474.8	6180.56	120463	ENSGALG00000027807	100857770	0	-3.65321
	PRSS23	3664.8	208.524	208.04	2806	ENSGALG00000017244	419017	-4.02389	-3.65309
	LOC101750312	138.698	3.35247	9.51039	115.523	NA	101750312	-3.88213	-3.65083
	RFXANK	932.844	736.873	536.148	8655.12	ENSGALG00000028850	426623	0	-3.64764
	LOC107053499	41.2132	4.02297	1.1888	66.8819	NA	107053499	-3.11613	-3.6473
	PCYT2	1165.86	1043.96	1101.42	14510.3	ENSGALG00000007286	422093	0	-3.64714
	RPLP0	51362.7	38607.1	34052.5	488739	ENSGALG00000023294	395835	0	-3.64689
	YARS	5857.82	2304.49	3446.92	38855.3	ENSGALG00000003563	419666	0	-3.64628
	LOC426626	3420.69	3530.15	3023.12	44202.8	ENSGALG00000014589	426626	0	-3.64627
	TRPC4	131.565	0.670494	4.1608	51.6815	ENSGALG00000017044	418895	-4.76157	-3.64507
	ACSS1	1893.43	50.9576	147.411	1380.2	ENSGALG00000008632	416714	-4.07497	-3.64426
	LOC107054522	53.8941	71.0724	28.5312	747.861	NA	107054522	0	-3.64276
	CASP9	366.163	263.504	256.186	3544.74	ENSGALG00000001366	426970	0	-3.64188
	LOC107054690	10.3033	10.0574	4.1608	145.924	NA	107054690	0	-3.63872
	CHMP1A	1152.38	1237.73	735.866	13382.5	ENSGALG00000006161	415841	0	-3.63754
	LOC107053559	1620.79	17.4329	27.9368	310.089	NA	107053559	-5.89526	-3.63407
	PCCB	2009.93	964.171	928.452	12625.5	ENSGALG00000001217	768706	0	-3.63235
	RARA	1213.41	889.075	827.998	11485.4	NA	395213	0	-3.63195
	BACE1	5146.89	2814.06	3317.94	40840.5	ENSGALG00000007298	419768	0	-3.63166
	SNRNP25	1409.97	972.217	492.757	9925.88	ENSGALG00000026559	425933	0	-3.63045
	NPRL3	584.117	405.649	383.982	5301.91	ENSGALG00000007456	416649	0	-3.6287
	LOC100859599	25.3619	32.1837	64.7895	723.54	ENSGALG00000026995	100859599	0	-3.62866
	UBA7	513.579	324.519	259.753	3939.95	ENSGALG00000002521	395178	0	-3.62843
	GNG2	2926.93	864.267	916.564	11819.9	ENSGALG00000027629	423581	0	-3.6284
	COL5A2	53419.4	423.752	3659.72	28972	ENSGALG00000002509	423986	-4.44546	-3.62779
	ATF7	278.981	235.343	223.494	3106.97	ENSGALG00000003038	769661	0	-3.62661
	NME2	41584.9	21336.5	18605.9	264326	ENSGALG00000002932	395916	0	-3.62648
	ATOH8	1219.75	11.3984	24.9648	252.327	NA	771738	-5.76026	-3.62592
	NDUFA6	955.828	771.068	574.19	8992.57	NA	427897	0	-3.62481
	NPR3	141.868	204.501	93.3207	2079.42	ENSGALG00000017405	431663	0	-3.62479
	IDH2	5429.83	4317.98	5335.92	64078.9	ENSGALG00000022565	431056	0	-3.6238
	C26H1orf194	3.17024	5.36395	2.972	100.323	NA	107055153	0	-3.62378
	LOC431656	2403.04	52.2986	251.431	2125.02	ENSGALG00000002326	431656	-3.78942	-3.62346
	OASL	42.7983	68.3904	33.8808	750.901	ENSGALG00000013723	395908	0	-3.62134
	NTHL1	496.143	473.369	234.788	4812.46	ENSGALG00000005617	416551	0	-3.62105
	SLC52A3	710.927	955.454	392.898	9196.26	ENSGALG00000006194	419270	0	-3.62013
	SERPING1	855.966	2223.36	1282.12	23545.5	NA	423132	0	-3.61862
	LEPREL1	532.601	75.7659	112.341	1282.92	ENSGALG00000007303	414143	-2.41678	-3.61771
	KIAA0895L	141.076	77.1068	121.257	1377.16	ENSGALG00000001779	415660	0	-3.61745
	AC004754.3	2150.22	1257.18	1380.79	17407.5	ENSGALG00000007514	416653	0	-3.61651
	RSG1	890.046	643.004	326.92	6520.98	NA	107054909	0	-3.61502
	POLE4	751.348	421.741	365.556	5228.95	NA	107055326	0	-3.61488
	ANKH	1690.53	160.919	296.605	3055.29	ENSGALG00000012964	420917	-2.79858	-3.61341
	AGPAT6	1515.38	1275.95	815.516	13875	ENSGALG00000003518	426788	0	-3.61236
	CCNI	7207.55	3066.84	3250.77	41393.8	ENSGALG00000011457	422634	0	-3.61226
	ANKRD52	323.365	127.394	261.536	2650.95	ENSGALG00000014283	426469	0	-3.61091
	ARSA	245.694	343.293	407.164	5010.06	ENSGALG00000009746	426863	0	-3.61089
	RILP	229.05	97.2217	57.6567	1073.15	ENSGALG00000002843	417558	0	-3.60997
	AP4B1	848.04	353.35	150.383	3407.94	ENSGALG00000021654	419879	0	-3.60947
	VCPKMT	569.851	294.347	159.299	3052.25	ENSGALG00000012269	423571	0	-3.60892
	MAX	834.566	728.827	419.646	7642.78	ENSGALG00000028248	100858676	0	-3.60689
	LOC421935	374.881	173.658	41.608	1526.12	NA	421935	0	-3.60669
	LOC107052718	3557.81	5810.5	10594.6	109252	NA	107052718	0	-3.60631
	LOC424430	371.711	212.547	178.914	2614.47	ENSGALG00000004341	424430	0	-3.60606
	ALG3	477.122	558.522	328.703	5912.97	ENSGALG00000008503	424952	0	-3.60379
	LOC101748329	19.0215	18.7738	3.5664	206.726	ENSGALG00000016484	101748329	0	-3.6036
	LOC101751140	57.0644	0	0	12.1603	NA	101751140	-5.1829	-3.60246
	NPLOC4	2336.47	2452.67	1557.92	26387.9	ENSGALG00000004583	417456	0	-3.60179
	RELN	23.7768	14.7509	118.88	1036.67	ENSGALG00000008193	427850	0	-3.60156
	STUB1	3498.36	2852.28	1682.74	29832.4	ENSGALG00000001032	426918	0	-3.60082
	ANXA4	2796.15	971.546	921.913	12266.7	ENSGALG00000008216	772393	0	-3.59392
	PAM16	1497.15	579.978	745.377	8633.84	ENSGALG00000025981	416669	0	-3.59351
	PTPMT1	576.984	439.174	216.361	4365.56	ENSGALG00000008091	423181	0	-3.59337
	ATP5D	5126.28	3101.04	2732.45	37779.1	ENSGALG00000026108	771478	0	-3.59316
	LRRC10B	7.13305	13.4099	5.34959	176.325	ENSGALG00000028799	430454	0	-3.59258
	LOC419409	1130.98	777.103	543.281	8624.72	ENSGALG00000001483	419409	0	-3.59182
	GPC1	1487.64	3562.34	1853.34	35733.2	ENSGALG00000002342	424770	0	-3.59043
	C1ORF50	338.423	217.911	170.593	2568.87	NA	419506	0	-3.58919
	EGFL7	666.544	30.1722	20.2096	343.53	ENSGALG00000002420	417137	-4.48395	-3.58899
	MRPL2	2023.41	2183.13	1146	21855.2	ENSGALG00000008597	421256	0	-3.58895
	PTPN9	1527.26	809.957	1058.63	12133	ENSGALG00000001664	415308	0	-3.58855
	SBF1	2760.49	3331.69	2386.51	37098.2	NA	417071	0	-3.58626
	UCKL1	743.422	137.451	189.613	2146.3	ENSGALG00000006040	419255	-2.12469	-3.58399
	UBA52	26973.2	14253.4	11117.1	162797	NA	395958	0	-3.58103
	ZDHHC9	4618.25	5072.96	3065.32	52778.9	ENSGALG00000003962	422139	0	-3.58085
	RAB5C	3507.08	1671.54	1412.29	19797	ENSGALG00000003359	395197	0	-3.58022
	MINPP1	294.833	44.9231	24.3704	483.374	ENSGALG00000003695	395356	-2.92187	-3.57929
	SLC25A25	2943.57	747.601	1181.67	12440	ENSGALG00000005095	417230	0	-3.57796
	SARDH	112.544	134.099	137.306	1805.81	ENSGALG00000002855	417146	0	-3.57715
	POMGNT1	1473.37	1419.44	1052.09	15908.8	ENSGALG00000010351	429097	0	-3.57472
	PRR7	710.134	358.714	185.453	3566.02	NA	107054513	0	-3.57433
	SERPINH1	68216.5	5495.37	16363.8	142884	ENSGALG00000011214	396228	-2.55919	-3.57376
	ST3GAL3	995.456	674.517	857.124	9852.92	ENSGALG00000010083	424572	0	-3.57266
	FAM214B	7.13305	5.36395	0.594399	82.0823	ENSGALG00000002069	100858763	0	-3.57263
	PGAP2	1243.53	744.919	508.806	8074.47	NA	100859632	0	-3.572
	UBALD2	1134.15	746.26	839.886	10163	NA	770332	0	-3.57041
	CD99L2	3910.49	527.008	492.163	6463.22	NA	422386	-2.86968	-3.56816
	PTK7	17617	10786.9	11044.5	138689	ENSGALG00000008609	421257	0	-3.56797
	ATP6V0D1	1885.5	2569.33	1436.07	25846.8	ENSGALG00000002237	415674	0	-3.56681
	TIMMDC1	1147.63	954.113	572.407	9834.68	ENSGALG00000024480	418453	0	-3.56652
	GRHPR	268.678	455.266	184.858	4243.96	ENSGALG00000005423	426806	0	-3.56644
	CACNB1	546.074	360.726	341.185	4505.41	ENSGALG00000025788	777366	0	-3.56359
	FAM43B	37.2504	24.8083	38.0416	459.053	ENSGALG00000026367	100858896	0	-3.56319
	NR1D1	134.735	61.6855	59.4399	820.823	ENSGALG00000001035	431047	0	-3.56295
	ABR	3405.63	1206.22	1563.27	17574.7	ENSGALG00000004364	771897	0	-3.56219
	TGFBR2	718.06	82.4708	205.662	1903.09	ENSGALG00000011442	396399	-2.23562	-3.56218
	ITGAD	296.418	58.333	66.5727	832.983	ENSGALG00000026717	101748640	-2.16179	-3.56143
	CHMP7	2854.01	2108.7	1921.1	25548.9	ENSGALG00000000409	419535	0	-3.56103
	AIP	512.787	526.338	308.493	5393.11	ENSGALG00000013188	395123	0	-3.56017
	TOM1	496.936	800.57	304.332	7265.8	ENSGALG00000012552	396049	0	-3.56006
	FNTB	2166.07	1745.3	1405.75	19964.2	ENSGALG00000027500	100857683	0	-3.55695
	PGC	26.1545	9.38692	1.7832	115.523	ENSGALG00000003435	395690	0	-3.55491
	LOC101750533	1207.07	1297.41	981.948	14473.8	NA	101750533	0	-3.55483
	RBMS2	761.651	916.566	659.783	10044.4	NA	107055400	0	-3.55468
	HOXD8	362.993	9.38692	23.1816	231.047	ENSGALG00000028128	396301	-4.14925	-3.55447
	LOC100858414	496.143	1152.58	325.731	9834.68	ENSGALG00000027450	100858414	0	-3.55427
	ANAPC13	1208.66	282.278	125.418	2638.79	NA	769605	-2.48489	-3.55411
	PLA2G12B	1.58512	1.34099	5.94399	91.2026	ENSGALG00000004332	423705	0	-3.55403
	ARSI	494.558	35.5362	26.748	416.492	ENSGALG00000005616	427639	-3.7858	-3.55319
	NLRC5	105.411	4.02297	11.888	133.764	ENSGALG00000001256	100857413	-3.26314	-3.55105
	PHKG1	2385.61	2047.69	1075.86	19918.6	ENSGALG00000002485	417543	0	-3.55014
	GSC	162.475	4.02297	14.2656	145.924	ENSGALG00000010974	396273	-3.6881	-3.5496
	AK1	1108.79	1767.42	111.153	13516.2	ENSGALG00000029150	396002	0	-3.5494
	ACVR1B	553.207	945.397	907.648	11728.7	ENSGALG00000014631	768878	0	-3.54824
	LOC422293	4945.58	4.02297	187.236	1389.32	NA	422293	-5.17559	-3.54627
	LOC100859224	84.0114	43.5821	54.6847	671.859	ENSGALG00000026355	100859224	0	-3.54516
	ANKRD1	1908.49	9.38692	10.1048	124.644	ENSGALG00000006491	378926	-7.28387	-3.54458
	LOC418209	1.58512	6.70494	10.1048	158.084	NA	418209	0	-3.54392
	SAT1	8676.16	1323.56	634.818	12333.6	ENSGALG00000016348	374006	-3.05698	-3.54281
	CYP4B1L	95.8999	81.1298	116.502	1304.2	ENSGALG00000020688	771974	0	-3.54256
	MGST3	2551.25	1434.19	861.285	14449.5	ENSGALG00000003445	424404	0	-3.54037
	F2RL3	137.906	26.1493	69.5447	662.739	NA	420139	0	-3.53945
	AATK	118.092	156.225	163.46	2061.18	ENSGALG00000006901	422076	0	-3.53863
	ME1	3750.4	1121.07	753.698	11704.3	ENSGALG00000015849	374189	0	-3.53746
	SYNGR2	2472	2140.89	989.675	19870	ENSGALG00000027902	100859110	0	-3.53662
	THYN1	499.313	118.677	70.7335	1222.11	ENSGALG00000001529	374161	-2.31509	-3.53474
	LOC100858426	93.5222	50.2871	103.425	1030.59	NA	100858426	0	-3.53381
	C19ORF60	397.865	193.773	89.1599	1833.17	NA	100857594	0	-3.53364
	ABCA3	3846.3	3813.1	4610.16	52353.3	ENSGALG00000001967	416386	0	-3.53028
	AARS	13222.3	6523.24	8515.96	93175.6	ENSGALG00000001965	415668	0	-3.52961
	CFD	2.37768	1098.27	64.7895	8746.33	ENSGALG00000027497	100857593	6.62828	-3.52934
	PCOLCE2	7669.61	269.539	203.285	2900.24	ENSGALG00000002623	429124	-4.88012	-3.52933
	LOC100859696	177.534	54.31	197.341	1687.25	NA	100859696	0	-3.52856
	RGP1	467.611	220.593	297.794	3262.01	ENSGALG00000002394	431658	0	-3.52613
	LOC107053399	46.7611	3.35247	9.51039	118.563	NA	107053399	-2.4341	-3.5261
	RPS6KL1	858.343	773.08	214.578	6411.54	NA	423358	0	-3.52544
	VPS51	1081.05	1053.35	645.518	10600.8	ENSGALG00000004166	422984	0	-3.52208
	SNX12	4373.35	3983.41	2549.97	40500	ENSGALG00000005659	428704	0	-3.52107
	NDUFS8	1158.72	1431.51	1047.33	15373.7	ENSGALG00000017675	769492	0	-3.52023
	GDF9	6.34049	28.1608	4.1608	273.608	ENSGALG00000027613	404533	0	-3.51993
	LOC100858152	191.007	216.57	121.852	2164.54	NA	100858152	0	-3.51988
	ENTPD8	25.3619	14.0804	3.5664	158.084	ENSGALG00000008932	374095	0	-3.51744
	PQLC2	542.112	382.182	418.457	4970.54	ENSGALG00000023723	419472	0	-3.51729
	MSMP	28.5322	3.35247	17.832	185.445	ENSGALG00000028118	769825	0	-3.51658
	LOC107053556	0	0.670494	0	36.481	NA	107053556	0	-3.51638
	PTPRVP	1417.1	2499.6	706.146	20630	NA	421174	0	-3.51632
	ASCC1	1772.96	842.811	563.491	8688.56	ENSGALG00000026019	423709	0	-3.51627
	PTCRA	7.92561	17.4329	2.972	185.445	NA	100858958	0	-3.51428
	HIST1H4A	22.9843	6.70494	4.1608	106.403	ENSGALG00000025786	770005	0	-3.51275
	LAMTOR1	1180.92	1296.07	1209.6	15398	ENSGALG00000027888	100857186	0	-3.51216
	KIF7	1267.3	895.11	697.23	9779.96	ENSGALG00000006611	415488	0	-3.50951
	TLCD1	1887.09	2874.41	998.591	24490.9	ENSGALG00000003973	417575	0	-3.50895
	LCK	11.0959	34.1952	11.2936	346.57	ENSGALG00000000466	396460	0	-3.50894
	LOC101749939	3.9628	2.01148	7.72719	106.403	NA	101749939	0	-3.50883
	VWA5B2	179.911	228.639	322.759	3444.42	ENSGALG00000028294	424951	0	-3.50537
	CD276	1688.95	2008.8	1706.52	22694.2	ENSGALG00000001729	415315	0	-3.50419
	LOC101747779	1345.77	1141.18	1537.71	16404.3	NA	101747779	0	-3.50371
	PSMD3	7221.81	9840.17	7808.03	107662	ENSGALG00000022293	426133	0	-3.50334
	GNB2L1	44524.5	40977.9	30939.1	437885	ENSGALG00000000122	417044	0	-3.503
	GTPBP2	685.565	309.098	111.153	2663.12	ENSGALG00000010315	421449	0	-3.50267
	LOC107052033	397.865	280.937	265.697	3371.45	NA	107052033	0	-3.50117
	ZMAT5	1718.27	856.221	510.589	8375.44	ENSGALG00000008070	417017	0	-3.49989
	LOC100859284	210.029	107.279	89.7543	1246.44	NA	100859284	0	-3.49979
	NUBP2	1067.58	1472.41	1004.53	15160.9	ENSGALG00000002316	416402	0	-3.49873
	MLLT6	74.5007	63.697	76.0831	905.946	ENSGALG00000001574	419995	0	-3.49589
	MAFG	263.923	152.873	303.144	2857.68	ENSGALG00000007296	769355	0	-3.49482
	CYSTM1	1031.91	1097.6	384.576	9284.42	NA	769167	0	-3.49447
	PAAF1	332.876	308.427	275.207	3584.26	ENSGALG00000017318	419061	0	-3.49373
	COX6A1	5067.63	3501.32	3325.66	41144.5	ENSGALG00000007205	416978	0	-3.49195
	FGL2	67.3677	0	4.1608	54.7215	ENSGALG00000008306	768821	-3.72516	-3.49055
	FAT2	133.943	157.566	55.8735	1383.24	ENSGALG00000004320	416266	0	-3.49017
	ZFP36L1	2972.1	1944.43	775.691	16766.1	NA	101751828	0	-3.48926
	YBX3	20823.7	6179.28	2246.83	51733.1	NA	396371	-2.23845	-3.48904
	CYB561D2	668.129	541.759	231.816	4800.3	ENSGALG00000026965	100857844	0	-3.48887
	LOC107054694	27.7396	10.0574	1.7832	115.523	NA	107054694	0	-3.48869
	GBGT1	466.026	134.769	57.6567	1216.03	ENSGALG00000003340	417163	-2.18952	-3.48797
	RABEPK	1035.08	895.11	583.106	8986.49	ENSGALG00000001002	772357	0	-3.48772
	LOC100859737	15715.7	19743.4	17654.8	225100	NA	100859737	0	-3.48727
	LOC100859149	282.944	89.8462	16.0488	717.46	NA	100859149	-2.26986	-3.48697
	PSMC5	5866.53	5500.73	3176.47	52563.1	ENSGALG00000000349	428274	0	-3.48482
	HYPK	3727.41	2014.84	1761.21	22603	ENSGALG00000013916	770307	0	-3.48218
	COX17	1314.07	619.537	256.186	5380.95	ENSGALG00000014981	770190	0	-3.48143
	FARSA	1623.16	1874.03	1157.3	18298.3	ENSGALG00000025990	100859604	0	-3.47807
	CKB	914.615	1773.46	3798.81	34182.7	ENSGALG00000011511	396248	0	-3.47778
	NCLN	3596.64	2878.43	2451.3	31829.7	ENSGALG00000013369	426048	0	-3.47672
	ARFIP2	1833.19	3418.85	1717.81	31221.7	ENSGALG00000017337	419075	0	-3.47584
	MGAT2	752.14	1006.41	524.855	9317.86	NA	428925	0	-3.47574
	GLT8D2	1072.33	1.34099	65.9783	483.374	ENSGALG00000012719	418085	-4.48423	-3.47548
	TMEM199	905.104	667.812	466.009	6828.03	ENSGALG00000023757	417566	0	-3.47532
	HOXB2	110.959	36.2067	15.4544	355.69	ENSGALG00000025774	429940	0	-3.4725
	GTPBP3	119.677	221.263	64.7895	1836.21	NA	100857447	0	-3.47175
	TP53RK	606.309	378.829	182.481	3426.18	ENSGALG00000004469	428145	0	-3.46927
	STXBP1	673.677	250.094	348.318	3602.5	ENSGALG00000007196	404293	0	-3.4687
	MED19	626.916	553.158	272.829	5022.22	ENSGALG00000007341	428854	0	-3.46832
	LOC107052205	123.639	14.0804	38.0416	358.73	NA	107052205	-2.09044	-3.46696
	SLC35C1	1050.94	1661.48	552.197	13640.9	ENSGALG00000008438	423203	0	-3.46696
	VWA1	764.029	4.02297	16.0488	130.724	ENSGALG00000001527	419413	-5.80161	-3.46625
	LOC107055361	6.34049	10.0574	43.3912	398.251	NA	107055361	0	-3.46623
	LOC101751728	61.8197	65.0379	22.5872	589.777	NA	101751728	0	-3.46614
	PPP1R3E	2713.73	2775.85	2393.65	30625.8	ENSGALG00000003492	395787	0	-3.46368
	TIRAP	2160.52	1085.53	791.74	11132.8	ENSGALG00000001077	419715	0	-3.46301
	SYNDIG1L	167.23	14.7509	350.101	2581.03	ENSGALG00000010233	423351	0	-3.46167
	DPH1	530.223	773.75	464.226	7439.09	ENSGALG00000003082	417564	0	-3.46166
	BABAM1	2743.05	2244.14	2028.68	25202.3	NA	776677	0	-3.45899
	RPS17	30784.6	19457.1	14859.4	201840	ENSGALG00000002157	374053	0	-3.45733
	TFEB	652.277	559.192	385.171	5630.24	ENSGALG00000003404	419922	0	-3.457
	TBKBP1	301.966	27.4903	80.2439	690.099	ENSGALG00000026866	430679	-2.35745	-3.4567
	EMC1	7717.96	3526.8	4765.3	48696.1	ENSGALG00000003969	419470	0	-3.45332
	LOC100859906	129.187	156.896	80.8383	1471.4	ENSGALG00000025800	100859906	0	-3.45191
	RXFP2	16.6438	12.7394	26.1536	285.768	ENSGALG00000004543	428695	0	-3.451
	CYP1A1	3.9628	4.02297	2.3776	76.0021	ENSGALG00000001320	396051	0	-3.45047
	LOC101751709	1497.15	1125.09	761.426	11129.8	ENSGALG00000026449	101751709	0	-3.45012
	PIGM	87.9742	142.145	61.8175	1279.88	ENSGALG00000010768	428583	0	-3.44921
	ACADL	2875.41	3115.79	1156.11	25725.2	ENSGALG00000002891	424005	0	-3.44916
	PBDC1	1249.87	1105.65	938.557	12011.4	ENSGALG00000028306	100858203	0	-3.44878
	ACAD8	389.147	613.502	313.248	5551.2	ENSGALG00000001557	419739	0	-3.44498
	UCK2	2670.93	1212.92	1698.79	17027.5	ENSGALG00000003510	424406	0	-3.44321
	SLC35E4	534.186	142.145	127.201	1605.17	ENSGALG00000028106	101751586	0	-3.44317
	IFITM5	44.3834	48.9461	11.2936	422.572	ENSGALG00000004239	422992	0	-3.44228
	GIT1	2964.18	1220.3	1468.76	15653.4	ENSGALG00000023703	417584	0	-3.44163
	PPCDC	289.285	362.737	139.089	3055.29	ENSGALG00000001711	427477	0	-3.44124
	AC024592.12	2181.92	1362.44	1288.66	15431.5	ENSGALG00000021692	420060	0	-3.44067
	LOC107052719	8094.42	6668.07	18227.3	149457	NA	107052719	0	-3.43971
	PAF1	2542.53	1881.41	1603.1	20253.1	ENSGALG00000027238	100858108	0	-3.43785
	ARL3	1133.36	538.407	805.411	7855.58	ENSGALG00000008049	423865	0	-3.43427
	SPSB3	743.422	394.921	351.29	4359.48	ENSGALG00000002285	416401	0	-3.43407
	TPM1	92052.8	6472.95	6402.28	73454.5	ENSGALG00000003521	396366	-3.74777	-3.43297
	RPS29	17922.2	9919.29	5612.32	90381.7	ENSGALG00000012229	776054	0	-3.43281
	PHC2	49.9313	89.1757	35.0696	796.502	NA	100857390	0	-3.43207
	ERO1L	2749.39	1030.55	618.175	9579.31	ENSGALG00000012404	423585	0	-3.42987
	LOC100858713	4.75536	7.37544	2.972	103.363	ENSGALG00000021092	100858713	0	-3.42861
	CAV2	941.562	79.7888	81.4327	948.507	ENSGALG00000009396	417772	-3.41921	-3.4286
	MYH1E	40.4206	0	0	15.2004	ENSGALG00000028896	427788	-4.38719	-3.42817
	LOC107052833	123.639	28.1608	59.4399	559.376	NA	107052833	0	-3.42689
	BSDC1	1020.82	1193.48	1159.08	13607.4	ENSGALG00000003405	419658	0	-3.42618
	FAAH2	704.587	740.896	704.363	8372.4	ENSGALG00000028084	100859568	0	-3.42519
	P2RX4	289.285	231.321	174.753	2392.55	ENSGALG00000003901	374166	0	-3.42427
	MECR	114.129	203.16	169.404	2210.14	ENSGALG00000001426	419601	0	-3.42325
	TTC19	765.614	392.239	298.983	4012.91	ENSGALG00000004416	417597	0	-3.42222
	MAST3	726.778	133.428	345.94	2854.64	ENSGALG00000003499	420130	0	-3.4219
	GTF3C2	1072.33	923.271	787.579	9862.04	NA	430980	0	-3.42079
	RMI2	359.03	291.665	322.164	3566.02	ENSGALG00000007155	416628	0	-3.41679
	MATK	8.71817	26.1493	8.91599	261.447	ENSGALG00000000736	769076	0	-3.41665
	MUL1	315.439	378.159	326.92	4091.96	ENSGALG00000027021	426969	0	-3.41535
	GPR135	59.4421	10.7279	14.2656	182.405	NA	428921	-2.02699	-3.41497
	GINM1	1658.83	161.589	166.432	1881.81	ENSGALG00000012370	395778	-3.24006	-3.414
	IMP3	420.85	523.656	267.48	4633.09	NA	771480	0	-3.41313
	SIRT4	179.911	173.658	54.6847	1398.44	ENSGALG00000007244	416981	0	-3.40986
	SLC6A12	2.37768	4.02297	1.1888	66.8819	ENSGALG00000019290	418147	0	-3.40981
	LOC100859819	38.8355	16.0919	4.1608	161.125	NA	100859819	0	-3.4098
	ADAMTS12	1436.12	91.1872	273.424	2149.34	ENSGALG00000003295	427428	-2.86033	-3.40846
	SERINC2	163.268	253.447	161.082	2435.11	ENSGALG00000021685	419558	0	-3.40825
	MAP2K3	1933.85	1499.9	1211.98	15443.6	ENSGALG00000004735	416496	0	-3.40686
	ZNF469	1499.52	58.333	150.383	1222.11	NA	101748749	-3.68546	-3.40645
	ANAPC16	2687.57	2169.05	1049.71	18550.6	ENSGALG00000004410	423708	0	-3.40531
	VHL	3189.26	1690.32	1626.28	18790.8	ENSGALG00000028009	416117	0	-3.40509
	ALKBH4	222.71	135.44	79.0551	1273.8	ENSGALG00000001844	417510	0	-3.40404
	TSPAN10	0.792561	10.7279	2.3776	124.644	ENSGALG00000004525	417455	0	-3.40376
	SOHO-1	8.71817	73.0839	158.705	1425.8	ENSGALG00000015599	396346	3.39881	-3.40161
	HERPUD1	2784.27	629.594	1112.72	9938.04	ENSGALG00000001220	415644	0	-3.40131
	PDGFRL	2219.96	329.213	141.467	2711.76	ENSGALG00000013617	769077	-3.12674	-3.40091
	METRN	9.51073	44.9231	168.809	1355.88	ENSGALG00000027342	427650	3.12154	-3.40059
	ASPHD2	63.4049	604.786	159.299	4645.25	ENSGALG00000023396	425447	2.39593	-3.39899
	HPS6	1284.74	1654.11	1134.11	15878.4	ENSGALG00000020741	770328	0	-3.3989
	SKIV2L	369.333	772.409	472.547	7165.48	NA	421171	0	-3.39883
	ACCS	346.349	140.804	139.089	1620.37	ENSGALG00000007997	423170	0	-3.39616
	ARL8A	2076.51	1602.48	1124.6	15437.6	ENSGALG00000000606	421175	0	-3.39529
	POR	1106.41	2004.78	2004.31	22645.6	ENSGALG00000002053	417520	0	-3.39223
	C2ORF62	3.9628	2.68198	5.34959	85.1224	ENSGALG00000018521	426213	0	-3.38999
	ARPC5	21487.1	6601.69	5005.44	64854.1	ENSGALG00000020927	429075	0	-3.38995
	ENO2	1135.74	131.417	301.955	2495.91	ENSGALG00000014528	395689	-2.31141	-3.38859
	PDE6G	91.1445	64.3674	55.8735	726.58	ENSGALG00000004514	395091	0	-3.38835
	NHP2	1719.86	1821.06	981.353	15927	ENSGALG00000024261	416218	0	-3.38811
	NHEJ1	269.471	172.988	104.02	1611.25	NA	424205	0	-3.38787
	CCDC124	1934.64	1964.55	1684.53	20496.3	ENSGALG00000028110	427087	0	-3.38764
	HGS	1452.76	2396.35	1620.93	22706.4	ENSGALG00000007224	428675	0	-3.38761
	ACBD6	1096.11	795.206	794.712	8937.85	ENSGALG00000003924	424416	0	-3.38687
	P4HB	58572.6	19736.7	21810.3	231195	ENSGALG00000007233	374091	0	-3.386
	TRMT12	248.864	200.478	189.019	2225.34	ENSGALG00000006773	422259	0	-3.38134
	PPIA	48735.4	46457.9	41323.8	489128	ENSGALG00000028600	776282	0	-3.38117
	LOC101750357	18.2289	0	0	24.3207	NA	101750357	-3.14123	-3.37911
	LOC107054955	24.5694	23.4673	15.4544	267.528	NA	107054955	0	-3.37715
	ATXN1	706.964	70.4019	102.831	991.068	ENSGALG00000012709	420843	-2.91583	-3.37641
	CYP2J2	62.6123	57.6625	33.2864	562.416	ENSGALG00000010911	424678	0	-3.37639
	LOC101751895	11.0959	0	0	27.3608	NA	101751895	-2.62152	-3.37435
	SH3RF3	440.664	0	19.0208	1745.01	ENSGALG00000016810	418731	-2.23023	-3.37376
	TRIM69	283.737	234.673	197.341	2450.31	NA	427640	0	-3.37369
	DLK2	212.406	12.0689	55.8735	431.692	ENSGALG00000010386	428576	-2.45253	-3.37004
	LRRC25	22.9843	18.7738	38.0416	373.931	NA	107055369	0	-3.36987
	TRIM41	520.712	439.174	341.185	4371.64	ENSGALG00000019835	417043	0	-3.3694
	GALK1	492.18	503.541	323.353	4651.33	ENSGALG00000002311	417373	0	-3.36915
	METTL21A	687.15	356.703	190.208	3091.77	ENSGALG00000008493	424094	0	-3.36834
	LRSAM1	2314.28	944.726	714.468	9178.02	ENSGALG00000008819	417265	0	-3.36716
	LOC107052979	487.425	0.670494	17.2376	121.603	NA	107052979	-5.11179	-3.36653
	TUSC2	702.209	885.723	793.523	9323.94	ENSGALG00000027401	415910	0	-3.36526
	LOC424892	68.9528	157.566	39.2304	1200.83	ENSGALG00000006976	424892	0	-3.36444
	MAP1S	3572.86	4147.01	3644.86	42983.8	ENSGALG00000027224	429847	0	-3.36379
	RHBDF1	1276.82	1395.3	811.949	12306.3	ENSGALG00000007434	416647	0	-3.36305
	FGFRL1	332.083	36.8772	63.6007	589.777	ENSGALG00000015725	395107	-2.59297	-3.36272
	ZSWIM1	128.395	191.761	96.8871	1669.01	ENSGALG00000006848	101751947	0	-3.36169
	LOC107052748	0	2.68198	1.1888	57.7616	NA	107052748	0	-3.36035
	ZC3H10	328.913	481.415	264.508	4204.44	ENSGALG00000026926	100858126	0	-3.36016
	RAB33A	1814.17	1469.72	1269.04	15057.5	ENSGALG00000004025	769358	0	-3.35808
	PRADC1	1103.24	666.471	492.163	6399.38	ENSGALG00000016089	428807	0	-3.35744
	HTR2B	161.682	4.02297	16.6432	142.884	ENSGALG00000007681	395581	-3.51517	-3.35735
	DCXR	832.189	880.359	401.814	7198.92	ENSGALG00000002849	374066	0	-3.35666
	FKBP1A	15646.7	7876.97	9626.89	95692.8	ENSGALG00000027151	374233	0	-3.35592
	RUSC2	262.338	69.0609	181.292	1453.16	ENSGALG00000002371	431657	0	-3.35585
	PAQR7	421.642	246.742	237.76	2696.56	ENSGALG00000009680	425505	0	-3.35504
	NUDT16L1	3855.02	6227.55	3241.85	52596.5	ENSGALG00000028358	395557	0	-3.35437
	WWP2	1776.92	1055.36	1119.85	11911.1	ENSGALG00000000699	415868	0	-3.35359
	CYP8B1	64.99	6.03445	3.5664	79.0422	NA	425055	-3.1316	-3.35355
	PGAP3	373.296	671.835	230.627	5143.82	ENSGALG00000022030	431201	0	-3.34997
	REEP5	5924.39	613.502	391.709	5463.03	ENSGALG00000023157	770021	-3.46127	-3.34876
	LOC427652	99.8627	184.386	109.369	1675.09	ENSGALG00000002610	427652	0	-3.34717
	GH	7.92561	2.68198	2.3776	60.8017	ENSGALG00000000249	378781	0	-3.34642
	HIST1H3A	98.2775	63.697	41.0136	620.177	ENSGALG00000027064	768333	0	-3.34321
	RAB5B	1459.1	1601.14	1633.41	17608.2	NA	100529061	0	-3.34304
	DHRSX	1001.8	391.569	123.635	2909.36	ENSGALG00000016681	428007	0	-3.3415
	LOC107053315	1405.21	14.7509	21.3984	200.646	NA	107053315	-5.99543	-3.34137
	STIM1	1563.72	2611.58	1575.75	22958.7	NA	419082	0	-3.34075
	MAVS	542.904	487.449	666.322	6323.38	ENSGALG00000015994	422936	0	-3.33956
	MSX2	389.94	158.237	12.4824	1064.03	ENSGALG00000026180	395245	-2.04235	-3.33821
	HIP1	7878.85	962.159	4414.01	30464.7	ENSGALG00000000930	770683	0	-3.33727
	SLC37A3	2913.45	1719.82	1656	18219.2	ENSGALG00000012849	418112	0	-3.33609
	LOC770078	81.6338	16.0919	4.1608	145.924	NA	770078	-2.63429	-3.33566
	LOC107051795	2336.47	728.157	638.979	7369.17	NA	107051795	0	-3.33385
	LOC100857858	928.881	1882.08	1059.81	16109.4	ENSGALG00000011324	100857858	0	-3.33277
	PIH1D3	99.8627	80.4593	99.8591	1027.55	ENSGALG00000004870	422184	0	-3.33236
	RPL15	35400.5	24524	16897.6	223270	ENSGALG00000011290	428442	0	-3.33172
	DCN	20841.2	20.7853	1488.97	9506.35	ENSGALG00000011274	417892	-4.32876	-3.33061
	HARS	11221.9	4482.92	4765.3	49532.1	ENSGALG00000000794	416132	0	-3.33043
	HIST1H2B7L4	38.8355	16.0919	5.34959	158.084	ENSGALG00000027594	770267	0	-3.32872
	OGG1	120.469	142.145	64.7895	1185.63	ENSGALG00000006651	771001	0	-3.32866
	TPI1	13583.7	11831.5	12469.3	130411	ENSGALG00000014526	396435	0	-3.32855
	ANGPTL5	9.51073	0	0	27.3608	ENSGALG00000017191	772036	-2.45978	-3.32844
	LOC107052222	457.308	56.992	61.8175	665.779	NA	107052222	-2.82016	-3.32836
	TMEM204	2071.75	44.2526	76.6775	656.658	ENSGALG00000029047	416759	-4.90454	-3.32772
	RPS3	45519.9	34908.6	25968.1	326101	ENSGALG00000017330	419069	0	-3.32442
	ARL16	116.506	127.394	89.7543	1222.11	ENSGALG00000007198	768991	0	-3.32421
	PTRH2	1714.31	1492.52	945.689	13160.5	ENSGALG00000005150	417634	0	-3.3236
	POLL	466.818	463.982	416.08	4760.77	NA	423853	0	-3.32245
	EYA2	89.5594	3.35247	6.53839	76.0021	ENSGALG00000004508	395745	-3.5238	-3.32175
	SLC47A1	225.88	431.128	342.968	4213.56	ENSGALG00000021541	417617	0	-3.32135
	NT5C3B	966.132	1499.23	779.258	12394.4	ENSGALG00000003651	420034	0	-3.3205
	PCBD2	1195.97	641.663	316.815	5213.75	ENSGALG00000006367	374030	0	-3.32029
	TMEM216	94.3147	69.0609	39.2304	632.338	ENSGALG00000022369	777441	0	-3.31992
	ST3GAL4	2216.79	836.106	1305.9	11506.7	ENSGALG00000001100	419718	0	-3.3198
	LOC768829	2.37768	6.03445	8.32159	121.603	NA	768829	0	-3.31973
	RFC5	974.85	1683.61	1111.53	15051.5	ENSGALG00000026517	100859719	0	-3.31681
	KIAA0100	770.369	1122.41	659.783	9637.07	ENSGALG00000003766	417573	0	-3.3165
	LOC101749238	1.58512	0.670494	0	30.4009	ENSGALG00000026738	101749238	0	-3.3159
	DAPK3	2540.95	1802.29	1530.58	17754.1	ENSGALG00000027936	101748881	0	-3.31554
	TOMM7	7532.5	3045.38	2164.8	27670.9	NA	420610	0	-3.31385
	PIM1	3135.37	637.64	1192.96	9816.44	ENSGALG00000000742	100858838	0	-3.31346
	HIPK2	2029.75	866.949	1384.95	12044.8	ENSGALG00000012792	374138	0	-3.31194
	HECTD3	1390.15	836.106	611.637	7727.9	ENSGALG00000010217	424589	0	-3.31167
	SLC9A1	1834.78	683.904	2097.64	15282.5	ENSGALG00000000921	419580	0	-3.31113
	RAC3	851.21	488.12	369.716	4593.57	ENSGALG00000002859	395870	0	-3.31092
	RPL27	35090.6	16552.5	18302.7	184126	ENSGALG00000002837	396280	0	-3.31051
	UIMC1	550.83	500.859	638.385	6104.49	NA	416145	0	-3.30974
	H2AFX	72.123	132.758	26.748	954.587	ENSGALG00000024338	100857391	0	-3.30973
	EEF1D	8354.38	3825.17	4268.98	42761.8	ENSGALG00000016131	769368	0	-3.30941
	NCDN	1007.34	1269.25	1385.54	14133.4	ENSGALG00000002408	419633	0	-3.30894
	TMED10	13123.2	12630.8	7926.32	109470	ENSGALG00000010318	423362	0	-3.3087
	ELP6	239.353	181.033	170.593	1912.21	ENSGALG00000005056	420379	0	-3.30837
	LOC771190	2.37768	3.35247	0.594399	54.7215	NA	771190	0	-3.30708
	FAM118B	711.72	392.239	420.835	4338.2	ENSGALG00000001070	419714	0	-3.30683
	SIRT6	1684.19	1499.23	1723.16	17088.3	ENSGALG00000001245	428332	0	-3.30641
	ENDOV	345.556	223.945	95.6983	1763.25	NA	422079	0	-3.3039
	NDUFA1	2426.82	1440.89	1274.99	14337	ENSGALG00000008613	772150	0	-3.30367
	MIR6602	167.23	48.9461	51.1183	568.496	NA	102465350	0	-3.3027
	ATP5I	5752.41	1778.82	1623.3	17848.3	ENSGALG00000015372	769146	0	-3.30143
	MREG	172.778	34.1952	8.32159	264.487	ENSGALG00000003758	424013	-2.76041	-3.30098
	DNTTIP1	2460.11	2363.49	1285.69	19414	ENSGALG00000003575	431225	0	-3.29825
	PIGY	1343.39	1207.56	408.947	8779.77	NA	101748971	0	-3.29678
	MMD2	4.75536	26.1493	52.3071	483.374	ENSGALG00000004530	416480	2.58448	-3.29676
	DUSP1	1035.88	348.657	143.845	2657.03	ENSGALG00000003706	374192	-2.0073	-3.29468
	EFHD2	821.885	236.684	19.0208	1507.88	ENSGALG00000013698	430669	-2.50395	-3.29446
	KLHL25	817.13	296.358	602.721	4809.42	ENSGALG00000006826	770701	0	-3.29176
	PCYOX1L	535.771	1414.07	420.24	10053.6	ENSGALG00000002665	416200	0	-3.28996
	COL8A1	504.861	0	48.1463	5843.04	ENSGALG00000015253	418378	0	-3.28925
	LZTS2	548.452	586.682	762.614	7119.88	ENSGALG00000023612	428973	0	-3.28827
	MRPL12	2288.92	2687.34	1497.89	22092.3	NA	769031	0	-3.28716
	SBNO2	1632.68	844.823	741.81	8287.27	ENSGALG00000002672	420104	0	-3.28624
	PLEKHJ1	1132.57	573.273	447.583	5353.59	ENSGALG00000000835	428324	0	-3.28591
	COPG1	10428.5	4296.53	3030.25	38107.5	ENSGALG00000005869	416014	0	-3.28492
	CACNA2D2	329.705	68.3904	249.648	1769.33	ENSGALG00000029021	430150	0	-3.28486
	PTTG1IP	8787.91	3781.59	2008.48	30349.2	ENSGALG00000009044	420545	0	-3.28484
	LOC107054086	16.6438	6.03445	9.51039	121.603	NA	107054086	0	-3.28463
	RP11-343C2.9	427.19	738.214	422.024	6150.09	ENSGALG00000000641	769684	0	-3.28123
	ZNF593	2741.47	1839.17	1220.9	15954.4	ENSGALG00000000542	419549	0	-3.28002
	GSE1	265.508	217.24	158.705	2003.42	NA	426226	0	-3.27867
	RRS1	447.797	376.818	160.488	2885.04	NA	107052739	0	-3.27838
	LOC100858130	279.774	190.42	208.04	2112.86	NA	100858130	0	-3.27742
	LOC100857280	4.75536	2.01148	0.594399	42.5612	NA	100857280	0	-3.27607
	GATSL2	382.807	554.499	1202.47	9351.3	ENSGALG00000001166	417483	0	-3.27494
	LOC107054697	12.681	5.36395	0.594399	66.8819	NA	107054697	0	-3.27442
	NDUFA4	10583.1	5170.18	4986.42	52295.6	ENSGALG00000025999	772135	0	-3.27425
	MRPL54	2000.42	1809.66	1010.48	14741.4	ENSGALG00000027611	100859867	0	-3.27415
	FAM219B	552.415	504.882	274.612	4110.2	NA	769747	0	-3.27194
	CLP1	664.958	1102.96	631.846	9095.94	ENSGALG00000007370	423131	0	-3.2708
	LOC107054081	18.2289	45.5936	2.972	337.45	NA	107054081	0	-3.27074
	LOC100858077	6.34049	1.34099	0.594399	36.481	NA	100858077	0	-3.26997
	AHDC1	466.818	421.741	420.24	4386.84	NA	100859023	0	-3.26969
	RPL13	46288.7	27468.1	21685.5	252488	ENSGALG00000006179	395849	0	-3.26873
	LOC107052427	0	0	0	30.4009	NA	107052427	0	-3.26393
	LOC107055010	16.6438	27.4903	11.888	255.367	NA	107055010	0	-3.26392
	ADPGK	2487.85	1176.05	1614.39	14355.3	ENSGALG00000001788	415317	0	-3.26362
	RNF19B	309.891	152.873	95.1039	1319.4	ENSGALG00000003577	419669	0	-3.26243
	WIPF1	1535.98	26.1493	114.125	756.981	ENSGALG00000009321	424143	-4.21246	-3.26242
	SWI5	1741.26	1064.07	1476.49	13081.5	NA	427767	0	-3.26185
	GCH1	339.216	239.366	117.691	1897.01	ENSGALG00000012200	396146	0	-3.26095
	ELOVL1	3298.64	5398.15	1391.49	36395.9	ENSGALG00000009988	424564	0	-3.26066
	WDTC1	4261.6	2660.52	2250.99	25117.2	ENSGALG00000000943	419581	0	-3.26059
	TBL2	1817.34	1497.21	1169.18	13692.5	ENSGALG00000027746	101751077	0	-3.26046
	ALDH9A1	3168.66	5726.69	4572.12	52906.6	ENSGALG00000003495	424405	0	-3.25968
	DOK4	3045.02	668.483	452.932	5733.6	ENSGALG00000001160	430610	-2.38014	-3.25718
	CLCN7	806.827	1395.97	954.605	12123.9	ENSGALG00000007561	416656	0	-3.25644
	LOC101747510	0	1.34099	1.7832	48.6414	NA	101747510	0	-3.25577
	CADPS	84.804	75.0954	152.166	1234.27	ENSGALG00000007268	416075	0	-3.25492
	LOC107054771	164.06	184.386	143.845	1729.81	NA	107054771	0	-3.25445
	RPS2	75771.2	46773	46139.7	470587	ENSGALG00000005490	416544	0	-3.25065
	TNFRSF10B	1939.4	364.078	460.659	4201.4	ENSGALG00000000452	373904	-2.17932	-3.25064
	ZDHHC5	1111.17	1711.1	958.766	13765.5	ENSGALG00000007362	423130	0	-3.25012
	PRDX4	7984.26	3654.19	2818.05	32766	ENSGALG00000016357	418601	0	-3.24806
	TCIRG1	646.73	948.749	663.35	8262.95	ENSGALG00000003516	395472	0	-3.24661
	LOC107054399	15.0587	14.7509	17.832	212.806	NA	107054399	0	-3.24593
	WDR81	1419.48	1727.19	1944.28	18647.9	ENSGALG00000026822	417560	0	-3.24437
	MIR147-1	1.58512	1.34099	0.594399	36.481	ENSGALG00000021910	777894	0	-3.24194
	CYP3A4	64.99	228.639	49.9295	1550.44	ENSGALG00000004436	416477	0	-3.23958
	LOC769755	419.265	520.974	225.872	3888.27	ENSGALG00000004975	769755	0	-3.23862
	PCMT1L	760.858	256.799	237.76	2520.23	ENSGALG00000004643	423008	0	-3.23842
	MMP10	14.2661	0	0	24.3207	ENSGALG00000019063	418981	-2.79849	-3.23834
	GLIS3	262.338	4.69346	5.94399	63.8418	ENSGALG00000010180	431643	-5.04111	-3.23778
	DALRD3	686.358	761.681	527.232	6563.54	ENSGALG00000006928	416059	0	-3.23725
	MRPL10	1337.05	1998.07	1225.06	16395.2	ENSGALG00000014387	426521	0	-3.23618
	LOC100857945	3272.48	1774.13	1162.65	14820.4	NA	100857945	0	-3.2356
	AMBRA1	1943.36	1475.09	1962.11	17343.7	ENSGALG00000008358	423194	0	-3.2346
	ZBTB17	1254.62	1065.42	860.69	9722.19	ENSGALG00000003669	396541	0	-3.23449
	LOC101747780	1175.37	909.861	1019.39	9728.27	ENSGALG00000026922	101747780	0	-3.234
	ZDHHC18	538.941	317.814	332.864	3307.61	ENSGALG00000000869	419575	0	-3.23385
	LOC415872	5.54793	3.35247	1.1888	54.7215	NA	415872	0	-3.23345
	COQ10A	203.688	193.102	197.341	2012.54	NA	770970	0	-3.23328
	DNAJB13	43.5908	21.4558	13.0768	215.846	ENSGALG00000017317	419060	0	-3.23303
	IP6K1	1230.05	1593.76	1541.87	15787.2	ENSGALG00000002510	100857294	0	-3.23204
	SCRT2	1.58512	1.34099	6.53839	79.0422	ENSGALG00000028912	100379662	0	-3.23118
	SLC29A3	171.193	392.91	128.39	2760.4	ENSGALG00000004585	423717	0	-3.22917
	HSCB	1035.08	495.495	514.75	5079.98	ENSGALG00000005706	768938	0	-3.22851
	ACYP1	324.157	295.017	114.125	2140.22	ENSGALG00000010307	423361	0	-3.22762
	PDGFRB	3127.44	18.1033	679.993	4034.19	ENSGALG00000021313	770488	-2.89999	-3.22602
	COPS7A	3620.42	3481.21	1651.24	26001.9	ENSGALG00000014467	418283	0	-3.22446
	LOC107049009	228.257	121.359	169.404	1501.8	NA	107049009	0	-3.22417
	LOC107053088	17.4363	6.03445	3.5664	82.0823	NA	107053088	0	-3.2227
	LOC107052396	0	0	10.1048	112.483	NA	107052396	0	-3.22237
	FHOD1	2156.56	777.103	294.822	5456.95	ENSGALG00000002198	415672	0	-3.22058
	LRRC75A	165.645	473.369	375.66	4307.8	ENSGALG00000002631	417550	0	-3.2204
	CDHR2	16.6438	11.3984	43.3912	337.45	ENSGALG00000003285	416223	0	-3.21898
	APMAP	2266.72	597.41	358.423	4779.01	ENSGALG00000008651	416715	-2.18755	-3.21857
	SNPH	23.7768	6.70494	18.4264	170.245	ENSGALG00000029134	100858058	0	-3.21779
	LOC107052454	49.1388	41.5706	38.636	446.893	NA	107052454	0	-3.21566
	RITA1	154.549	378.159	109.369	2574.95	NA	101751962	0	-3.21454
	MRAS	898.764	809.957	862.473	8314.63	ENSGALG00000011592	395149	0	-3.21224
	SLC2A5	36.4578	15.4214	4.75519	139.844	ENSGALG00000002466	419438	0	-3.21214
	TRAF2	633.256	1191.47	955.2	10701.1	ENSGALG00000009014	417287	0	-3.21114
	KDELR2	10216.9	3612.62	4006.85	37438.7	ENSGALG00000007089	771927	0	-3.20962
	PRKAB2	451.76	354.021	331.675	3429.22	ENSGALG00000001678	427017	0	-3.20949
	PSMB3	5631.94	4918.08	4173.87	44774.4	ENSGALG00000001597	419997	0	-3.20653
	LOC770556	7.92561	6.70494	4.1608	91.2026	NA	770556	0	-3.20558
	CEP68	856.758	756.318	529.015	6384.18	ENSGALG00000008787	421274	0	-3.20462
	NELFE	886.875	846.164	473.142	6584.83	NA	100859071	0	-3.20321
	RPL36	18554.6	9060.39	7472.19	80945.3	ENSGALG00000000474	373936	0	-3.20306
	PRKAR1B	667.336	101.915	191.991	1486.6	ENSGALG00000003675	416446	-2.10948	-3.20295
	LAMA2	53.1016	97.8922	100.453	1033.63	ENSGALG00000014014	421709	0	-3.20277
	PDIA3	24344.3	14504.1	16413.1	151345	ENSGALG00000008348	373899	0	-3.20157
	GALT	343.971	199.137	94.5095	1501.8	ENSGALG00000026195	431509	0	-3.20088
	SCN4B	151.379	56.992	99.2647	817.783	ENSGALG00000007409	419774	0	-3.2001
	SIRT7	477.914	338.6	238.949	2882	NA	103214197	0	-3.2
	LOC107054097	20.6066	6.03445	11.888	127.684	NA	107054097	0	-3.19804
	PTPRT	0	26.8198	10.1048	246.247	ENSGALG00000003488	419160	4.02321	-3.19732
	TRIM62	685.565	701.337	517.127	6010.25	ENSGALG00000028437	429807	0	-3.19418
	SVIP	3886.72	111.302	96.8871	1006.27	ENSGALG00000003648	771022	-5.06254	-3.19078
	RP11-385J1.3	100.655	0.670494	7.72719	63.8418	ENSGALG00000027617	770907	-3.72144	-3.19024
	LOC107054655	0	6.03445	0	79.0422	NA	107054655	0	-3.18716
	LOC107053093	4.75536	0	1.7832	39.5211	NA	107053093	0	-3.18662
	NQO1	255.205	211.876	72.5167	1462.28	ENSGALG00000023437	769737	0	-3.18374
	BATF	145.039	30.8427	14.2656	252.327	ENSGALG00000010323	423364	-2.47325	-3.18268
	SPATA20	501.691	669.153	647.895	6435.86	ENSGALG00000006857	422100	0	-3.18265
	LOC101748260	798.109	193.773	127.201	1583.88	NA	101748260	-2.24198	-3.18205
	IFIT5	43.5908	2.01148	1.1888	33.4409	ENSGALG00000006384	423790	-3.47768	-3.18202
	KLHDC8B	262.338	43.5821	32.692	398.251	ENSGALG00000006776	416054	-2.62794	-3.18148
	PTGDS	1.58512	35.5362	15.4544	310.089	ENSGALG00000028529	374110	3.07371	-3.18143
	C5H11ORF96	20.6066	12.0689	16.0488	179.365	NA	770209	0	-3.18118
	MRPS34	53.1016	73.7544	56.4679	684.019	ENSGALG00000001792	426987	0	-3.18048
	EIF4EBP2	1921.17	2329.3	1019.99	16519.8	NA	769479	0	-3.17934
	RP11-411B6.6	2472	2288.4	1852.74	20046.3	ENSGALG00000005704	423763	0	-3.17929
	LOC107049007	1487.64	681.893	663.944	6514.9	NA	107049007	0	-3.17922
	MAPK8IP1	962.169	1593.76	1089.53	13087.6	ENSGALG00000008430	423202	0	-3.17921
	CTC1	593.628	783.808	913.592	8259.91	NA	418324	0	-3.17774
	TMEM234	105.411	69.7314	43.3912	592.817	NA	419654	0	-3.17517
	VSNL1	1019.23	1.34099	68.3559	398.251	ENSGALG00000016464	396189	-4.35893	-3.17419
	LOC101749307	14.2661	10.7279	2.3776	103.363	NA	101749307	0	-3.17397
	CD55	62.6123	76.4363	48.1463	653.618	NA	419852	0	-3.17285
	XKR8	248.864	158.907	74.8943	1182.59	ENSGALG00000000739	724081	0	-3.1727
	SHISA2	3177.38	1250.47	426.779	8265.99	ENSGALG00000026714	395162	0	-3.17244
	NLRC3	22.1917	8.04593	44.58	319.209	ENSGALG00000007838	416673	0	-3.16955
	ITGBL1	10.3033	0	5.34959	66.8819	ENSGALG00000016867	418769	0	-3.16865
	ALAD	1427.4	2346.73	1173.34	17140	NA	417273	0	-3.16563
	LOC107054712	4.75536	6.70494	7.72719	109.443	NA	107054712	0	-3.16335
	KXD1	1158.72	877.677	525.449	6779.39	NA	771070	0	-3.16332
	ZNF362	686.358	593.387	623.525	5852.16	ENSGALG00000026558	100859829	0	-3.1625
	ZNRF1	1236.39	956.795	740.622	8144.39	NA	425231	0	-3.16234
	TOMM5	6712.99	2694.72	1981.13	22277.7	ENSGALG00000026300	426803	0	-3.16228
	TGM2	8505.76	8773.42	8068.38	80343.4	ENSGALG00000006775	396432	0	-3.16212
	SLC13A5	8.71817	26.1493	19.0208	267.528	ENSGALG00000005995	417678	0	-3.16208
	NCS1	5615.29	222.604	1463.41	8515.28	ENSGALG00000012710	396336	-2.60363	-3.16205
	NAA38	399.451	470.687	477.303	4572.29	ENSGALG00000013787	426258	0	-3.1604
	TMCO7	589.665	915.895	479.086	6785.47	ENSGALG00000026544	101749604	0	-3.16012
	LOC424201	44.3834	181.704	67.1671	1282.92	ENSGALG00000026093	424201	0	-3.15994
	LAMTOR5	1823.68	1075.47	925.48	9548.91	ENSGALG00000000419	419811	0	-3.1599
	RAB40C	311.476	282.278	305.521	2848.56	ENSGALG00000027609	769960	0	-3.15895
	ASB2	38.8355	1.34099	47.5519	322.249	ENSGALG00000010881	423428	0	-3.15787
	NAPRT	1195.97	1301.43	1379.01	12798.8	NA	404301	0	-3.15758
	LOC107052235	2241.36	189.079	162.271	1672.05	NA	107052235	-3.56297	-3.15748
	KANSL1	864.684	954.113	1039.6	9527.63	ENSGALG00000000603	419961	0	-3.15623
	SNRPF	3648.95	3937.81	2897.1	32571.5	ENSGALG00000011409	417916	0	-3.15568
	CAMK1D	1824.47	22.1263	44.58	322.249	ENSGALG00000009866	425522	-5.52139	-3.15559
	PAK4	607.102	963.5	644.329	7733.98	ENSGALG00000014303	770462	0	-3.15541
	NDUFB10	2974.48	4055.15	1731.49	28063	ENSGALG00000005465	416543	0	-3.15518
	CACFD1	1975.85	210.535	304.332	2456.39	ENSGALG00000026576	417151	-2.85449	-3.15498
	SIGMAR1	1190.43	1229.69	701.391	9284.42	ENSGALG00000028996	100859748	0	-3.15444
	CLIC4	6785.91	1129.11	1194.74	10950.4	ENSGALG00000001262	419595	-2.48807	-3.15418
	LOC107054853	4.75536	0.670494	3.5664	51.6815	NA	107054853	0	-3.15411
[truncated: 15,793 more rows]

## Sheet: GO analysis
Category	Term	Count	%	PValue	Genes	List Total	Pop Hits	Pop Total	Fold Enrichment	Bonferroni	Benjamini	FDR
Biological process
	GO:0001501~skeletal system development	29	6.79157	4.88705e-09	AEBP1, TGFB3, PRRX1, POSTN, ZBTB16, CHAD, PCGF2, OSR2, CTGF, COMP, JUND, NKX3-2, TBX15, CMKLR1, HSPG2, SIX2, EN1, SPARC, GAS1, PRELP, HOXB3, DLX6, SIX1, COL1A2, SHOX, FOXC2, SP7, FOXC1, WNT9A	332	319	13528	3.70427	1.08345e-05	1.08345e-05	8.50346e-06
	GO:0042127~regulation of cell proliferation	48	11.2412	1.1084e-08	FGF7, RARRES1, ACVRL1, IGFBP7, CSF1, CLU, PTGS1, PML, TGFB3, PRRX1, NFKBIA, ZBTB16, IL15, TIMP2, DDR2, FTH1, ARX, LIF, WISP2, CGREF1, OSR2, CDKN2A, PTGES, CDKN2C, HMOX1, HLX, CEBPA, PTGER2, AVP, IL6, NACC2, SPHK1, TNFRSF14, CD40, GAS1, SPARC, TRIM35, CDKN1A, LEPRE1, ADAMTS8, ADM, DLX6, FABP4, MAB21L1, PMP22, ENG, NGF, HTR2A	332	787	13528	2.4852	2.45729e-05	1.22865e-05	1.92861e-05
	GO:0048562~embryonic organ morphogenesis	18	4.21546	2.52377e-08	TBX15, OTX1, PRRX1, HSPG2, TGFB3, SIX2, GAS1, PTPRQ, HOXB3, PCGF2, OSR2, DLX6, HLX, ITGA8, SIX1, NKX3-2, FOXC2, WNT9A	332	133	13528	5.51463	5.59504e-05	1.86505e-05	4.39135e-05
	GO:0048568~embryonic organ development	20	4.68384	4.23604e-08	CEBPA, TBX15, CEBPB, OTX1, PRRX1, HSPG2, TGFB3, SIX2, GAS1, PTPRQ, HOXB3, PCGF2, OSR2, DLX6, HLX, ITGA8, SIX1, NKX3-2, FOXC2, WNT9A	332	172	13528	4.73802	9.39085e-05	2.34779e-05	7.37069e-05
	GO:0048704~embryonic skeletal system morphogenesis	12	2.8103	1.07651e-07	HOXB3, PCGF2, OSR2, TBX15, SIX1, PRRX1, HSPG2, TGFB3, FOXC2, SIX2, WNT9A, GAS1	332	57	13528	8.57831	0.000238634	4.77314e-05	0.000187313
	GO:0007155~cell adhesion	42	9.83607	1.818e-07	AEBP1, IGFBP7, CLDN5, ITGA11, POSTN, PCDHGC3, CX3CL1, CCL4, DDR2, PXN, SCARF2, CHAD, WISP2, LAMB2, WISP1, CTGF, COMP, TGFBI, COL6A3, COL6A2, RHOB, COL6A1, SCARB1, SPON2, ADAM8, BOC, FN1, CYR61, HSPG2, CDHR4, COL16A1, ECM2, CERCAM, COL5A1, THY1, TNFAIP6, TMEM8A, ITGA8, CDON, LSAMP, ENG, NTM	332	700	13528	2.44482	0.00040297	6.71729e-05	0.000316331
	GO:0022610~biological adhesion	42	9.83607	1.85342e-07	AEBP1, IGFBP7, CLDN5, ITGA11, POSTN, PCDHGC3, CX3CL1, CCL4, DDR2, PXN, SCARF2, CHAD, WISP2, LAMB2, WISP1, CTGF, COMP, TGFBI, COL6A3, COL6A2, RHOB, COL6A1, SCARB1, SPON2, ADAM8, BOC, FN1, CYR61, HSPG2, CDHR4, COL16A1, ECM2, CERCAM, COL5A1, THY1, TNFAIP6, TMEM8A, ITGA8, CDON, LSAMP, ENG, NTM	332	701	13528	2.44133	0.000410819	5.86988e-05	0.000322494
	GO:0030198~extracellular matrix organization	15	3.51288	2.28524e-07	ADAMTS14, ELN, HSPG2, POSTN, ECM2, COL5A1, ITGA8, TGFBI, COL1A2, COL6A2, FOXC2, FOXC1, ENG, ADAMTS2, CYR61	332	104	13528	5.87697	0.000506509	6.33277e-05	0.00039763
	GO:0048706~embryonic skeletal system development	13	3.0445	3.3308e-07	TBX15, TGFB3, HSPG2, PRRX1, SIX2, GAS1, HOXB3, PCGF2, OSR2, SIX1, NKX3-2, FOXC2, WNT9A	332	77	13528	6.87936	0.000738167	8.20455e-05	0.000579557
	GO:0048705~skeletal system morphogenesis	15	3.51288	5.78865e-07	TBX15, PRRX1, HSPG2, TGFB3, SIX2, GAS1, CHAD, HOXB3, PCGF2, OSR2, CTGF, SIX1, NKX3-2, FOXC2, WNT9A	332	112	13528	5.45719	0.00128252	0.000128326	0.00100722
	GO:0001558~regulation of cell growth	19	4.44965	1.32329e-06	AVP, ACVRL1, IGFBP7, SPHK1, PML, BDKRB1, DDR2, CHAD, WISP2, AGTR2, CDKN1A, CDKN2A, WISP1, CDKN2C, CTGF, PAPPA2, IGFBP2, CYR61, NGF	332	194	13528	3.99068	0.00292944	0.000266668	0.0023025
	GO:0009611~response to wounding	33	7.72834	2.30821e-06	FGF7, ACVRL1, HPS5, CLU, TGFB3, BDKRB1, IL15, C1S, TIMP3, CCL4, LAMB2, DYSF, CTGF, HMOX1, SCARB1, PTX3, TFPI2, FN1, IL6, CEBPB, LYZ, CHST3, CCL19, CD40, COL5A1, TNFAIP6, PROK2, THBD, ADM, SERPINF2, CTSB, ENG, NGF	332	530	13528	2.53708	0.00510424	0.000426352	0.00401621
Cellular component
	GO:0044421~extracellular region part	76	17.7986	4.92017e-19	FGF7, GDF6, IGFBP7, FGF16, TGFB3, POSTN, FSTL1, IL15, CHAD, GPC4, APOA1, CTGF, LCAT, HMOX1, GPX3, TGFBI, SPON2, RAMP1, LOXL1, TFPI2, ANGPT4, IL13RA2, AVP, LYZ, CILP, TCN2, PRELP, ADAMTS8, THBD, SERPINF1, ADM, SERPINF2, COL1A2, MFAP2, WNT9A, ADAMTS2, MFAP5, NGF, ADAMTS14, ADAMTSL2, CSF1, ELN, CLU, CX3CL1, TIMP2, TIMP3, FXYD6, GREM2, CCL4, LIF, SMOC2, LAMB2, C1QTNF1, COMP, COL6A3, COL6A2, COL6A1, F…	328	960	12782	3.08509	1.41209e-16	1.41209e-16	6.5304e-16
	GO:0005576~extracellular region	110	25.7611	1.17922e-15	GDF6, FGF16, FAM20C, TGFB3, POSTN, FSTL1, IL15, B2M, CHAD, AADACL2, OLFML3, APOA1, ST3GAL2, CTGF, LCAT, TGFBI, SPON2, PI16, TFPI2, COLEC10, CD40, TCN2, PRELP, ADAMTS8, THBD, SERPINF1, SERPINF2, COL1A2, MFAP2, ADAMTS2, MFAP5, NGF, ADAMTSL2, ELN, CLU, LCN8, CX3CL1, TIMP2, FXYD6, TIMP3, GREM2, CCL4, LIF, LAMB2, FN1, ANGPTL4, LGALS1, NTN4, ECM2, COL16A1, LEPRE1, SRPX2, SFRP4, PAPPA2, ENG, TLN1, AEBP1…	328	2010	12782	2.13266	3.50497e-13	1.75193e-13	1.62093e-12
	GO:0005578~proteinaceous extracellular matrix	38	8.8993	1.07545e-14	ADAMTSL2, ADAMTS14, ELN, POSTN, TIMP2, TIMP3, CHAD, GPC4, SMOC2, LAMB2, CTGF, COMP, TGFBI, COL6A3, COL6A2, COL6A1, SPON2, TFPI2, LOXL1, ANGPTL4, FN1, LGALS1, HSPG2, NTN4, CILP, NTNG2, SPARC, COL16A1, ECM2, COL5A1, PRELP, LEPRE1, ADAMTS8, COL1A2, MFAP2, WNT9A, ADAMTS2, MFAP5	328	320	12782	4.62763	3.09075e-12	1.03029e-12	1.42886e-11
	GO:0031012~extracellular matrix	39	9.13349	2.22228e-14	ADAMTSL2, ADAMTS14, ELN, TGFB3, POSTN, TIMP2, TIMP3, CHAD, GPC4, SMOC2, LAMB2, CTGF, COMP, TGFBI, COL6A3, COL6A2, COL6A1, SPON2, TFPI2, LOXL1, FN1, ANGPTL4, LGALS1, HSPG2, NTN4, CILP, NTNG2, SPARC, COL16A1, ECM2, COL5A1, PRELP, LEPRE1, ADAMTS8, COL1A2, MFAP2, WNT9A, ADAMTS2, MFAP5	328	345	12782	4.40525	6.37268e-12	1.59317e-12	2.94764e-11
	GO:0005615~extracellular space	47	11.007	1.59634e-09	FGF7, GDF6, IGFBP7, CSF1, CLU, FGF16, TGFB3, FSTL1, IL15, CX3CL1, GREM2, FXYD6, CCL4, LIF, GPC4, APOA1, HMOX1, LCAT, C1QTNF1, TGFBI, COL6A3, GPX3, RAMP1, LOXL1, ANGPT4, ANGPTL4, IL13RA2, FN1, AVP, IL6, LGALS1, LYZ, CILP, CCL19, TCN2, THBD, SERPINF1, ADM, SERPINF2, HPX, SFRP4, COL1A2, LIPG, SMPD1, IGFBP2, ENG, NGF	328	685	12782	2.67382	4.5815e-07	9.163e-08	2.11878e-06
	GO:0044420~extracellular matrix part	16	3.74707	2.85327e-07	CILP, HSPG2, NTN4, SPARC, TIMP2, COL16A1, TIMP3, COL5A1, SMOC2, LAMB2, COL6A3, COL1A2, COL6A1, MFAP2, MFAP5, FN1	328	117	12782	5.32916	8.18854e-05	1.3648e-05	0.000378705
	GO:0005604~basement membrane	9	2.10773	0.000832638	SMOC2, LAMB2, NTN4, HSPG2, SPARC, TIMP2, TIMP3, COL5A1, FN1	328	78	12782	4.49648	0.212638	0.0335758	1.09951
	GO:0031226~intrinsic to plasma membrane	46	10.7728	0.00718119	ACVRL1, ADORA2B, ITGA11, HPS1, CLCNKB, BDKRB1, IL15, DDR2, EPHB1, GPC4, AGTR2, SLC1A6, TAP2, TAP1, HS6ST1, SCARB1, ADRA2C, SLC31A2, ADAM8, RAMP1, PTGER2, IL6, CMKLR1, RXFP3, NTNG2, CNPY2, TNFRSF14, GRIA4, CD40, GAS1, FZD2, THY1, SLC6A9, THBD, SLC16A4, CHRM4, SLC6A7, SLC6A8, TMEM8A, ITGA8, ADRA1B, STBD1, ENG, SCARA5, KCTD12, HTR2A	328	1215	12782	1.47539	0.873617	0.227833	9.1225
	GO:0042383~sarcolemma	7	1.63934	0.00721246	CHRM4, DYSF, COL6A3, COL6A2, TGFB3, COL6A1, KCNJ12	328	67	12782	4.07144	0.874754	0.206126	9.16048
	GO:0005581~collagen	5	1.17096	0.0117879	COL6A3, COL1A2, COL6A1, COL16A1, COL5A1	328	35	12782	5.56707	0.966734	0.288459	14.5627
	GO:0005887~integral to plasma membrane	44	10.3044	0.012269	ACVRL1, ADORA2B, ITGA11, HPS1, CLCNKB, BDKRB1, IL15, DDR2, EPHB1, GPC4, AGTR2, SLC1A6, TAP2, TAP1, HS6ST1, SCARB1, ADRA2C, SLC31A2, ADAM8, RAMP1, PTGER2, IL6, CMKLR1, RXFP3, CNPY2, TNFRSF14, GRIA4, CD40, FZD2, THY1, SLC6A9, THBD, SLC16A4, CHRM4, SLC6A7, SLC6A8, TMEM8A, ITGA8, ADRA1B, STBD1, ENG, SCARA5, KCTD12, HTR2A	328	1188	12782	1.44332	0.971073	0.275367	15.1131
	GO:0031410~cytoplasmic vesicle	27	6.32319	0.0139532	ARHGDIG, CLU, HPS1, TGFB3, ANXA6, ECE2, DYSF, APOA1, TPP1, FN1, MT3, PHLDA1, AVP, NCALD, SPARC, GRIA4, MARCH3, SH3BP4, PPIB, CAPN11, SERPINF1, PRDX6, SERPINF2, SMPD1, CTSB, IGFBP2, RIN3	328	642	12782	1.6389	0.982275	0.285423	17.0143
Molecular function	Term	Count	%	PValue	Genes	List Total	Pop Hits	Pop Total	Fold Enrichment	Bonferroni	Benjamini	FDR
	GO:0030247~polysaccharide binding	15	3.51288	2.4433e-05	FGF7, POSTN, FSTL1, ECM2, COL5A1, PRELP, TNFAIP6, ADAMTS8, CTGF, COMP, LIPG, PTX3, ENG, FN1, CYR61	318	154	12983	3.97666	0.0133966	0.0133966	0.0356678
	GO:0001871~pattern binding	15	3.51288	2.4433e-05	FGF7, POSTN, FSTL1, ECM2, COL5A1, PRELP, TNFAIP6, ADAMTS8, CTGF, COMP, LIPG, PTX3, ENG, FN1, CYR61	318	154	12983	3.97666	0.0133966	0.0133966	0.0356678
	GO:0005539~glycosaminoglycan binding	14	3.27869	3.80944e-05	FGF7, POSTN, FSTL1, ECM2, COL5A1, PRELP, TNFAIP6, ADAMTS8, CTGF, COMP, LIPG, ENG, FN1, CYR61	318	140	12983	4.0827	0.0208089	0.0104592	0.0556058
	GO:0008201~heparin binding	12	2.8103	4.17419e-05	FGF7, ADAMTS8, CTGF, COMP, LIPG, FSTL1, POSTN, ECM2, COL5A1, PRELP, CYR61, FN1	318	103	12983	4.75655	0.0227786	0.00765124	0.0609285
	GO:0005201~extracellular matrix structural constituent	11	2.57611	4.47586e-05	COMP, ELN, COL1A2, COL6A2, WNT9A, TFPI2, MFAP5, COL5A1, CHAD, PRELP, FN1	318	86	12983	5.22206	0.0244046	0.00615779	0.0653306
	GO:0019838~growth factor binding	12	2.8103	4.99332e-05	WISP2, WISP1, ACVRL1, CTGF, IGFBP7, COL1A2, TGFB3, COL6A1, IGFBP2, ENG, COL5A1, CYR61	318	105	12983	4.66595	0.0271874	0.00549759	0.0728809
	GO:0030246~carbohydrate binding	22	5.15222	0.000167552	FGF7, WBSCR17, GALNT5, LGALS1, MRC2, COLEC10, POSTN, FSTL1, ECM2, COL5A1, PRELP, TNFAIP6, ADAMTS8, CTGF, COMP, LIPG, GAA, STBD1, PTX3, ENG, CYR61, FN1	318	354	12983	2.53727	0.0883477	0.0152979	0.244359
	GO:0003700~transcription factor activity	43	10.0703	0.000218494	AEBP1, HMX1, PRRX1, ZBTB16, CBFA2T3, HIC1, ARX, PCGF2, CDKN2A, HAND2, HLX, JUND, NKX3-2, POU3F3, CREB3L1, BHLHE40, BHLHE41, FOXD1, CEBPA, MAF, MAFF, AR, TBX15, CEBPB, EGR2, CEBPD, OTX1, SIX2, EN1, GSC2, MSC, NKX6-1, HOXB3, IRF9, ISL2, DLX6, SIX1, FOXC2, SHOX, FOXC1, SCMH1, NFIC, KLF2	318	975	12983	1.80058	0.113631	0.0170841	0.318542
	GO:0005520~insulin-like growth factor binding	6	1.40515	0.000298849	WISP2, WISP1, CTGF, IGFBP7, IGFBP2, CYR61	318	25	12983	9.79849	0.152097	0.0204124	0.435453
	GO:0005178~integrin binding	8	1.87354	0.000555906	ADAMTS8, CTGF, TGFBI, COL16A1, ECM2, TIMP2, COL5A1, THY1	318	59	12983	5.53587	0.264309	0.03353	0.808597
	GO:0032403~protein complex binding	14	3.27869	0.00105999	DOK2, CDKN1A, ACVRL1, ADAMTS8, CTGF, TGFBI, NFKBIA, TIMP2, COL16A1, ECM2, ENG, COL5A1, HTR2A, THY1	318	196	12983	2.91622	0.443131	0.0568618	1.53655
	GO:0043565~sequence-specific DNA binding	28	6.55738	0.00197272	HMX1, PRRX1, ARX, HAND2, HLX, JUND, NKX3-2, POU3F3, CREB3L1, FOXD1, CEBPA, MAF, MAFF, AR, CEBPB, CEBPD, OTX1, SIX2, EN1, GSC2, NKX6-1, HOXB3, ISL2, DLX6, SIX1, SHOX, FOXC2, FOXC1	318	607	12983	1.88329	0.663788	0.0943408	2.84197

## Sheet: Feuil3
	Gene Name	CEF.sorted.bam	BP25.sorted.bam	BP45.sorted.bam	ESCDL1.sorted.bam	Ensembl	EntrezId	BPvCEF	BPvESCDL1
	FABP4	2643.98	0	0	586.737	ENSGALG00000015767	374165	-12.122	-10.0496
	PROK2	471.574	0	0	15.2004	NA	771674	-9.71227	-5.259
	SPON2	8345.66	0.670494	16.6432	702.26	ENSGALG00000027109	422905	-9.27285	-5.95774
	SHOX	408.169	0	0.594399	1301.16	ENSGALG00000016698	418669	-8.83395	-10.4123
	GREM2	1352.11	0.670494	4.1608	185.445	ENSGALG00000010773	421507	-8.48891	-5.80346
	ACTG2	13360.2	11.3984	67.7615	24767.6	ENSGALG00000006343	396084	-8.0102	-8.8485
	TAGLN	44408.8	159.578	155.138	135187	ENSGALG00000011902	396490	-7.95642	-9.51092
	PAPPA2	1645.36	3.35247	7.72719	446.893	ENSGALG00000004487	429071	-7.79955	-6.01787
	MSC	1224.51	0.670494	7.72719	1355.88	ENSGALG00000019470	420179	-7.66457	-7.80103
	HSPB7	2600.39	12.7394	10.6992	6335.54	ENSGALG00000023772	430280	-7.55497	-8.79198
	ADORA2B	385.185	0	2.972	12227.2	ENSGALG00000014182	395971	-7.42958	-12.2017
	TMEM119	4788.65	8.04593	39.2304	48814.7	ENSGALG00000004893	416892	-7.35141	-10.5246
	SERPINF1	16582	63.697	133.74	74007.8	ENSGALG00000003015	417561	-7.18538	-9.25846
	ADAMTSL2	79612.7	243.389	695.447	26430.5	ENSGALG00000002955	417147	-7.14594	-5.62866
	FGF7	315.439	0	2.972	705.3	ENSGALG00000028158	415439	-6.9813	-8.04918
	ACVRL1	876.572	4.69346	7.13279	13197	ENSGALG00000018934	100857446	-6.95313	-10.7209
	LOC107051910	247.279	0	1.7832	63.8418	NA	107051910	-6.8181	-5.11863
	WISP2	168.023	0	1.7832	2182.78	ENSGALG00000004154	419192	-6.79962	-10.3002
	CYR61	21418.2	90.5167	243.109	26676.8	ENSGALG00000008661	429089	-6.7736	-7.07609
	LOC769726	201.31	1.34099	0	51.6815	ENSGALG00000028038	769726	-6.76014	-5.07677
	PTPRQ	253.619	0.670494	1.7832	152.004	ENSGALG00000010935	772163	-6.74848	-6.08145
	AKR1B10	26499.3	326.531	71.3279	8694.64	ENSGALG00000013072	395338	-6.74653	-5.23056
	LOC428299	61.0272	0	0	237.127	ENSGALG00000027303	428299	-6.73805	-8.43259
	RGCC	3011.73	30.1722	32.0976	1863.57	ENSGALG00000016954	418833	-6.39365	-5.72805
	PRRX1	7820.99	27.4903	128.39	43680	ENSGALG00000003324	373941	-6.3821	-8.72618
	LMOD1	7347.83	16.7624	130.768	35003.5	ENSGALG00000028721	771476	-6.30944	-8.41227
	LGALS1	86447.8	1298.75	781.635	39648.8	ENSGALG00000012420	396491	-6.20475	-5.12143
	LOC107051973	179.119	3.35247	0.594399	3751.47	NA	107051973	-6.11892	-10.2948
	SPRR2G	77.671	1.34099	0	2112.86	NA	107052503	-6.10664	-10.615
	LOC107050128	73.7081	0	0	39.5211	NA	107050128	-6.10321	-5.38811
	POSTN	8424.13	8.04593	171.781	4547.97	ENSGALG00000017046	395429	-6.06938	-5.2605
	PTX3	4377.31	10.0574	105.803	325976	ENSGALG00000028284	548626	-5.94011	-11.725
	FAM180A	87.9742	0	1.1888	231.047	ENSGALG00000028459	772003	-5.92322	-7.13332
	HPGDS	15468.4	12.0689	350.696	8573.04	ENSGALG00000010402	395863	-5.91054	-5.14137
	ADAM33	5498.79	38.2182	127.201	36490.1	ENSGALG00000016038	422948	-5.84903	-8.44603
	COLEC10	145.831	0.670494	2.972	1583.88	ENSGALG00000027390	420281	-5.84416	-9.08352
	LOC107053762	91.937	0.670494	1.1888	428.652	NA	107053762	-5.8088	-7.82264
	G0S2	9852.32	244.73	51.1183	27117.6	ENSGALG00000023933	419860	-5.8066	-7.1832
	TIMP3	2573.44	32.1837	53.4959	19097.8	ENSGALG00000012568	396483	-5.75502	-8.53872
	CTGF	30975.7	91.8577	838.697	42430.5	ENSGALG00000002909	374135	-5.72487	-6.14594
	LOC100858647	20.6066	0	0	2185.82	NA	100858647	-5.72144	-12.0855
	POU3F3	214.784	2.01148	2.972	133.764	NA	107051987	-5.71911	-5.10659
	BMPER	3946.95	108.62	18.4264	40275.1	ENSGALG00000012184	420744	-5.70645	-8.85498
	CLMP	17590.1	78.4478	485.624	14869.1	ENSGALG00000006507	419747	-5.67209	-5.44522
	THY1	23900.5	243.389	603.91	266792	ENSGALG00000006751	378897	-5.65672	-8.98834
	LOC107053870	261.545	4.69346	4.1608	3027.93	NA	107053870	-5.63134	-9.00763
	LOC107052553	1069.16	30.8427	2.972	2073.34	NA	107052553	-5.61554	-6.49575
	KLF2	2803.29	63.697	41.0136	29738.1	ENSGALG00000003939	420148	-5.60614	-8.89054
	ECM2	1324.37	1.34099	36.8528	881.625	ENSGALG00000004695	415953	-5.60419	-5.0749
	FXYD6	8575.51	206.512	115.313	24627.7	ENSGALG00000025937	770406	-5.58568	-7.04944
	CLDN5	462.063	8.71643	7.72719	896.825	ENSGALG00000001621	374028	-5.53678	-6.43766
	HSPB1	4198.19	67.0494	99.8591	153087	ENSGALG00000001926	396227	-5.53329	-10.5423
	BHLHE22	57.8569	0.670494	0.594399	349.61	NA	395164	-5.51905	-7.83911
	HMOX1	2279.4	71.7429	5.94399	4566.21	ENSGALG00000012550	396287	-5.51678	-6.43929
	TMEM158	68.9528	2.01148	0	1282.92	NA	776186	-5.51331	-9.44858
	WISP1	5967.98	8.04593	194.369	30841.7	ENSGALG00000016220	420322	-5.47621	-7.63282
	CHAC1	17345.2	163.601	546.253	17361.9	ENSGALG00000027874	423209	-5.40333	-5.4046
	CCL4	973.265	4.69346	35.0696	249244	ENSGALG00000000956	395468	-5.39619	-12.9228
	PTGES	609.479	12.0689	13.0768	1100.51	ENSGALG00000027357	417193	-5.36658	-6.17359
	CSRP2	32499.7	990.32	433.317	32945.4	ENSGALG00000028946	396128	-5.34544	-5.36422
	COL6A3	62399.9	73.0839	2326.48	147970	ENSGALG00000003923	396548	-5.26485	-6.38868
	C12ORF75	7170.3	72.4134	250.837	6475.38	ENSGALG00000026311	771624	-5.25785	-5.11841
	COMP	5931.52	38.8887	219.333	5207.67	ENSGALG00000003283	420120	-5.25425	-5.07837
	DDR2	7306.62	39.5592	290.661	63823.6	NA	396404	-5.21547	-8.13453
	IL15	56.2718	0	0.594399	57.7616	ENSGALG00000009870	395258	-5.21197	-5.22734
	ZC3HAV1L	294.04	5.36395	7.72719	735.701	NA	418108	-5.18278	-6.41819
	VGLL3	4607.95	4.69346	189.613	6879.71	ENSGALG00000015497	418462	-5.10995	-5.62845
	EN1	426.398	11.3984	10.6992	4140.6	ENSGALG00000025740	771008	-5.1033	-8.24899
	FOXC2	677.639	16.7624	18.4264	1890.93	ENSGALG00000022940	396039	-5.08363	-6.49543
	ITGA11	11717.2	37.5477	508.806	16842.1	ENSGALG00000008007	415560	-5.08358	-5.56391
	NFIC	2591.67	66.3789	74.8943	11528	NA	396208	-5.07365	-7.15091
	TBX15	224.295	0.670494	9.51039	1407.56	ENSGALG00000014776	418313	-5.07228	-7.51106
	HTR2A	368.541	1.34099	14.86	574.576	ENSGALG00000016992	428070	-5.0481	-5.62462
	SP7	25.3619	0	0	94.2427	NA	107055412	-5.0236	-6.4865
	NANOS1	2233.44	40.2297	83.2159	6858.43	ENSGALG00000027980	100857342	-5.02053	-6.56924
	BDKRB1	349.519	0	14.2656	641.458	ENSGALG00000020386	772372	-5.01984	-5.78942
	CMKLR1	449.382	2.68198	19.6152	1550.44	NA	425507	-5.00889	-6.66083
	LBH	34654.7	518.963	1414.67	125929	ENSGALG00000009052	421301	-5.00574	-6.78259
	LOC107054403	141.868	2.68198	2.972	161.125	NA	107054403	-4.99901	-5.15478
	LIF	1179.33	28.1608	37.4472	1465.32	ENSGALG00000008028	427718	-4.98848	-5.28651
	ELN	988.323	21.4558	35.0696	7448.21	ENSGALG00000001071	396441	-4.98467	-7.78274
	C1QTNF5	126.017	1.34099	5.34959	25910.6	ENSGALG00000006758	769989	-4.97451	-12.3431
	SMOC2	807.619	7.37544	36.8528	5809.6	ENSGALG00000011205	421559	-4.9642	-7.64184
	SLC2A6	133.15	0.670494	5.94399	1447.08	ENSGALG00000002982	425954	-4.95709	-8.15768
	STBD1	3636.27	146.838	65.3839	11379	NA	422637	-4.94837	-6.52279
	HIST1H110	698.246	32.1837	9.51039	5715.36	ENSGALG00000011759	417948	-4.88347	-7.75866
	RRAD	1434.53	55.651	34.4752	7809.98	ENSGALG00000005140	415790	-4.86049	-7.20889
	LSP1	14041.8	223.945	665.727	285768	ENSGALG00000006583	374254	-4.83938	-8.98361
	TNFAIP6	5346.61	9.38692	273.424	6435.86	ENSGALG00000012481	424315	-4.83273	-5.07357
	SHISA4	1772.96	59.674	57.0623	26558.2	NA	100859291	-4.82066	-8.59361
	FGF16	46.7611	0	2.3776	3885.23	ENSGALG00000007806	422330	-4.79637	-10.8533
	TGFBI	53240.3	1190.13	2311.62	97337.5	ENSGALG00000006319	395897	-4.79388	-5.63017
	P4HA3	3920.01	201.819	55.2791	22131.8	ENSGALG00000017311	419057	-4.75872	-7.12525
	COL1A2	183164	193.102	10006.1	1.91777e+06	ENSGALG00000009641	396243	-4.75516	-7.78495
	LOC107057089	139.491	2.01148	5.34959	288.808	NA	107057089	-4.73286	-5.66812
	LOC107055323	1284.74	41.5706	47.5519	4772.93	NA	107055323	-4.71989	-6.53996
	MAB21L1	65.7825	1.34099	1.7832	258.407	ENSGALG00000017059	395208	-4.71646	-6.45335
	LOC101749173	85.5966	2.01148	1.7832	145.924	NA	101749173	-4.71359	-5.36812
	CBFA2T3	427.983	13.4099	16.0488	3073.53	ENSGALG00000006234	415846	-4.70454	-7.42584
	LOC107054223	53.1016	2.01148	0.594399	297.928	NA	107054223	-4.65772	-6.84891
	CAPN14	87.1817	2.01148	2.972	389.131	ENSGALG00000009069	768684	-4.64624	-6.59475
	FAM212A	259.96	10.7279	7.72719	2225.34	NA	101751145	-4.63839	-7.58754
	LOC107053928	34.8727	0.670494	1.1888	845.144	NA	107053928	-4.63503	-8.89794
	COL5A1	57015.2	183.715	3484.96	202956	ENSGALG00000002546	395568	-4.63489	-6.30433
	FOXD1	96.6924	2.01148	4.1608	814.743	ENSGALG00000012644	396109	-4.61932	-7.47269
	DOK2	1787.22	46.9346	86.1879	7247.56	ENSGALG00000026250	100857332	-4.61317	-6.54925
	CSRP1	18484.9	644.345	801.845	123175	ENSGALG00000000318	396176	-4.57892	-7.22357
	SRPX2	1767.41	58.333	78.4607	6292.98	ENSGALG00000006796	422261	-4.56986	-6.33183
	KCNJ12	337.631	11.3984	14.2656	1687.25	ENSGALG00000004721	427662	-4.53793	-6.74232
	LOC100859853	3184.51	123.371	134.929	16528.9	ENSGALG00000028143	100859853	-4.5213	-6.81519
	SEMA3D	3362.84	145.497	130.173	7451.25	ENSGALG00000006563	396332	-4.49591	-5.6022
	COL6A1	37459.6	87.8347	2561.27	408457	ENSGALG00000005974	396000	-4.491	-7.60693
	LOC100858796	5131.04	136.11	281.151	14166.8	ENSGALG00000027017	100858796	-4.49017	-5.89419
	LOC101750765	396.28	0.670494	27.9368	4842.86	NA	101750765	-4.4615	-7.74534
	RIN3	569.059	6.03445	36.2584	915.066	ENSGALG00000010806	423417	-4.45004	-5.07877
	ABHD6	1525.68	49.6166	78.4607	5447.83	ENSGALG00000005696	416009	-4.4481	-6.20979
	SERPINF2	881.328	52.2986	19.6152	2511.11	ENSGALG00000002987	100857105	-4.4422	-5.87152
	AEBP1	5672.36	232.662	267.48	62951.1	ENSGALG00000026047	100859431	-4.41401	-7.77064
	COL6A2	42844.2	58.333	3029.65	323055	ENSGALG00000006126	396292	-4.41205	-7.01461
	HLX	18.2289	0	0.594399	203.686	NA	107052956	-4.41027	-7.34717
	ADAMTS2	979.605	10.7279	67.7615	2532.39	ENSGALG00000006000	416291	-4.39677	-5.66855
	ARPC1B	9288.81	501.53	320.381	49626.4	ENSGALG00000022490	416490	-4.39589	-6.72588
	LOC100857637	3338.27	75.0954	216.361	27698.2	NA	100857637	-4.38191	-7.2905
	EVA1B	1425.02	46.2641	82.6215	14704.9	ENSGALG00000022440	101749609	-4.35548	-7.59047
	LOC395611	1542.32	70.4019	68.9503	3125.21	NA	395611	-4.34414	-5.32192
	CLCNKB	697.453	40.2297	23.1816	1626.45	ENSGALG00000003713	428190	-4.29847	-5.45733
	PHLDA2	12957.6	655.743	590.239	30209.3	ENSGALG00000006447	423088	-4.28089	-5.46093
	CREB3L1	13227.8	213.217	1025.93	68325.9	ENSGALG00000008393	100859610	-4.24529	-6.47541
	LOC107054329	49.9313	0.670494	2.972	410.412	NA	107054329	-4.24294	-6.95742
	LOC100857724	163.268	1.34099	11.2936	343.53	ENSGALG00000003022	100857724	-4.219	-5.16402
	LOC107052924	294.04	3.35247	21.9928	571.536	NA	107052924	-4.19063	-5.05679
	LOC770295	15.0587	0	0.594399	203.686	ENSGALG00000017391	770295	-4.18547	-7.34667
	STOML1	1891.05	107.95	86.7823	11233.1	ENSGALG00000001470	415303	-4.18221	-6.66004
	FYTTD1L	1669.93	105.938	65.9783	13698.6	ENSGALG00000005895	422221	-4.17923	-7.09977
	SYNPO	1065.99	49.6166	61.8175	13811.1	NA	770421	-4.16417	-7.72766
	GSTT1L	2263.55	186.397	43.3912	27752.9	ENSGALG00000005204	769847	-4.15194	-7.56627
	ELFN1	1811	18.1033	155.733	6566.58	ENSGALG00000004209	416465	-4.14995	-5.86964
	HPCAL1	2225.51	141.474	95.1039	11631.4	ENSGALG00000016443	396161	-4.13316	-6.42944
	HRASLS	374.089	6.70494	29.72	1398.44	ENSGALG00000007193	424903	-4.12912	-5.896
	LIPG	8841.02	353.35	599.155	41719.1	ENSGALG00000002712	426846	-4.11462	-6.26904
	ITGA8	2207.28	10.0574	199.718	5697.12	ENSGALG00000008747	396225	-4.09172	-5.33197
	LOC107054251	200.518	10.7279	10.6992	1678.13	NA	107054251	-4.06563	-6.97367
	DNASE1L3	37.2504	1.34099	1.1888	161.125	ENSGALG00000005688	416008	-4.06342	-5.84104
	SLC2A10	626.123	23.4673	46.3631	11248.3	ENSGALG00000004498	419206	-4.05625	-8.05145
	LHFP	470.781	18.7738	33.8808	6803.71	ENSGALG00000017036	418889	-4.04615	-7.73852
	CDKN2A	1761.86	27.4903	160.488	5733.6	ENSGALG00000025805	395077	-4.0324	-5.62129
	AR	1140.49	44.9231	83.2159	3356.25	ENSGALG00000004596	422165	-4.02473	-5.51097
	LOC776594	820.3	27.4903	67.7615	141708	ENSGALG00000005720	776594	-4.0205	-11.1409
	RASSF1	1282.36	87.1643	59.4399	4514.53	NA	101750777	-4.0179	-5.7595
	CALHM2	1172.99	72.4134	63.6007	2708.72	ENSGALG00000008270	770753	-3.99129	-5.14802
	MOBKL2C	213.991	6.70494	16.0488	541.135	ENSGALG00000025946	424615	-3.96465	-5.19294
	DHX58	106.203	6.03445	4.75519	367.85	ENSGALG00000023821	100858653	-3.96022	-5.57931
	TIMP2	16089	1011.78	961.738	350817	ENSGALG00000027070	374178	-3.95721	-8.25895
	LOC107055346	20.6066	0	1.1888	173.285	NA	107055346	-3.95598	-6.4876
	CYP11A1	75.2933	6.03445	2.3776	699.22	ENSGALG00000001417	414838	-3.88813	-6.84541
	NACAD	4143.51	266.186	266.291	44245.4	NA	420409	-3.88388	-7.18662
	CRYGS	72.123	5.36395	2.972	966.747	ENSGALG00000006574	429134	-3.88026	-7.37175
	COL16A1	5215.05	65.7084	558.141	50207	ENSGALG00000026836	430477	-3.87658	-6.90976
	BHLHE41	463.648	32.8542	24.9648	1164.35	NA	101750689	-3.85138	-5.10752
	TPM2	38950.4	2641.75	2448.93	88560.7	ENSGALG00000025842	396430	-3.85052	-4.99623
	IL13RA2	170.401	2.01148	19.0208	8238.63	ENSGALG00000020316	422219	-3.83589	-9.0687
	CDKN2C	110.166	1.34099	11.888	2663.12	ENSGALG00000010537	429104	-3.83494	-8.11436
	HAND2	539.734	6.70494	57.6567	1827.09	NA	395813	-3.82295	-5.43628
	APCDD1L	556.378	54.31	19.6152	2228.38	ENSGALG00000007543	419316	-3.76356	-5.65173
	DLX6	126.81	12.7394	1.7832	361.77	ENSGALG00000023195	772070	-3.73491	-5.0665
	SIX2	336.838	11.3984	35.664	14458.6	ENSGALG00000023303	724086	-3.72792	-8.89197
	SELM	7115.61	520.974	499.89	54308.1	ENSGALG00000025972	101410532	-3.7272	-6.56179
	LOC101751142	31.7024	0	2.3776	145.924	NA	101751142	-3.72331	-5.49238
	BHLHE40	4692.75	303.734	376.255	23049.9	ENSGALG00000008308	416108	-3.70607	-5.92255
	LOC107054483	3.9628	0	0	398.251	NA	107054483	-3.70068	-9.52298
	TMEM61	719.645	67.7199	35.0696	4590.53	ENSGALG00000010801	424662	-3.70032	-6.25355
	NKX3-2	306.721	8.04593	33.8808	2225.34	NA	373932	-3.69519	-6.36801
	MIR199-1	6.34049	0	0	112.483	ENSGALG00000018277	777849	-3.69501	-6.86066
	CDKN1A	6965.82	693.962	312.654	47294.6	ENSGALG00000028318	378914	-3.69477	-6.3417
	GSG1	132.358	8.71643	10.1048	2374.31	ENSGALG00000011802	769937	-3.68127	-7.64858
	CEBPA	65.7825	8.04593	0.594399	1319.4	ENSGALG00000026525	427549	-3.67919	-7.64545
	SULT1B1	593.628	69.0609	17.2376	16261.4	ENSGALG00000023120	395227	-3.66773	-8.18557
	LRRC15	357.445	19.4443	33.2864	5420.47	ENSGALG00000007104	768899	-3.65936	-7.41554
	CLU	20937.9	1579.01	1575.16	91561.3	NA	395722	-3.65533	-5.71358
	OLFML3	2032.13	193.773	127.201	87639.6	ENSGALG00000001956	419882	-3.59938	-8.83699
	PHGDH	23112.7	1066.09	2520.85	107367	ENSGALG00000002988	424381	-3.58916	-5.70922
	WNT9A	152.964	8.71643	14.2656	1143.07	ENSGALG00000005401	395829	-3.56875	-6.29296
	LOC426825	5.54793	0	0	112.483	ENSGALG00000027106	426825	-3.56838	-6.87022
	BOC	1312.48	44.9231	157.516	4104.12	ENSGALG00000015152	418361	-3.5549	-5.10566
	LOC101749278	26.1545	1.34099	1.1888	127.684	NA	101749278	-3.53795	-5.40493
	PCGF2	21.3991	1.34099	0	85.1224	ENSGALG00000018815	425919	-3.52681	-5.02575
	LOC107054211	26.9471	2.68198	0.594399	288.808	NA	107054211	-3.52515	-6.49652
	LOC101748407	45.9685	4.69346	0.594399	176.325	NA	101748407	-3.49022	-5.10279
	MARCH3	149.794	8.71643	16.0488	5201.59	ENSGALG00000028673	768965	-3.48992	-8.38536
	LOC101749287	1184.88	26.1493	165.243	13060.2	NA	101749287	-3.48233	-6.71579
	PMP22	1727.78	143.486	152.761	25117.2	ENSGALG00000026262	417327	-3.47797	-7.20809
	MAFF	5204.75	455.266	436.289	40761.5	ENSGALG00000012277	395519	-3.47726	-6.34705
	RGS14	4879.8	377.488	460.659	20578.3	ENSGALG00000003113	769193	-3.46587	-5.46979
	IL6	841.7	85.8233	61.2231	14334	ENSGALG00000010915	395337	-3.44635	-7.38613
	FHL3	15615.8	1618.57	1141.84	66118.8	ENSGALG00000001516	419607	-3.4251	-5.43386
	C20ORF96	240.938	9.38692	29.72	829.943	ENSGALG00000006203	419273	-3.42349	-5.07126
	LOC107055394	7.92561	0.670494	0	197.606	NA	107055394	-3.39686	-7.25027
	RUNDC3A	197.348	18.1033	16.0488	908.986	ENSGALG00000026518	100858314	-3.37811	-5.44367
	ARHGDIG	1245.11	168.294	57.6567	6764.19	ENSGALG00000025911	100858938	-3.35309	-5.66984
	SCARF2	1597.01	128.064	175.348	43555.3	ENSGALG00000020956	772263	-3.33666	-7.93944
	CROCC	276.604	24.8083	25.5592	1149.15	ENSGALG00000027085	428191	-3.32649	-5.26581
	AADACL2	158.512	19.4443	10.6992	7347.89	ENSGALG00000010364	425034	-3.31483	-8.61919
	TGFB3	17684.4	1752.67	1748.13	97012.2	ENSGALG00000010346	396438	-3.27227	-5.64664
	CDHR4	52.309	5.36395	3.5664	392.171	ENSGALG00000025992	101749086	-3.2649	-5.87627
	GPX3	3673.52	157.566	566.463	79017.9	ENSGALG00000004521	427638	-3.252	-7.44914
	LOC416755	2720.86	323.849	226.466	63285.5	ENSGALG00000020719	416755	-3.24852	-7.62865
	LOC107054321	7.13305	0	0	63.8418	NA	107054321	-3.2427	-5.42506
	TAPBP	1359.24	89.1757	187.236	54101.4	ENSGALG00000008022	417048	-3.23393	-8.33249
	DDIT4	5532.07	598.751	532.582	27056.8	NA	107053650	-3.2233	-5.43522
	CERCAM	5938.66	614.843	621.742	96024.1	ENSGALG00000004986	427768	-3.20895	-7.09156
	GAS1	920.956	79.7888	110.558	13160.5	ENSGALG00000026583	770168	-3.20852	-6.90397
	GDF6	22.9843	3.35247	0.594399	492.494	NA	107052761	-3.2062	-7.16148
	C1H2ORF40	73.7081	11.3984	1.7832	465.133	ENSGALG00000016800	771055	-3.19136	-5.55081
	OSR2	67.3677	8.04593	5.94399	16927.2	NA	771523	-3.18588	-10.8627
	LOC107054365	7.13305	0	0	60.8017	NA	107054365	-3.18445	-5.29619
	ALDH3B1	173.571	27.4903	7.72719	2526.31	ENSGALG00000028936	428813	-3.1809	-6.80937
	SPARC	55498.3	5025.35	6783.88	969888	ENSGALG00000004184	386571	-3.17745	-7.16385
	LOC429809	2245.32	304.404	167.621	16373.9	NA	429809	-3.17582	-5.92788
	SULT1B	263.923	32.8542	21.3984	1775.41	NA	422661	-3.17553	-5.78302
	FRMD6	1989.33	286.972	131.957	18401.6	ENSGALG00000012374	428930	-3.16968	-6.24175
	LOC107055405	73.7081	2.68198	11.888	1517	NA	107055405	-3.16629	-7.22517
	MARVELD1	1637.43	170.306	186.641	37706.2	NA	100858221	-3.14473	-7.51736
	AS3MT	1073.92	165.612	63.6007	7390.45	ENSGALG00000008133	423870	-3.13598	-5.78356
	ADPRH	1646.15	215.229	143.25	10761.9	ENSGALG00000015473	418452	-3.12863	-5.734
	DHRS13	182.289	34.1952	1.1888	1580.84	ENSGALG00000004009	100858939	-3.11846	-5.89942
	LOC101750687	3742.47	136.11	660.378	18353	NA	101750687	-3.11006	-5.26467
	PXN	10510.1	1277.29	1055.65	58442.6	ENSGALG00000007247	395832	-3.10948	-5.50066
	ECE2	720.438	59.0035	99.2647	5092.14	ENSGALG00000006272	100857430	-3.1054	-5.8064
	FN1	195377	2150.95	38528.4	4.96126e+06	ENSGALG00000003578	396133	-3.10281	-7.35715
	NBL1	8340.12	219.252	1549	51432.2	ENSGALG00000004043	373952	-3.1005	-5.54455
	LSAMP	249.657	4.69346	46.9575	1605.17	ENSGALG00000015087	395687	-3.07353	-5.51754
	LOC107055325	11.0959	0.670494	0.594399	103.363	NA	107055325	-3.06766	-5.58199
	PAQR5	298.003	35.5362	30.9088	1772.37	ENSGALG00000008077	427516	-3.06707	-5.51203
	LOC107052850	383.599	65.7084	20.2096	4180.12	NA	107052850	-3.05763	-6.31132
	NTN4	666.544	60.3445	95.1039	19289.3	ENSGALG00000011406	417914	-3.0429	-7.71578
	SCARB1	826.641	94.5397	98.6703	8910.49	ENSGALG00000003018	416814	-3.03503	-6.34004
	CILP	173.571	5.36395	32.0976	1167.39	ENSGALG00000007358	415533	-3.02746	-5.54608
	LOC101748700	38.0429	4.69346	2.3776	212.806	NA	101748700	-3.02393	-5.15357
	LOC107053818	15.0587	0.670494	1.1888	91.2026	NA	107053818	-3.02056	-5.02611
	PPAP2C	5345.82	687.257	594.994	79124.3	ENSGALG00000026834	100858471	-3.00847	-6.76592
	AMN	38.8355	6.03445	1.7832	349.61	ENSGALG00000011391	423472	-3.00711	-5.80244
	OCSTAMP	49.1388	2.01148	7.72719	300.968	ENSGALG00000004340	419205	-2.9939	-5.27588
	LOC771545	204.481	18.1033	29.72	1851.41	ENSGALG00000006171	771545	-2.99387	-6.0056
	EMP1	6365.85	1064.74	445.8	27366.9	ENSGALG00000011803	417964	-2.99323	-5.00386
	LOC424588	1543.12	236.684	134.929	10460.9	ENSGALG00000010203	424588	-2.98384	-5.63334
	IRF2BP2	1143.67	130.076	146.817	7740.06	ENSGALG00000010996	428585	-2.98163	-5.63816
	MYL9	16082.6	2476.14	1414.08	87910.2	ENSGALG00000028567	396215	-2.98092	-5.33829
	LOC107052901	4.75536	0	0.594399	282.728	NA	107052901	-2.95901	-7.99826
	HIST1H2A4	7.13305	0.670494	0	97.2827	ENSGALG00000026738	404299	-2.95109	-5.7919
	LOC101748116	11.0959	0.670494	1.1888	194.565	NA	101748116	-2.94373	-6.40721
	FKBP10	13787.4	1621.93	1853.93	319747	ENSGALG00000025764	427013	-2.94269	-7.32823
	SLC6A7	30.9099	0.670494	5.34959	255.367	ENSGALG00000005672	416277	-2.92382	-5.5122
	ZNF503	255.205	32.1837	31.5032	2596.23	ENSGALG00000004994	770136	-2.92313	-6.11895
	MYO1D	2854.8	415.036	310.871	35550.8	ENSGALG00000000674	419963	-2.92231	-6.43322
	MFAP5	1154.76	132.758	159.299	6071.05	ENSGALG00000027471	418256	-2.91623	-5.21908
	TFPI2	228.257	28.1608	30.9088	11336.5	NA	420561	-2.89793	-8.3273
	LOC107053955	3.9628	0	0	72.9621	NA	107053955	-2.89336	-5.80949
	LOC107052601	3.9628	0	0	72.9621	NA	107052601	-2.89336	-5.80949
	RAB7B	1705.59	341.952	89.1599	9661.39	ENSGALG00000000769	771782	-2.88403	-5.24439
	SLC31A2	198.933	31.5132	19.0208	1614.29	NA	425778	-2.87902	-5.73442
	NCALD	34.0801	0	7.13279	456.013	ENSGALG00000013363	396048	-2.8784	-6.09505
	LOC419584	2647.95	220.593	471.953	57266.1	ENSGALG00000029066	419584	-2.87703	-7.12817
	LOC100858937	2.37768	0	0	121.603	NA	100858937	-2.86108	-7.13382
	LOC101749962	16.6438	0	2.972	194.565	NA	101749962	-2.83974	-5.7196
	PCDHGC3	4580.21	301.722	918.941	45446.2	ENSGALG00000028565	408051	-2.83077	-5.97901
	C8H1ORF53	660.203	124.041	53.4959	3496.1	NA	100859900	-2.80863	-5.09216
	RHOC	1998.05	404.979	132.551	10631.2	ENSGALG00000001569	395869	-2.80738	-5.09549
	MRC2	13594.8	654.402	3023.12	169904	ENSGALG00000000461	419950	-2.79727	-6.22873
	PPDPF	4396.33	797.218	416.08	40031.8	ENSGALG00000005849	419245	-2.79712	-5.85682
	PHF19	1436.91	275.573	122.446	12893	ENSGALG00000001595	772213	-2.78411	-5.80935
	ANKRD47	2114.55	345.975	243.109	11686.1	ENSGALG00000000621	428321	-2.78354	-5.15765
	OTX1	36.4578	1.34099	7.13279	325.289	ENSGALG00000028817	100858585	-2.78297	-5.52928
	FOXC1	142.661	21.4558	16.6432	763.061	NA	395856	-2.77499	-5.027
	CNN2	9271.38	1607.85	1053.28	102509	ENSGALG00000027777	100216000	-2.75001	-6.09213
	LOC101747531	838.529	162.26	74.2999	5095.18	NA	101747531	-2.74985	-5.23071
	NGF	323.365	69.7314	21.3984	5785.28	ENSGALG00000002556	396466	-2.74964	-6.68571
	LOC420419	2550.46	329.883	403.003	16714.4	ENSGALG00000005884	420419	-2.7446	-5.36089
	CEBPB	3055.32	610.15	276.396	83565.9	ENSGALG00000008014	396185	-2.73422	-7.30809
	BF2	2299.22	185.727	485.624	78099.8	ENSGALG00000024372	425389	-2.7224	-7.57889
	NACC2	965.339	136.11	146.222	5444.79	ENSGALG00000001728	417128	-2.71285	-5.11278
	PLXDC1	893.216	22.7968	226.466	9442.51	ENSGALG00000023881	771862	-2.71269	-5.84714
	TUBA4B	3694.92	833.424	233.599	29048	ENSGALG00000011324	100857214	-2.71019	-5.52688
	LOC770612	3564.94	632.276	429.156	86864.4	ENSGALG00000026970	770612	-2.7055	-7.1488
	CHST7	3.9628	0.670494	0	246.247	NA	107051963	-2.69464	-7.70228
	LOC101747516	42.7983	9.38692	1.7832	410.412	NA	101747516	-2.69259	-5.56922
	LOC769729	38.8355	2.01148	7.72719	297.928	NA	769729	-2.69234	-5.2483
	PRELP	2035.3	18.1033	555.169	53934.2	ENSGALG00000003551	419933	-2.67817	-6.93399
	WBSCR17	756.896	25.4788	194.369	7980.22	ENSGALG00000001130	417480	-2.66841	-5.81823
	CAPN11	10984.1	2160.33	1201.28	138330	ENSGALG00000010186	396240	-2.65766	-6.17235
	RAI2	672.092	79.1183	127.201	12467.4	ENSGALG00000016538	418614	-2.65319	-6.70284
	SH3GLB2	936.807	134.769	153.355	7062.12	ENSGALG00000004512	417197	-2.646	-5.45088
	ENG	422.435	42.2411	87.9711	8329.83	ENSGALG00000005060	771557	-2.63901	-6.75125
	RNF24	679.225	95.8807	114.719	4955.34	NA	100857605	-2.63063	-5.38418
	HIC1	191.8	14.7509	46.3631	41901.5	ENSGALG00000026718	396164	-2.60785	-10.0119
	GRASP	393.11	63.697	60.0343	3368.41	NA	107055398	-2.60615	-5.5745
	MARCH2	1190.43	238.025	139.684	14628.9	ENSGALG00000000599	420062	-2.60476	-6.08167
	LAMB2	935.222	156.896	144.439	57463.7	ENSGALG00000006802	373980	-2.60312	-8.34555
	EEPD1	583.325	55.651	127.201	3407.94	ENSGALG00000012116	420740	-2.59479	-5.01265
	SMIM3	984.36	84.4823	225.277	6274.74	NA	770379	-2.59212	-5.13053
	COTL1	2089.98	454.595	214.578	16246.2	ENSGALG00000017644	768420	-2.58307	-5.41487
	FAM129B	11985.1	2851.61	1028.91	143805	ENSGALG00000023872	771307	-2.56636	-5.9838
	TXN	33557.8	5917.11	5107.08	302054	ENSGALG00000015704	396437	-2.5624	-5.62671
	RAMP1	170.401	14.0804	41.608	7585.01	ENSGALG00000003821	424016	-2.55152	-7.75363
	CGREF1	49.1388	9.38692	6.53839	2410.79	NA	107053157	-2.55093	-7.88871
	ZBTB16	162.475	26.8198	25.5592	1228.19	ENSGALG00000007011	419759	-2.5447	-5.29692
	CEBPD	837.737	169.635	112.341	10190.4	NA	107052707	-2.52251	-5.9877
	PRNP	868.647	191.761	101.642	8132.23	ENSGALG00000000209	396452	-2.51005	-5.59945
	LOC107052154	396.28	77.1068	60.0343	13136.2	NA	107052154	-2.4932	-7.35967
	LOC107055285	10.3033	2.01148	0.594399	164.165	NA	107055285	-2.47962	-5.74116
	KDELR3	3732.17	674.517	641.357	38879.7	ENSGALG00000012251	418026	-2.4632	-5.72992
	C1S	348.727	50.2871	73.1111	4015.95	ENSGALG00000014603	418294	-2.44331	-5.81744
	CHST3	3615.66	389.557	896.354	32778.2	ENSGALG00000024056	396018	-2.43654	-5.47834
	TMEM109	79.2561	20.1148	7.72719	1720.69	NA	107053339	-2.43076	-6.5985
	LOC770617	1116.72	295.017	106.992	24889.2	NA	770617	-2.42422	-6.69049
	MIR6615	7.92561	0.670494	1.7832	389.131	NA	102466694	-2.36988	-7.32509
	VASN	3979.45	707.371	795.306	48410.3	ENSGALG00000007807	101749629	-2.36782	-5.85061
	LOC101750586	1382.23	396.262	123.635	25293.5	ENSGALG00000028970	101750586	-2.35712	-6.33803
	THNSL2	1279.19	338.6	142.061	10783.2	ENSGALG00000015939	422927	-2.35585	-5.28956
	TCTA	16.6438	3.35247	1.7832	185.445	NA	107054370	-2.34712	-5.25614
	FAM20C	444.627	65.7084	105.803	8244.71	ENSGALG00000003640	416445	-2.33127	-6.37425
	LOC100858014	747.385	194.443	96.8871	31069.7	NA	100858014	-2.3263	-7.48481
	DLGAP1L	7.92561	0	1.7832	106.403	ENSGALG00000029064	100859693	-2.31298	-5.10864
	FZD1	1751.56	297.699	392.304	17723.7	ENSGALG00000009064	374062	-2.30383	-5.52262
	AVP	5.54793	0	1.7832	3860.91	ENSGALG00000014117	396101	-2.29963	-11.2013
	KANK4	1892.64	185.056	556.952	21013.1	ENSGALG00000010953	424684	-2.29444	-5.59432
	THBD	419.265	63.697	106.992	155950	ENSGALG00000008361	428546	-2.28584	-10.5115
	KIAA1614	113.336	21.4558	23.1816	1830.13	ENSGALG00000003885	424414	-2.283	-6.09181
	LCN8	2016.27	618.866	194.369	213384	ENSGALG00000024011	396393	-2.28299	-8.67871
	ENTPD8L	586.495	159.578	73.7055	8037.99	ENSGALG00000008936	417281	-2.28228	-5.8884
	GSTA4	31.7024	6.70494	5.34959	671.859	ENSGALG00000016324	395612	-2.27803	-6.33
	C1QTNF1	323.365	71.7429	60.0343	12351.9	NA	768784	-2.26511	-7.32966
	LOC100858505	166.438	7.37544	57.0623	1991.26	NA	100858505	-2.25999	-5.54231
	LOC107054609	8.71817	1.34099	1.1888	115.523	NA	107054609	-2.2344	-5.16229
	LOC107052456	28.5322	8.04593	3.5664	1431.88	NA	107052456	-2.22204	-7.51418
	LOC107051813	54.6867	12.7394	10.1048	3426.18	NA	107051813	-2.21463	-7.91581
	C1QTNF4	503.276	159.578	54.0903	36043.3	ENSGALG00000008080	428863	-2.20716	-8.07395
	TRIM35	2987.95	902.485	348.318	28637.6	ENSGALG00000016595	771180	-2.20664	-5.31644
	LOC100857402	592.835	199.807	45.7687	7071.24	NA	100857402	-2.20562	-5.56361
	IFI27L2	53.1016	11.3984	10.6992	1805.81	ENSGALG00000021627	403121	-2.20533	-7.02532
	B2M	4168.08	581.319	1180.48	62601.4	ENSGALG00000002160	414830	-2.20356	-5.95295
	HIST1H101	994.664	329.213	90.3487	10074.8	ENSGALG00000011759	417954	-2.18521	-5.33947
	SIX1	269.471	101.915	10.6992	6064.97	ENSGALG00000022994	693262	-2.18099	-6.31856
	LOC107055292	17.4363	6.03445	0.594399	364.81	NA	107055292	-2.1796	-5.9633
	ANXA6	13113.7	2844.91	2911.37	133037	ENSGALG00000004357	395481	-2.15534	-5.38694
	LOC100857440	21.3991	1.34099	7.72719	3325.85	ENSGALG00000028657	100857440	-2.1474	-8.99203
	GHDC	373.296	91.1872	73.7055	4222.68	ENSGALG00000003333	420028	-2.13733	-5.4927
	SCMH1	616.612	105.268	167.621	5420.47	ENSGALG00000000672	768916	-2.13148	-5.13579
	JUND	2938.02	815.321	494.54	25697.8	NA	107055370	-2.12692	-5.13633
	SERF2	2840.54	661.778	610.448	31176.1	NA	107054222	-2.1265	-5.46475
	STMN3	171.193	67.0494	5.34959	1784.53	ENSGALG00000006130	419263	-2.12615	-5.18118
	PTGER2	30.1173	6.03445	7.13279	936.346	ENSGALG00000012396	100034745	-2.10815	-6.72329
	PARM1	1296.63	315.132	272.235	10701.1	ENSGALG00000010268	422503	-2.10574	-5.04023
	PTRF	5347.41	1986	408.352	90244.9	ENSGALG00000003261	396006	-2.10494	-5.93714
	AKR7A2	894.801	186.397	219.333	8265.99	ENSGALG00000004005	419471	-2.10383	-5.19191
	GALNT5	783.05	116.666	242.515	12601.2	ENSGALG00000012544	424324	-2.08636	-5.92176
	HIST2H4B	9.51073	2.68198	1.1888	322.249	NA	417950	-2.0843	-6.51429
	PHLDA1	3168.66	207.183	1220.3	33079.2	NA	107052797	-2.0832	-5.24561
	LOC770248	228.257	65.7084	38.636	2474.63	NA	770248	-2.07993	-5.348
	PDLIM4	1271.27	216.57	369.716	14601.5	ENSGALG00000027627	395643	-2.0797	-5.46217
	SIDT2	3386.61	921.259	669.294	38648.6	ENSGALG00000011896	770233	-2.05878	-5.44659
	LOC417192	23.7768	4.02297	6.53839	608.017	ENSGALG00000023709	417192	-2.05715	-6.32637
	TLN1	10400	1969.91	2970.81	131946	ENSGALG00000002548	395194	-2.04319	-5.57675
	ZNF703	418.472	150.861	44.58	3803.15	NA	770560	-2.03951	-5.03665
	ZMYM6NB	166.438	65.0379	13.0768	3222.49	ENSGALG00000002517	100857984	-2.03226	-6.01528
	LOXL1	1961.59	625.571	325.136	139570	ENSGALG00000028247	426411	-2.0283	-7.93952
	SHD	11.0959	0	4.75519	547.215	NA	107055336	-2.02125	-6.93538
	LOC100858311	10.3033	2.01148	2.3776	291.848	NA	100858311	-2.02059	-6.21082
	NKX6-1	146.624	65.0379	3.5664	3544.74	NA	395752	-2.01112	-6.1679
	HIGD2A	456.515	157.566	63.6007	9700.91	ENSGALG00000003348	416227	-2.0104	-6.21173
	PIT54	0	0	0	11376	ENSGALG00000009118	395364	0	-14.6758
	DMBT1L	0	0	0	5101.26	ENSGALG00000028894	426826	0	-13.6002
	ADM	91.937	37.5477	16.6432	80094.1	NA	423042	0	-11.141
	ARX	2.37768	3.35247	0.594399	3359.29	NA	107057587	0	-10.1697
	SCARA5	3.17024	6.70494	26.748	24874	ENSGALG00000016580	771061	0	-10.0689
	LCAT	17.4363	9.38692	5.34959	7907.26	ENSGALG00000028928	396136	0	-9.70116
	LOC100859777	0	0	0	337.45	ENSGALG00000028894	100859777	0	-9.35732
	HPS5	1275.23	746.931	943.906	525752	ENSGALG00000006266	423079	0	-9.02396
	SLCO2B1	3.9628	0.670494	3.5664	1608.21	ENSGALG00000017302	419051	0	-8.92472
	CEMIP	38.8355	6.70494	16.6432	7226.28	ENSGALG00000006413	415476	0	-8.90085
	ROBO3	7.13305	0	3.5664	1313.32	ENSGALG00000021448	100858578	0	-8.74488
	LOC100857191	0.792561	0	1.1888	580.656	NA	100857191	0	-8.73189
	LOC415478	21.3991	10.7279	19.0208	7521.17	ENSGALG00000021171	415478	0	-8.65445
	MT4	1873.61	2181.12	703.174	629918	ENSGALG00000028451	396212	0	-8.41888
	MTUS2	2.37768	10.7279	11.888	4669.57	ENSGALG00000017086	418923	0	-8.36537
	SLC1A6	29.3247	72.4134	128.985	33893.9	ENSGALG00000000558	420057	0	-8.11526
	AGTR2	11.0959	0.670494	14.2656	3131.29	ENSGALG00000005936	428708	0	-8.08841
	APOA1	76.0858	16.7624	212.795	46628.8	ENSGALG00000007114	396536	0	-8.08051
	OAF	780.672	142.145	468.981	99289.2	ENSGALG00000006715	395161	0	-8.00214
	OSR1	34.0801	8.04593	8.91599	2614.47	ENSGALG00000016473	100316920	0	-7.92255
	LOC107052136	35.6652	14.7509	7.72719	3106.97	NA	107052136	0	-7.77502
	LOC101751589	0	0	0.594399	240.167	NA	101751589	0	-7.74865
	CCL19	0	0	1.1888	331.369	ENSGALG00000028256	427406	0	-7.72788
	SLC46A2	90.3519	31.5132	106.397	15656.4	ENSGALG00000027345	431636	0	-7.4868
	FNDC5	89.5594	18.7738	43.3912	6660.83	ENSGALG00000003567	419667	0	-7.4415
	LOC101752219	0	12.7394	0.594399	18973.2	NA	101752219	0	-7.38788
	SLC16A4	49.9313	18.7738	20.2096	3532.58	ENSGALG00000000417	419809	0	-7.22687
	RXFP3	5.54793	2.01148	0.594399	367.85	ENSGALG00000017411	431664	0	-7.17949
	K123	12.681	30.1722	2.972	3304.57	ENSGALG00000006337	395873	0	-7.12408
	CTXN1	5.54793	9.38692	2.3776	1143.07	NA	420051	0	-7.10164
	ANGPT4	34.8727	8.71643	106.397	10938.2	ENSGALG00000026890	771763	0	-7.04733
	RARRES1	391.525	386.205	154.544	40618.6	ENSGALG00000009594	395209	0	-6.96315
	DIO3	343.179	24.8083	270.452	25606.6	NA	395939	0	-6.95455
	C17H9ORF91	24.5694	152.873	11.888	14531.6	ENSGALG00000007186	417248	0	-6.93587
	LOC769899	1.58512	0.670494	1.1888	243.207	ENSGALG00000025945	769899	0	-6.82806
	PRRT3	11.0959	5.36395	8.32159	1003.23	ENSGALG00000006768	416053	0	-6.75936
	GPR61	8.71817	5.36395	2.972	653.618	NA	100858985	0	-6.74211
	FSTL1	14350.9	4651.22	6889.68	697475	ENSGALG00000014970	395349	0	-6.7193
	CLIC2	962.169	319.155	245.487	33456.1	ENSGALG00000004730	422178	0	-6.6951
	RGS3	1039.05	361.396	471.359	48027.3	ENSGALG00000008881	395110	0	-6.65676
	ISL2	26.9471	8.71643	5.94399	924.186	NA	396382	0	-6.55916
	TRIM45	578.569	214.558	98.6703	17361.9	ENSGALG00000014818	769776	0	-6.55712
	LOC107052603	0	0	0	94.2427	NA	107052603	0	-6.54145
	IL4I1	0	1.34099	2.972	358.73	ENSGALG00000000081	417039	0	-6.52589
	MT3	803.657	750.954	98.6703	51435.2	ENSGALG00000014616	770592	0	-6.5168
	CSF1	359.03	87.1643	165.837	13352.1	NA	100499189	0	-6.49515
	LOC107052436	168.023	55.651	252.025	17501.8	NA	107052436	0	-6.49134
	HSPG2	13831	3117.13	4089.47	364591	NA	429806	0	-6.47962
	SFXN3	1275.23	376.818	265.697	32662.7	ENSGALG00000023621	428972	0	-6.47705
	LOC107055339	87.1817	28.8313	25.5592	2878.96	NA	107055339	0	-6.4752
	LOC101747823	177.534	77.1068	74.2999	7703.58	NA	101747823	0	-6.46386
	TAP1	153.757	24.8083	115.908	7895.1	ENSGALG00000026269	427727	0	-6.46275
	LOC415312	4.75536	5.36395	2.972	532.015	ENSGALG00000021517	415312	0	-6.40914
	PI16	12.681	2.01148	7.72719	617.137	NA	419818	0	-6.38251
	MAF	32.495	9.38692	13.0768	1161.31	ENSGALG00000026258	693248	0	-6.33244
	HMX1	2.37768	2.68198	5.34959	498.574	ENSGALG00000015600	396546	0	-6.3314
	TMEM196	6.34049	0.670494	2.3776	240.167	ENSGALG00000010865	772254	0	-6.22773
	CITED4	518.335	374.806	813.733	52052.3	ENSGALG00000000678	395465	0	-6.22434
	FZD2	942.355	480.744	416.674	37265.4	ENSGALG00000008433	374061	0	-6.19858
	TNFRSF14	649.9	227.968	209.229	17960.8	NA	420403	0	-6.18133
	TMEM8A	921.748	716.088	789.362	60588.9	ENSGALG00000026188	427681	0	-6.15411
	EGR2	33.2876	20.1148	13.0768	1447.08	NA	107053633	0	-6.13101
	PARP3	343.179	145.497	54.0903	8299.43	ENSGALG00000004517	771158	0	-6.12447
	HNMT	7.13305	1.34099	7.72719	507.694	ENSGALG00000012377	424298	0	-6.12213
	TNIP1	1956.83	1591.75	1610.82	125194	ENSGALG00000004496	100858009	0	-6.11578
	BF1	1356.07	182.374	1370.68	69113.3	ENSGALG00000000178	693260	0	-6.09856
	SFRP4	81.6338	4.02297	36.8528	1878.77	ENSGALG00000012073	420732	0	-6.04977
	LEPRE1	5792.83	1599.8	1425.37	108978	ENSGALG00000004833	414142	0	-6.00719
	C1ORF216	107.788	26.8198	87.3767	4332.12	ENSGALG00000002353	770397	0	-5.95008
	IGFBP7	542.112	285.631	86.1879	13765.5	ENSGALG00000011339	422620	0	-5.94596
	GLIS2	1034.29	308.427	288.284	20505.4	NA	374023	0	-5.93395
	RHOB	1578.78	945.397	294.228	44813.9	ENSGALG00000016485	395734	0	-5.92284
	LOC107055283	26.9471	18.7738	5.94399	988.028	NA	107055283	0	-5.90689
	TAP2	350.312	87.1643	431.534	19328.9	ENSGALG00000000181	427728	0	-5.90113
	CHRM4	45.9685	97.8922	161.677	8734.17	ENSGALG00000008365	423195	0	-5.85708
	GPC4	14302.6	2468.09	4592.92	230895	ENSGALG00000006080	422234	0	-5.84533
	LOC107053353	1020.82	715.417	231.816	31948.3	NA	107053353	0	-5.82861
	DMB2	221.917	140.804	94.5095	7609.33	ENSGALG00000000166	417051	0	-5.81874
	LYZ	2.37768	4.69346	1.7832	310.089	ENSGALG00000009963	396218	0	-5.81395
	ADAMTS14	1266.51	333.906	592.022	29342.9	ENSGALG00000004553	423712	0	-5.79741
	LMF2	3893.85	1916.94	1050.3	91819.7	ENSGALG00000023981	429380	0	-5.76566
	LOC107054753	150.587	148.179	65.3839	6797.63	NA	107054753	0	-5.75938
	GSTM2	556.378	231.991	180.697	12531.2	NA	395976	0	-5.74928
	SPHK1	610.272	573.943	74.8943	22390.2	ENSGALG00000023541	427803	0	-5.7465
	LOC101751055	57.8569	39.5592	50.5239	2806	NA	101751055	0	-5.73054
	LOC101749636	13.4735	6.03445	1.7832	337.45	NA	101749636	0	-5.71762
	SRXN1	1902.94	709.383	222.9	28883.9	NA	100858692	0	-5.71291
	PRAM1	42.7983	4.69346	17.2376	784.342	NA	420067	0	-5.70231
	LOC107055157	564.303	193.102	158.11	10293.7	NA	107055157	0	-5.69993
	CCND3	1242.74	551.817	372.094	26862.2	ENSGALG00000003485	419928	0	-5.6888
	PLBD2	1535.19	526.338	764.398	37186.3	ENSGALG00000008319	417031	0	-5.67777
	NT5M	332.083	118.007	99.8591	6283.86	ENSGALG00000004842	416505	0	-5.66776
	GRIA4	3.17024	0	5.34959	285.768	ENSGALG00000017178	396137	0	-5.66159
	LOC101751202	121.262	57.6625	6.53839	2173.66	NA	101751202	0	-5.65579
	FTH1	56764	30063.6	18847.8	1.37834e+06	ENSGALG00000007220	395970	0	-5.64536
	LOC101750271	0.792561	15.4214	0	680.979	NA	101750271	0	-5.63222
	CRELD1	1027.95	376.818	347.129	20025	ENSGALG00000028605	100858613	0	-5.62834
	PLAC9	74.5007	37.5477	4.75519	1407.56	ENSGALG00000024441	423636	0	-5.61022
	ANGPTL4	1035.08	360.055	425.59	21183.3	ENSGALG00000000619	769087	0	-5.59074
	GPR124	288.492	22.7968	159.299	5581.6	ENSGALG00000003118	426771	0	-5.58193
	PRDX6	5443.31	2939.45	2306.86	139482	ENSGALG00000003053	429062	0	-5.57372
	PKIG	210.821	111.973	237.165	9603.63	NA	419195	0	-5.56718
	HS6ST1	284.529	319.155	82.0271	11449	ENSGALG00000002155	395141	0	-5.55928
	C10ORF54	30.9099	2.01148	13.0768	538.095	ENSGALG00000004673	769500	0	-5.55848
	NTNG2	54.6867	36.8772	144.439	5256.31	ENSGALG00000003677	417171	0	-5.55485
	LOC425783	236.183	128.735	30.9088	4596.61	ENSGALG00000009771	425783	0	-5.55297
	NEK10	6.34049	0.670494	1.7832	142.884	ENSGALG00000011322	776071	0	-5.54068
	HIST1H111R	19.0215	6.03445	4.1608	358.73	ENSGALG00000011783	427896	0	-5.53754
	CHPF2	3385.03	978.251	812.544	45993.5	ENSGALG00000013359	426039	0	-5.5289
	LOC419563	268.678	13.4099	267.48	9016.89	ENSGALG00000000720	419563	0	-5.5271
	HOXB3	101.448	32.1837	19.6152	1434.92	ENSGALG00000013455	395502	0	-5.51894
	SMPD1	897.971	931.987	568.84	38250.4	ENSGALG00000026910	419077	0	-5.49421
	DNAJB2	2654.29	778.444	927.263	42214.6	ENSGALG00000027506	427022	0	-5.47551
	CHPF	1123.06	761.011	784.013	38013.2	ENSGALG00000011246	769112	0	-5.46392
	LOC101749987	0	0	0	63.8418	NA	101749987	0	-5.44633
	TCN2	315.439	115.325	70.1391	4608.77	ENSGALG00000009536	429737	0	-5.4384
	KCTD12	281.359	214.558	85.5935	7588.05	ENSGALG00000009628	425504	0	-5.43517
	GAA	933.637	328.542	290.067	14914.7	ENSGALG00000004181	416462	0	-5.4331
	CHAD	44.3834	11.3984	29.72	1127.87	ENSGALG00000019761	769665	0	-5.43034
	CYP4V2	39.628	2.01148	19.6152	690.099	ENSGALG00000013535	415121	0	-5.42586
	TMEM132A	2043.22	975.569	413.108	33933.4	NA	107053338	0	-5.41209
	RGS2	352.69	77.7773	105.209	4423.32	ENSGALG00000002540	378912	0	-5.40875
	LOC428272	1.58512	2.01148	0.594399	136.804	ENSGALG00000028489	428272	0	-5.40499
	HPS1	293.247	164.942	88.5655	6153.13	ENSGALG00000017419	429879	0	-5.40168
	OST4	4735.55	1910.91	784.013	64966.6	NA	100526758	0	-5.39372
	FAH	66.5751	90.5167	10.6992	2809.04	ENSGALG00000006482	415482	0	-5.39216
	LAMP5	16.6438	30.1722	26.748	1444.04	ENSGALG00000008918	416732	0	-5.39079
	SHANK3	248.864	23.4673	103.425	3280.25	NA	101748950	0	-5.38782
	NFKBIA	641.182	449.231	491.568	21903.8	NA	396093	0	-5.38234
	MOB1A	3322.41	1102.29	1214.36	53496.4	ENSGALG00000026133	429657	0	-5.38021
	TMED3	721.23	134.099	545.064	16972.8	ENSGALG00000008272	415580	0	-5.3788
	CISD3	262.338	113.984	19.0208	3474.82	ENSGALG00000029107	100857847	0	-5.37287
	GMPPA	2411.76	936.68	423.212	32094.2	ENSGALG00000002417	769292	0	-5.37095
	ADRA1B	0.792561	0.670494	3.5664	185.445	ENSGALG00000001416	373890	0	-5.36743
	ST6GALNAC6	1209.45	285.631	336.43	14242.8	ENSGALG00000005298	425243	0	-5.3613
	PPIB	21649.6	9557.9	7684.39	391183	ENSGALG00000002210	396447	0	-5.35414
	LOC101748650	7.92561	4.02297	1.1888	203.686	ENSGALG00000028911	101748650	0	-5.34919
	PTGS1	304.343	138.122	215.173	8156.55	ENSGALG00000001314	427752	0	-5.34658
	MRPL43	694.283	346.646	101.642	10725.4	NA	100858689	0	-5.33778
	TMEM140	44.3834	7.37544	16.6432	647.538	NA	417940	0	-5.33622
	JMJD8	1031.91	512.258	247.865	17377.1	ENSGALG00000028590	426917	0	-5.32662
	VEPH1	90.3519	111.973	10.6992	3243.77	ENSGALG00000009682	100859365	0	-5.31023
	MFAP2	2647.15	1713.11	2006.69	82000.2	ENSGALG00000027326	100858555	0	-5.31015
	TRAIL-LIKE	2393.53	1186.77	1208.41	52660.4	ENSGALG00000007240	395283	0	-5.30953
	PML	389.147	81.8003	117.097	4444.61	ENSGALG00000001398	415302	0	-5.2976
	IGFBP2	603.139	1361.1	965.899	50827.2	ENSGALG00000011469	396315	0	-5.28233
	ABHD14A	3.9628	1.34099	0	100.323	ENSGALG00000028550	100858554	0	-5.28076
	SLC6A8	2605.94	1600.47	633.035	49437.9	NA	100861584	0	-5.26749
	ADAM8	4866.32	2822.78	187.236	76546.3	ENSGALG00000003437	423672	0	-5.26489
	ABHD8	27.7396	50.2871	57.6567	2422.95	ENSGALG00000028826	100857580	0	-5.26425
	SH3BP4	2547.29	601.433	811.355	30157.6	ENSGALG00000004140	424027	0	-5.26367
	EPHB1	499.313	446.549	787.579	26807.5	ENSGALG00000006609	396177	0	-5.26078
	TEX264	1841.12	686.586	452.932	24229.5	ENSGALG00000003832	415938	0	-5.25081
	LOC101749643	75.2933	111.973	66.5727	3900.43	ENSGALG00000026980	101749643	0	-5.23981
	SRA1	546.074	254.117	39.8248	6755.07	ENSGALG00000001113	427608	0	-5.20856
	LOC100859420	30.9099	13.4099	8.32159	538.095	NA	100859420	0	-5.20459
	CX3CL1	30.9099	50.2871	37.4472	1906.13	ENSGALG00000026663	415651	0	-5.20166
	LOC769517	2.37768	0.670494	0	72.9621	NA	769517	0	-5.1945
	LOC107052484	15.0587	0	5.94399	234.087	NA	107052484	0	-5.19234
	DCAKD	79.2561	41.5706	21.9928	1401.48	ENSGALG00000000870	419967	0	-5.19154
	MPV17	416.887	155.555	83.2159	4982.7	ENSGALG00000026239	100857465	0	-5.19034
	CNPY3	2090.78	1161.3	818.488	40235.5	ENSGALG00000028471	100858990	0	-5.19012
	LURAP1	319.402	182.374	95.1039	5791.36	ENSGALG00000017379	424608	0	-5.18852
	SLC35B2	1638.22	706.03	492.163	24275.1	ENSGALG00000010174	428575	0	-5.18479
	LOC100859840	991.493	717.429	252.025	20411.1	ENSGALG00000026172	100859840	0	-5.18153
	UNC93B1	64.1974	36.2067	36.8528	1547.4	ENSGALG00000024090	395244	0	-5.16292
	LOC101751267	0	0	0	57.7616	NA	101751267	0	-5.14952
	CBX6	778.295	363.408	361.989	14261	NA	427902	0	-5.14564
	SLC6A9	3952.5	1042.62	913.592	37949.4	ENSGALG00000010098	424576	0	-5.13668
	AARSD1	892.423	388.216	136.117	10688.9	ENSGALG00000002880	420013	0	-5.13573
	LOC427416	2.37768	0.670494	0.594399	82.0823	ENSGALG00000026655	427416	0	-5.12941
	ISM1	59.4421	14.0804	135.523	3432.26	ENSGALG00000009042	416740	0	-5.12075
	LRRC61	10.3033	6.03445	10.1048	404.331	NA	428394	0	-5.12039
	LOC107052480	91.1445	11.3984	103.425	2617.51	NA	107052480	0	-5.11466
	C4	1027.95	740.896	662.755	26883.5	ENSGALG00000026646	426611	0	-5.11033
	ST3GAL2	2103.46	938.021	688.909	30945	ENSGALG00000002651	395139	0	-5.09963
	ATRAID	545.282	333.906	93.3207	8655.12	NA	776812	0	-5.09865
	DYSF	2662.21	687.257	851.18	29054.1	ENSGALG00000016105	425353	0	-5.09475
	DTX2	918.578	641.663	427.968	20216.6	ENSGALG00000001905	417515	0	-5.08079
	CNPY2	4232.27	2366.17	1415.86	70353.7	NA	100858933	0	-5.05903
	SCO2	435.908	274.232	172.376	8351.12	NA	429671	0	-5.05379
	CD40	279.774	146.168	90.9431	4462.85	ENSGALG00000007015	395385	0	-5.04981
	LOC101748909	481.877	460.63	206.851	12601.2	NA	101748909	0	-5.04566
	STRA13	1717.48	1022.5	487.407	27929.3	NA	101751277	0	-5.03189
	CTSB	12130.1	8998.7	8130.79	309128	ENSGALG00000016666	396329	0	-5.03185
	HIST1H2A4L4	41.2132	17.4329	5.34959	513.774	ENSGALG00000027315	427895	0	-5.03079
	CDON	3599.81	1489.84	1173.34	48021.2	ENSGALG00000000939	419710	0	-5.02934
	TPP1	1091.36	1047.31	909.431	35371.4	ENSGALG00000022706	425576	0	-5.02819
	GSC2	17.4363	8.71643	3.5664	307.049	NA	101750576	0	-5.02496
	DPEP1	3.9628	4.69346	11.2936	386.091	ENSGALG00000006175	415842	0	-5.02466
	WSB2	4573.08	2136.87	861.285	55071.2	ENSGALG00000008151	417023	0	-5.01268
	SMAP2	2303.97	1062.06	984.92	36253	NA	419641	0	-5.00549
	SCARA3	184.667	55.651	45.7687	1881.81	ENSGALG00000026651	771117	0	-5.00522
	CYTH1	1620.79	352.68	552.791	16185.4	ENSGALG00000007093	422085	0	-5.00421
	LOC107055190	7.13305	4.02297	0	161.125	NA	107055190	0	-5.00303
	XYLT2	317.817	274.232	156.921	7813.02	ENSGALG00000007702	414780	0	-5.00076
	PIK3IP1	513.579	450.572	231.816	12370.1	ENSGALG00000006942	416964	0	-5.00033
	IRF9	440.664	160.919	87.9711	4517.57	ENSGALG00000006448	395243	0	-4.99599
	RASL11A	0.792561	10.0574	5.34959	2149.34	ENSGALG00000017099	418932	2.27375	-7.73854
	LOC769834	0	2.01148	6.53839	307.049	NA	769834	2.40055	-5.382
	ADRA2C	11.8884	39.5592	125.418	3456.58	ENSGALG00000015608	428799	2.52649	-5.10374
	ADAMTS8	26.1545	263.504	420.835	339085	ENSGALG00000001370	769222	3.47258	-9.64059
	AVD	12.681	571.261	12.4824	41190.1	ENSGALG00000023622	396260	3.67911	-6.4631
	HPX	9.51073	217.911	112.936	126857	ENSGALG00000022586	419076	3.77975	-9.25586
	NTM	7.92561	358.044	80.8383	8837.53	ENSGALG00000001437	395450	4.32904	-5.02685
